# Supplementary material for: Integrative Transcriptome and Metabolome Analysis Identifies Potential Pathways Associated with Cadmium Tolerance in Two Maize Inbred Lines
Source: Plants (Basel). 2025 Jun 16;14(12):1853. doi: 10.3390/plants14121853 (PMC12196682; doi:10.3390/plants14121853)
Supplement: Supplementary file 1 [file plants-14-01853-s001.zip]

Archive with 8 entries (8 files):
- Figure S1.tif
- Figure S2.tif
- Table S1. Statistics of RNA-seq data of C7_2 and Z58.xlsx
- Table S2. The differentially expressed genes (DEGs) identified in C7_2  and Z58 under control and Cd stress.xlsx
- Table S3. KEGG pathway enrichment analysis for the DEGs identified in C7_2  and Z58 under control and Cd stress.xlsx
- Table S4. The differentially accumulated metabolites (DAMs) in C7_2 and Z58 under control and Cd stress.xlsx
- Table S5. KEGG pathway enrichment analysis for the DAMs in C7_2  and Z58 under control and Cd stress.xlsx
- Table S6. Primers used for qRT-PCR verification.xlsx
