# Supplementary material for: Integrative Transcriptome and Metabolome Analysis Identifies Potential Pathways Associated with Cadmium Tolerance in Two Maize Inbred Lines
Source: Plants (Basel). 2025 Jun 16;14(12):1853. doi: 10.3390/plants14121853 (PMC12196682; doi:10.3390/plants14121853)
Supplement: Supplementary file 1 [file plants-14-01853-s001.zip › Table S1. Statistics of RNA-seq data of C7_2 and Z58.xlsx]

## Sheet: Table S1
Table S1. Statistics of RNA-seq data of C7_2 and Z58
Sample	Raw reads	Raw bases (Gb)	Clean reads	Clean bases (Gb)	Q20 (%)	Q30 (%)
C7_2_CK1	40527156	6.08	39392924	5.91	99.96	97.65
C7_2_CK2	42739332	6.41	41628788	6.24	99.95	97.61
C7_2_CK3	42507784	6.38	41196942	6.18	99.97	98.12
C7_2_T1	40246572	6.04	39276734	5.89	99.96	97.49
C7_2_T2	42620990	6.39	41807480	6.27	99.96	97.4
C7_2_T3	42836372	6.43	41844252	6.28	99.96	97.55
Z58_CK1	49304588	7.4	48376682	7.26	99.96	97.35
Z58_CK2	36740234	5.51	36096786	5.41	99.96	97.38
Z58_CK3	38804524	5.82	38001096	5.7	99.96	97.31
Z58_T1	37769806	5.67	36677062	5.5	99.96	97.35
Z58_T2	36924874	5.54	36209070	5.43	99.96	97.3
Z58_T3	37803706	5.67	37023684	5.55	99.95	97.33
