# Supplementary material for: Integrative Transcriptome and Metabolome Analysis Identifies Potential Pathways Associated with Cadmium Tolerance in Two Maize Inbred Lines
Source: Plants (Basel). 2025 Jun 16;14(12):1853. doi: 10.3390/plants14121853 (PMC12196682; doi:10.3390/plants14121853)
Supplement: Supplementary file 1 [file plants-14-01853-s001.zip › Table S2. The differentially expressed genes (DEGs) identified in C7_2 and Z58 under control and Cd stress.xlsx]

## Sheet: C7_2
Table S2-1. The differentially expressed genes (DEGs) identified in C7_2 under control and Cd stress
Gene_id	C7_2_T1	C7_2_T2	C7_2_T3	C7_2_CK1	C7_2_CK2	C7_2_CK3	Fold change (FC)	Log2(FC)	P value	Q value	Regulation	Gene_name	EC	Description
Zm00001d016691	118.273	111.657	112.673	11.4473	10.1793	10.691	10.6011	3.40615	0	0	up	Zm00001d016691	EC:2.1.1.-	unknown [Zea mays]
Zm00001d004921	119.556	123.518	122.208	22.5694	24.4665	22.3792	5.26229	2.39569	0	0	up	Zm00001d004921	EC:2.1.1.4	uncharacterized protein LOC100281319 [Zea mays]
Zm00001d027520	59.8796	62.4073	59.2341	9.76535	9.51877	10.0734	6.18311	2.62833	0	0	up	Zm00001d027520		expansin-like A1 precursor [Zea mays]
Zm00001d029546	1490.04	1441.5	1431.84	176.232	173.249	155.695	8.63736	3.11059	0	0	up	Zm00001d029546		metallothionein-like protein 1 [Zea mays]
Zm00001d002898	421.502	453.63	422.401	35.6681	36.2693	34.2044	12.2245	3.61171	0	0	up	Zm00001d002898	EC:1.11.1.7	uncharacterized protein LOC100194034 precursor [Zea mays]
Zm00001d025354	268.947	285.403	247.179	69.7482	70.2135	62.119	3.96638	1.98782	0	0	up	Zm00001d025354	EC:3.2.1.26	Beta-fructofuranosidase insoluble isoenzyme CWINV2 [Zea mays]
Zm00001d019563	339.31	344.316	345.186	122.562	129.605	111.914	2.82578	1.49865	0	0	up	PIP2-1		aquaporin PIP2-1 [Zea mays];Aquaporin PIP2-1 [Zea mays]
Zm00001d001943	50.4838	49.8355	49.9101	4.11715	5.09441	4.35191	11.076	3.46937	0	0	up	Zm00001d001943	EC:3.2.1.26	Beta-fructofuranosidase insoluble isoenzyme CWINV3 [Zea mays]
Zm00001d029096	104.567	111.778	109.579	31.8187	33.5835	31.5586	3.36139	1.74906	0	0	up	Zm00001d029096		hypothetical protein ZEAMMB73_Zm00001d029096 [Zea mays];Fanconi anemia group I protein homolog isoform X1 [Zea mays]
Zm00001d039648	379.143	382.291	371.968	17.6838	14.5689	12.7763	25.1705	4.65366	0	0	up	Zm00001d039648		hypothetical protein ZEAMMB73_Zm00001d039648 [Zea mays]
Zm00001d026457	291.888	313.183	304.854	10.9165	11.8857	14.4073	24.4541	4.612	0	0	up	Zm00001d026457		unknown [Zea mays]
Zm00001d014090	36.2206	37.0225	36.3386	106.057	111.629	106.52	0.338	-1.5649	0	0	down	CPN60I		RecName: Full=Chaperonin CPN60-1, mitochondrial; AltName: Full=HSP60-1; Flags: Precursor
Zm00001d026177	430.768	424.129	440.886	72.9233	73.8832	67.1518	6.05624	2.59842	0	0	up	TIP2-3		aquaporin TIP2-3 [Zea mays]
Zm00001d016582	159.688	188.213	175.165	11.144	10.6082	9.78339	16.5866	4.05194	0	0	up	Zm00001d016582		uncharacterized protein LOC103627198 [Zea mays]
Zm00001d005146	439.096	476.155	470.604	34.505	33.1794	43.1524	12.5036	3.64427	0	0	up	Zm00001d005146		PVR3-like protein [Zea mays]
Zm00001d038003	619.001	629.543	629.324	172.533	171.055	174.697	3.62323	1.85728	0	0	up	Zm00001d038003		uncharacterized protein LOC100277865 [Zea mays]
Zm00001d002295	423.067	422.515	431.826	155.467	150.341	134.304	2.90246	1.53728	0	0	up	Zm00001d002295		Germin-like protein subfamily 1 member 11 [Zea mays]
Zm00001d007753	168.121	184.739	155.948	18.9469	19.6369	21.0657	8.52997	3.09254	0	0	up	Zm00001d007753		uncharacterized protein LOC100272880 precursor [Zea mays]
Zm00001d019163	224.806	238.53	232.31	85.8778	84.6351	78.3129	2.79572	1.48322	0	0	up	Zm00001d019163	EC:2.4.1.82	alkaline alpha galactosidase 1 [Zea mays];Stachyose synthase [Zea mays]
Zm00001d034382	263.281	286.112	266.389	73.8192	82.2745	66.3181	3.66789	1.87495	0	0	up	Zm00001d034382		60 kDa jasmonate-induced protein [Zea mays]
Zm00001d051362	491.478	522.397	481.862	83.8396	81.671	92.1002	5.80619	2.53759	0	0	up	TIP2-1		unknown [Zea mays]
Zm00001d053834	404.895	415.43	409.421	190.698	197.795	184.929	2.14457	1.10069	0	0	up	Zm00001d053834		polyubiquitin [Setaria italica];polyubiquitin [Olea europaea var. sylvestris];putative ubiquitin [Helianthus annuus]
Zm00001d048611	1535.13	1402.45	1521.96	392.85	406.48	387.922	3.75619	1.90927	0	0	up	Zm00001d048611		unknown [Zea mays]
Zm00001d003006	180.174	185.81	179.533	39.4029	34.5239	34.4016	5.03576	2.33221	0	0	up	PIP2-5		unknown [Zea mays]
Zm00001d014100	57.1408	62.6099	65.0373	267.761	278.269	248.262	0.232645	-2.1038	0	0	down	Zm00001d014100		glycine rich protein 3 [Zea mays]
Zm00001d038049	717.539	750.633	725.025	135.368	146.269	123.162	5.41799	2.43776	0	0	up	Zm00001d038049	EC:3.2.1.39	lichenase-2 precursor [Zea mays]
Zm00001d023994	452.163	463.359	446.05	116.222	123.72	113.087	3.85682	1.94741	0	0	up	GLU1	EC:3.2.1.21	RecName: Full=4-hydroxy-7-methoxy-3-oxo-3,4-dihydro-2H-1,4-benzoxazin-2-yl glucoside beta-D-glucosidase 1, chloroplastic; AltName: Full=Beta-D-glucoside glucohydrolase; AltName: Full=Beta-glucosidase 1; Short=ZmGlu1; Flags: Precursor;Beta-glucosidase, chloroplastic [Zea mays]
Zm00001d027652	738.024	758.516	722.522	299.949	282.321	280.534	2.57192	1.36284	0	0	up	TIP1-1		aquaporin TIP1-1 [Zea mays]
Zm00001d036370	232.069	242.921	240.904	41.8569	43.9869	40.6363	5.66012	2.50083	0	0	up	Zm00001d036370	EC:3.2.1.14	Chitinase2 [Zea mays]
Zm00001d018857	109.344	112.384	96.5679	6.80052	6.54457	7.72319	15.1078	3.91722	0	0	up	Zm00001d018857	EC:3.-.-.-	probable carboxylesterase 15 [Zea mays]
Zm00001d051872	509.121	548.585	519.49	88.0555	98.5282	78.3447	5.95329	2.57369	0	0	up	PIP1-5		aquaporin PIP1-5 [Zea mays]
Zm00001d048947	246.036	248.642	248.833	28.7066	32.9414	27.6182	8.32915	3.05817	0	0	up	Zm00001d048947		pathogenesis-related protein3 [Zea mays]
Zm00001d026632	458.739	503.678	451.54	40.9778	38.8989	43.4411	11.4659	3.51928	0	0	up	Zm00001d026632		uncharacterized protein LOC100281995 [Zea mays]
Zm00001d030617	433.297	448.868	432.999	161.348	174.089	162.936	2.63892	1.39995	0	0	up	Zm00001d030617		ocs element-binding factor 1 [Zea mays]
Zm00001d015138	41.1846	43.6751	43.9758	15.9406	16.1923	16.0602	2.67332	1.41863	0	0	up	Zm00001d015138		microtubule-associated protein futsch [Zea mays];hypothetical protein ZEAMMB73_Zm00001d015138 [Zea mays]
Zm00001d040028	281.314	247.044	273.825	43.6359	47.7019	42.2236	6.0061	2.58643	0	0	up	Zm00001d040028		uncharacterized protein LOC103649857 precursor [Zea mays]
Zm00001d002899	216.6	229.562	218.677	40.4289	40.4469	42.2606	5.39921	2.43275	0	0	up	Zm00001d002899	EC:1.11.1.7	uncharacterized protein LOC100279351 precursor [Zea mays]
Zm00001d036925	68.9214	67.3197	64.6379	4.47656	4.40451	4.69728	14.7941	3.88695	0	0	up	Zm00001d036925		F-box/kelch-repeat protein At1g80440-like [Zea mays]
Zm00001d012561	116.667	113.39	123.983	24.0024	23.5607	22.9384	5.02175	2.32819	2e-304	1e-301	up	Zm00001d012561		cysteine proteinase inhibitor [Zea mays]
Zm00001d047503	330.26	346.667	335.003	89.3709	78.4765	84.2555	4.01396	2.00503	3e-304	2e-301	up	Zm00001d047503		uncharacterized protein LOC100273280 [Zea mays]
Zm00001d023811	61.8306	70.3759	67.3896	3.65192	3.03876	2.37132	22.0256	4.46111	5.15047e-293	3.86371e-290	up	Zm00001d023811		pathogenesis-related protein 10 [Zea mays]
Zm00001d050899	318.621	306.272	316.469	83.9925	95.1942	85.4525	3.55715	1.83072	1.24509e-292	9.12306e-290	up	CNR2		cell number regulator 2 [Zea mays];Cell number regulator 2 [Zea mays]
Zm00001d029558	837.093	889.245	876.745	20.4324	17.3875	23.2332	42.6364	5.41401	3.30957e-289	2.36988e-286	up	Zm00001d029558		pathogenesis-related protein PRB1-2 [Zea mays]
Zm00001d044340	37.9007	41.2458	38.5381	4.52657	5.0322	4.28432	8.50133	3.08769	1.28978e-283	9.03048e-281	up	Zm00001d044340	EC:1.2.1.68	aldehyde dehydrogenase 5 [Zea mays]
Zm00001d043479	294.316	279.932	283.777	103.234	101.778	96.8761	2.8422	1.50701	1.304e-281	8.93153e-279	up	Zm00001d043479		uncharacterized protein LOC100217062 isoform X1 [Zea mays];uncharacterized protein LOC100217062 [Zea mays]
Zm00001d035440	271.355	296.19	233.443	23.8862	19.3658	21.681	12.3356	3.62476	1.01549e-278	6.80748e-276	up	Zm00001d035440		unknown [Zea mays]
Zm00001d036351	18.8895	19.854	19.611	42.0008	44.3397	40.304	0.460774	-1.11787	3.88416e-275	2.54955e-272	down	Zm00001d036351		uncharacterized protein LOC100280338 [Zea mays];Putative glycosyl transferase family protein [Zea mays];Putative glycosyl transferase family protein, partial [Zea mays]
Zm00001d002901	109.392	106.046	108.272	21.8007	22.8755	20.2213	4.98801	2.31846	4.56694e-271	2.93655e-268	up	Zm00001d002901	EC:1.11.1.7	peroxidase 12 precursor [Zea mays]
Zm00001d019565	241.033	243.001	253.159	75.4943	81.8881	67.8474	3.27307	1.71064	1.40668e-266	8.86408e-264	up	PIP2-6		aquaporin PIP2-6 [Zea mays]
Zm00001d032822	242.368	224.501	234.63	681.633	669.138	589.638	0.361522	-1.46785	6.67447e-259	4.12338e-256	down	Zm00001d032822		fibroin heavy chain precursor [Zea mays]
Zm00001d004843	869.272	847.752	894.396	409.312	405.309	390.608	2.16674	1.11553	1.00807e-258	6.10796e-256	up	Zm00001d004843		abscisic acid stress ripening2, partial [Zea mays]
Zm00001d053220	94.5004	106.395	97.6218	18.7987	20.1386	18.1594	5.22827	2.38633	1.63999e-258	9.7493e-256	up	Zm00001d053220		transcription factor MYB42 [Zea mays]
Zm00001d052060	127.781	141.965	129.529	47.0694	49.9053	46.3645	2.78552	1.47795	9.92713e-258	5.79212e-255	up	Zm00001d052060	EC:2.4.1.15;EC:3.1.3.12	trehalose-6-phosphate synthase10 [Zea mays]
Zm00001d002690	255.161	269.801	261.655	110.472	113.291	107.061	2.37774	1.24959	1.25668e-254	7.19895e-252	up	Zm00001d002690		aquaporin PIP1-1 [Zea mays];plasma membrane intrinsic protein1 [Zea mays]
Zm00001d035899	265.671	274.142	275.776	121.713	125.137	111.985	2.27288	1.18452	8.89222e-253	5.00299e-250	up	Zm00001d035899	EC:3.2.1.67;EC:3.2.1.15	glycoside hydrolase, family 28 precursor [Zea mays];probable polygalacturonase [Sorghum bicolor]
Zm00001d049716	66.347	71.4104	70.2349	15.6464	16.1293	15.1856	4.42902	2.14699	2.12536e-252	1.1748e-249	up	Zm00001d049716	EC:1.1.1.1	uncharacterized protein LOC100274499 [Zea mays]
Zm00001d010171	133.127	126.121	133.026	35.9944	37.0646	32.2125	3.72631	1.89775	2.76764e-248	1.50345e-245	up	Zm00001d010171	EC:3.6.1.1	soluble inorganic pyrophosphatase [Zea mays]
Zm00001d003247	280.795	278.501	275.106	116.303	124.249	106.388	2.40503	1.26606	3.32226e-248	1.77414e-245	up	Zm00001d003247	EC:2.3.3.9	malate synthase1 [Zea mays]
Zm00001d007700	232.478	238.801	247.759	81.5349	85.4509	73.4018	2.99116	1.58071	1.5802e-247	8.29788e-245	up	Zm00001d007700	EC:1.1.1.288	Heat shock cognate protein [Zea mays]
Zm00001d017288	133.476	126.781	125.326	35.4484	34.2835	33.7233	3.72705	1.89803	5.27888e-244	2.72659e-241	up	PIP2-4		aquaporin PIP2-4 [Zea mays];Aquaporin PIP2-4 [Zea mays]
Zm00001d029853	54.0958	54.6326	50.0001	6.21244	6.85435	7.66799	7.65518	2.93644	2.02856e-241	1.03087e-238	up	Zm00001d029853	EC:1.5.-.-	proline oxidase [Zea mays]
Zm00001d028750	152.565	157.912	157.102	43.1732	47.8818	36.9785	3.65201	1.86869	1.11765e-240	5.58948e-238	up	Zm00001d028750	EC:6.3.5.4	unknown [Zea mays]
Zm00001d038585	95.5554	102.731	100.365	6.64771	6.97966	8.7592	13.3406	3.73776	9.44341e-237	4.64896e-234	up	Zm00001d038585		ethylene-responsive transcription factor 8 [Zea mays]
Zm00001d024587	83.8391	84.2617	84.3857	27.8344	29.5888	25.4536	3.04653	1.60716	5.34737e-233	2.59199e-230	up	Zm00001d024587		Protein NRT1/ PTR FAMILY 6.3 [Zea mays]
Zm00001d048021	105.709	116.576	111.017	28.6802	31.8318	27.5336	3.78556	1.92051	1.13816e-230	5.43331e-228	up	Zm00001d048021	EC:4.2.1.92	allene-oxide synthase1 [Zea mays]
Zm00001d037684	586.753	531.885	597.747	128.399	137.508	126.009	4.37946	2.13075	2.37296e-230	1.11589e-227	up	Zm00001d037684		uncharacterized protein LOC100277911 [Zea mays]
Zm00001d025401	188.576	175.527	195.492	45.0295	44.9834	39.6823	4.31469	2.10926	4.30395e-228	1.99418e-225	up	Zm00001d025401		unknown [Zea mays]
Zm00001d027929	66.4027	67.7759	59.9842	4.55322	4.67839	5.57248	13.1155	3.7132	9.24389e-228	4.22098e-225	up	Zm00001d027929		ethylene-responsive element binding protein 2 [Zea mays]
Zm00001d048949	98.4315	101.013	98.4286	17.3357	17.8865	17.5378	5.64582	2.49718	1.49556e-224	6.7315e-222	up	Zm00001d048949		uncharacterized protein LOC100191593 precursor [Zea mays]
Zm00001d035201	150.794	167.061	159.494	336.555	346.561	308.285	0.481489	-1.05442	3.76911e-223	1.67258e-220	down	Zm00001d035201		unknown [Zea mays];60S acidic ribosomal protein P0 [Zea mays]
Zm00001d025846	129.454	130.373	130.711	55.405	54.7483	51.0208	2.42307	1.27684	7.88168e-209	3.449e-206	up	Zm00001d025846	EC:3.2.1.21	uncharacterized LOC100193998 precursor [Zea mays];Beta-glucosidase 47 [Zea mays]
Zm00001d018737	232.215	248.506	243.405	46.5431	53.4483	40.302	5.16151	2.36779	4.81927e-208	2.08001e-205	up	Zm00001d018737		pathogenesis-related protein PRB1-3 [Zea mays]
Zm00001d027700	44.2845	45.1329	44.7442	6.62401	7.10579	5.42028	7.0058	2.80855	3.0346e-204	1.29204e-201	up	Zm00001d027700		uncharacterized protein LOC100502494 [Zea mays]
Zm00001d009797	131.125	147.905	137.464	27.961	29.5735	24.0768	5.10338	2.35145	1.80487e-202	7.48237e-200	up	Zm00001d009797		Lactoylglutathione lyase / glyoxalase I family protein [Zea mays]
Zm00001d025873	9.41593	8.10981	9.44038	72.7628	79.2072	76.3297	0.118117	-3.08171	4.27795e-197	1.75046e-194	down	Zm00001d025873		uncharacterized protein LOC100282852 precursor [Zea mays]
Zm00001d002071	132.295	137.585	120.264	1.8053	2.47432	3.07355	53.0581	5.7295	3.62787e-195	1.46543e-192	up	Zm00001d002071		uncharacterized LOC100303807 [Zea mays]
Zm00001d031158	65.8033	69.3128	64.8777	2.21752	1.72204	2.70532	30.0974	4.91157	5.11178e-195	2.0387e-192	up	Zm00001d031158		pathogenesis related protein-5 [Zea mays]
Zm00001d027742	101.413	108.141	100.181	12.3333	13.5537	11.9835	8.17877	3.03188	8.2715e-195	3.25763e-192	up	Zm00001d027742		uncharacterized protein LOC100274542 [Zea mays]
Zm00001d031152	74.7163	78.1053	75.2296	5.74379	5.73752	6.23185	12.8747	3.68646	1.81465e-194	7.05853e-192	up	Zm00001d031152		uncharacterized LOC100273384 precursor [Zea mays]
Zm00001d003271	106.875	103.244	104.616	18.0051	20.2164	21.0948	5.30605	2.40764	2.30405e-194	8.85288e-192	up	Zm00001d003271		unknown [Zea mays]
Zm00001d010662	99.3289	108.803	96.8447	27.3028	25.726	23.8729	3.9658	1.98761	2.96842e-193	1.12682e-190	up	Zm00001d010662	EC:2.4.1.12	SNF1-related protein kinase regulatory subunit beta-1 [Zea mays]
Zm00001d023779	44.9655	47.8155	50.3523	9.24969	8.48406	8.66808	5.42134	2.43865	7.46538e-193	2.80014e-190	up	Zm00001d023779	EC:3.1.2.4	CHY1 isoform X1 [Zea mays];3-hydroxyisobutyryl-CoA hydrolase 1 [Zea mays]
Zm00001d037318	63.0649	63.2892	60.8883	14.366	16.2173	16.0869	4.01203	2.00433	2.84039e-190	1.05285e-187	up	Zm00001d037318		Putative AMP-dependent synthetase and ligase superfamily protein [Zea mays]
Zm00001d035475	44.9198	46.6795	44.3051	19.3066	20.4257	18.6838	2.32649	1.21816	4.42416e-186	1.62084e-183	up	Zm00001d035475	EC:1.3.8.4	uncharacterized LOC100217040 [Zea mays];Isovaleryl-CoA dehydrogenase mitochondrial [Zea mays]
Zm00001d032821	101.533	87.4553	94.5898	311.385	313.569	292.245	0.309178	-1.69349	4.7514e-186	1.72072e-183	down	Zm00001d032821
Zm00001d031727	80.1993	83.9032	79.3137	20.6553	22.6582	18.7274	3.92348	1.97213	5.41439e-185	1.91675e-182	up	Zm00001d031727	EC:1.1.1.14	sorbitol dehydrogenase homolog 1 [Zea mays]
Zm00001d039496	181.791	197.729	186.446	61.98	64.1133	51.0575	3.19483	1.67574	1.17849e-180	4.12564e-178	up	Zm00001d039496		transcription factor RAX2 [Zea mays]
Zm00001d035055	82.1674	84.0906	84.5081	19.4201	20.1544	19.6609	4.23339	2.08181	1.53288e-178	5.30731e-176	up	Zm00001d035055	EC:1.11.1.7	peroxidase 47 [Zea mays]
Zm00001d002897	383.198	395.953	392.793	171.575	187.087	155.022	2.28145	1.18995	3.7742e-178	1.29254e-175	up	Zm00001d002897	EC:1.11.1.7	Peroxidase 12 [Zea mays]
Zm00001d037492	40.9755	41.7462	41.8926	92.3011	98.338	84.223	0.45337	-1.14124	1.24312e-177	4.21151e-175	down	Zm00001d037492	EC:3.6.1.1	uncharacterized protein LOC101027208 [Zea mays]
Zm00001d014615	53.3021	59.318	63.897	12.1815	10.9103	10.0257	5.33002	2.41414	4.60831e-177	1.54462e-174	up	Zm00001d014615	EC:2.4.1.207	xyloglucan endotransglycosylase homolog 1 [Zea mays]
Zm00001d017121	46.7624	47.5071	46.9975	113.152	108.114	108.956	0.427793	-1.22502	1.02599e-176	3.40274e-174	down	Zm00001d017121	EC:1.2.1.12	glyceraldehyde-3-phosphate dehydrogenase4 [Zea mays]
Zm00001d030163	81.9606	91.4736	85.6409	31.6824	32.9473	29.8036	2.74347	1.456	2.29039e-175	7.51701e-173	up	Zm00001d030163		ankyrin protein kinase-like isoform X1 [Zea mays];hypothetical protein ZEAMMB73_Zm00001d030163 [Zea mays]
Zm00001d029814	26.1427	29.9171	27.4654	0.787336	1.34264	1.1546	25.4296	4.66844	5.29529e-175	1.71999e-172	up	Zm00001d029814		xyloglucan endotransglucosylase/hydrolase protein 32 precursor [Zea mays]
Zm00001d017622	147.748	145.388	129.686	17.7192	17.8239	21.2253	7.44818	2.89689	6.01134e-172	1.93264e-169	up	Zm00001d017622		uncharacterized protein LOC100193480 [Zea mays]
Zm00001d021901	42.466	40.6925	41.6355	0.79455	0.745128	1.18513	45.7993	5.51725	8.36028e-172	2.66068e-169	up	Zlp		zeamatin precursor [Zea mays]
Zm00001d002126	65.1231	64.378	66.8744	145.822	155.062	133.553	0.452023	-1.14553	3.17117e-171	9.99141e-169	down	Zm00001d002126		uncharacterized protein LOC100383251 [Zea mays]
Zm00001d011486	52.4766	53.3871	51.679	21.6067	22.805	21.6894	2.38336	1.253	3.83873e-171	1.19749e-168	up	Zm00001d011486	EC:6.3.4.2	CTP synthase family protein [Zea mays];CTP synthase [Zea mays];CTP synthase isoform X3 [Zea mays]
Zm00001d005276	196.986	217.681	209.794	442.322	451.629	379.59	0.490334	-1.02816	1.37344e-170	4.24244e-168	down	Zm00001d005276		uncharacterized protein LOC100502035 [Zea mays];Polyadenylate-binding protein 2 [Zea mays]
Zm00001d048802	30.1893	33.2538	34.3897	10.7424	11.5586	10.2164	3.00863	1.58911	1.90774e-168	5.77954e-166	up	Zm00001d048802		Glycine-rich domain-containing protein 1 [Zea mays];unknown [Zea mays]
Zm00001d019497	40.2809	42.316	41.6731	13.8229	15.1822	15.3701	2.80043	1.48565	2.70778e-167	8.12513e-165	up	Zm00001d019497	EC:3.2.1.20	uncharacterized protein LOC103632254 [Zea mays];heteroglycan glucosidase 1 [Zea mays]
Zm00001d022228	54.1954	55.6045	47.1611	4.84219	4.67031	5.58071	10.3994	3.37844	6.65624e-167	1.97847e-164	up	Zm00001d022228		Ribonuclease 1 [Zea mays]
Zm00001d038841	39.6162	42.0885	38.7556	18.7642	18.7315	17.8746	2.17554	1.12137	2.02514e-162	5.90798e-160	up	Zm00001d038841	EC:1.2.1.88	uncharacterized protein LOC100193220 isoform X3 [Zea mays];uncharacterized protein LOC100191976 precursor [Zea mays];uncharacterized protein LOC100193220 isoform X1 [Zea mays];putative aldehyde dehydrogenase MIS1 [Zea mays];uncharacterized protein LOC100193220 [Zea mays];aldehyde dehydrogenase 12 [Zea mays]
Zm00001d051174	64.5617	71.6703	67.4823	16.7525	13.9034	14.3936	4.52201	2.17696	2.28306e-160	6.5993e-158	up	PIP2-3		aquaporin PIP2-3 [Zea mays];unknown [Zea mays]
Zm00001d028304	37.6857	40.0926	32.3584	4.18751	3.42862	4.03836	9.45015	3.24034	2.87533e-159	8.23573e-157	up	Zm00001d028304		putative homeobox DNA-binding and leucine zipper domain family protein [Zea mays]
Zm00001d052387	22.4708	23.3815	25.9028	2.06913	1.6288	1.80922	13.0295	3.70371	3.51317e-159	9.97203e-157	up	Zm00001d052387		hypothetical protein ZEAMMB73_Zm00001d052387 [Zea mays]
Zm00001d018342	151.709	162.188	155.04	72.8291	80.2858	73.1158	2.07283	1.0516	3.55071e-159	9.98859e-157	up	Zm00001d018342	EC:2.4.1.15;EC:3.1.3.12	uncharacterized protein LOC100281927 [Zea mays];trehalose-6-phosphate synthase11 [Zea mays]
Zm00001d013725	25.0088	21.1191	23.7849	0.869171	1.17515	0.516199	27.3042	4.77105	6.75694e-159	1.88399e-156	up	Zm00001d013725	EC:1.14.11.9;EC:1.14.11.-	gibberellin 20-oxidase4 [Zea mays];unknown [Zea mays]
Zm00001d028164	38.512	38.7339	37.7678	12.6821	12.9202	11.9969	3.05894	1.61303	1.13361e-158	3.13304e-156	up	Zm00001d028164		uncharacterized protein LOC100193294 [Zea mays]
Zm00001d031303	35.5015	38.9829	39.2573	11.0771	9.62701	10.1664	3.68449	1.88146	3.9149e-158	1.07258e-155	up	Zm00001d031303	EC:2.4.1.82	putative galactinol--sucrose galactosyltransferase 1 [Zea mays];probable galactinol--sucrose galactosyltransferase 1 [Zea mays]
Zm00001d035455	49.6089	55.3721	50.1265	12.9539	11.6314	11.8433	4.25786	2.09013	3.00589e-157	8.16437e-155	up	Zm00001d035455		Zinc finger CCCH domain-containing protein 29 [Zea mays]
Zm00001d019824	36.9689	37.3224	37.0228	79.1426	83.8441	70.2814	0.477194	-1.06735	9.00987e-156	2.40571e-153	down	Zm00001d019824		Polyadenylate-binding protein 2 [Zea mays];uncharacterized protein LOC100381531 [Zea mays]
Zm00001d041662	212.678	196.374	214.371	74.4789	73.8169	65.9417	2.90996	1.541	4.27958e-155	1.12364e-152	up	Zm00001d041662		uncharacterized protein LOC100283929 [Zea mays]
Zm00001d018966	55.3037	58.1769	59.1911	7.22486	7.97365	8.81369	7.191	2.84619	9.54329e-154	2.48496e-151	up	Zm00001d018966	EC:3.2.1.14	uncharacterized protein LOC100274481 precursor [Zea mays]
Zm00001d044339	35.2544	36.104	36.1678	11.5348	10.6825	11.4948	3.18955	1.67335	1.89696e-152	4.89899e-150	up	Zm00001d044339	EC:1.2.1.68	cytosolic aldehyde dehydrogenase RF2C [Zea mays];aldehyde dehydrogenase3 [Zea mays]
Zm00001d037550	23.9515	26.0297	25.1655	2.47464	2.31204	2.55889	10.2302	3.35476	4.19445e-151	1.06576e-148	up	Zm00001d037550	EC:1.11.1.7	uncharacterized protein LOC100273479 precursor [Zea mays]
Zm00001d033633	96.9382	109.402	99.0376	34.2145	35.8762	35.0575	2.90426	1.53817	3.63756e-149	9.16868e-147	up	Zm00001d033633		phosphatase [Zea mays]
Zm00001d024143	100.704	92.6047	97.4828	19.9387	18.2615	17.2105	5.24792	2.39175	4.22525e-149	1.05655e-146	up	Zm00001d024143		uncharacterized protein LOC109943078 isoform X1 [Zea mays]
Zm00001d023694	78.4897	75.4602	73.9114	28.2106	27.5477	28.1766	2.71474	1.44081	2.93772e-148	7.2881e-146	up	Zm00001d023694	EC:1.2.4.4	uncharacterized protein LOC100191513 [Zea mays];2-oxoisovalerate dehydrogenase subunit alpha 2 mitochondrial [Zea mays]
Zm00001d032447	112.217	113.138	113.332	24.9087	21.606	21.4646	4.98222	2.31679	6.71497e-148	1.65288e-145	up	Zm00001d032447		uncharacterized protein LOC103643366 [Zea mays]
Zm00001d011080	1207.46	977.015	1196.3	273.947	283.504	297.351	3.95503	1.98369	6.92297e-148	1.69087e-145	up	Zm00001d011080		subtilisin-chymotrypsin inhibitor homolog 1 [Zea mays]
Zm00001d007363	62.5029	64.9205	66.3229	13.1043	15.4385	12.3102	4.74252	2.24565	5.15547e-147	1.24949e-144	up	Zm00001d007363		leucine-rich repeat protein 1 [Zea mays]
Zm00001d018738	101.097	98.5168	100.556	7.08139	4.17093	7.28769	16.1904	4.01707	2.70243e-145	6.40192e-143	up	Zm00001d018738		pathogenesis related protein 4 precursor [Zea mays]
Zm00001d015515	34.0146	36.7273	37.0556	7.15253	7.99436	6.88625	4.89251	2.29058	3.22664e-145	7.58669e-143	up	Zm00001d015515		WRKY transcription factor WRKY71 [Zea mays]
Zm00001d012010	95.2192	108.191	105.077	10.7067	8.03476	8.86935	11.1727	3.4819	3.731e-145	8.70759e-143	up	Zm00001d012010		uncharacterized protein LOC100277040 [Zea mays]
Zm00001d023768	30.3081	32.5434	30.5314	3.1056	3.17867	2.2435	10.9504	3.45292	1.98803e-144	4.60565e-142	up	Zm00001d023768	EC:1.14.19.6;EC:1.14.19.22	fatty acid desaturase DES2 [Zea mays]
Zm00001d027323	349.569	378.684	349.917	105.801	103.106	115.853	3.3199	1.73114	2.52578e-144	5.80874e-142	up	Zm00001d027323		uncharacterized protein LOC100276353 precursor [Zea mays]
Zm00001d039916	68.1323	74.3768	71.727	29.501	32.545	30.058	2.32602	1.21786	5.62355e-144	1.28392e-141	up	Zm00001d039916		leucine-rich repeat extensin-like protein 2 [Zea mays];Octicosapeptide/Phox/Bem1p family protein [Zea mays]
Zm00001d022569	239.716	235.432	245.051	96.7538	98.0029	85.4477	2.57026	1.36192	1.91259e-143	4.33525e-141	up	Zm00001d022569		senescence associated gene 20 [Zea mays]
Zm00001d031300	64.7019	71.8357	68.353	20.5944	22.7305	17.2391	3.38304	1.75832	5.76664e-143	1.29778e-140	up	Zm00001d031300	EC:2.4.1.82	alkaline alpha galactosidase 3 [Zea mays]
Zm00001d010855	84.3341	85.2701	83.6921	25.7761	22.4401	23.1565	3.54892	1.82738	9.46824e-141	2.10081e-138	up	Zm00001d010855		uncharacterized protein LOC100283461 [Zea mays]
Zm00001d024998	8.31033	9.04289	8.52263	18.5424	18.6586	17.0119	0.477301	-1.06703	5.55908e-140	1.22482e-137	down	Zm00001d024998	EC:6.4.1.2;EC:6.3.4.14	acetyl-CoA carboxylase 2 isoform X2 [Zea mays];acetyl-coenzyme A carboxylase1 [Zea mays];acetyl-CoA carboxylase 2 isoform X1 [Zea mays]
Zm00001d020530	52.4543	47.7409	49.3221	10.9173	11.4423	11.8159	4.37498	2.12928	4.67633e-139	1.02317e-136	up	Zm00001d020530	EC:2.3.1.133	hydroxycinnamoyltransferase11 [Zea mays]
Zm00001d019060	9.98579	11.1856	10.1092	0.890163	0.742345	0.696189	13.4327	3.74767	1.10118e-138	2.39276e-136	up	Zm00001d019060	EC:2.2.1.7	deoxy xylulose synthase 2 [Zea mays]
Zm00001d006871	180.539	169.751	176.62	370.41	398.093	331.084	0.479189	-1.06133	4.39534e-137	9.42068e-135	down	Zm00001d006871		40S ribosomal protein SA [Zea mays]
Zm00001d029783	36.923	42.1457	37.2508	7.24877	7.52803	7.90762	5.12773	2.35832	6.05186e-137	1.28835e-134	up	Zm00001d029783		expansin-like 3 precursor [Zea mays]
Zm00001d020401	221.518	216.517	212.867	87.0935	81.5587	83.6816	2.57953	1.36711	3.32131e-136	7.02312e-134	up	Zm00001d020401	EC:1.1.1.195	putative cinnamyl alcohol dehydrogenase 6 [Zea mays]
Zm00001d037547	171.506	164.794	171.438	61.0146	66.7826	52.8825	2.81015	1.49065	1.39649e-135	2.93329e-133	up	Zm00001d037547	EC:1.11.1.7	peroxidase 5 [Zea mays]
Zm00001d028693	64.3529	66.7269	63.0587	17.9308	20.2389	17.0607	3.51506	1.81355	2.56959e-135	5.36159e-133	up	Zm00001d028693	EC:2.5.1.18	unknown [Zea mays];safener induced1 [Zea mays]
Zm00001d049619	58.0189	58.7785	61.7334	128.471	142.639	123.45	0.45248	-1.14407	1.1738e-134	2.43309e-132	down	Zm00001d049619		uncharacterized protein LOC100273601 [Zea mays]
Zm00001d041082	19.2311	20.7003	18.583	3.59662	3.33545	2.68865	6.08212	2.60457	1.74869e-134	3.60105e-132	up	Zm00001d041082	EC:4.2.3.19	kaurene synthase4 [Zea mays]
Zm00001d051543	207.986	201.886	207.492	423.781	432.694	425.978	0.481394	-1.05471	3.50992e-134	7.18098e-132	down	Zm00001d051543		60S ribosomal protein L12 [Zea mays]
Zm00001d032789	39.5272	41.7258	45.5211	97.0242	102.904	101.154	0.421062	-1.2479	2.47831e-132	5.0054e-130	down	CPN60II		chaperonin CPN60-2, mitochondrial precursor [Zea mays];chaperonin2 [Zea mays]
Zm00001d039328	45.741	42.2001	44.0616	17.7784	18.9606	18.1028	2.40697	1.26722	8.37113e-130	1.62808e-127	up	Zm00001d039328	EC:3.6.3.44	hAT transposon superfamily [Zea mays]
Zm00001d012338	84.4487	86.6719	79.2074	35.0662	35.5403	33.2656	2.40996	1.26901	1.13824e-129	2.20016e-127	up	Zm00001d012338		uncharacterized protein LOC100382859 [Zea mays]
Zm00001d017397	38.9987	39.4139	44.814	2.56353	1.8532	1.99115	19.2305	4.26532	1.24939e-129	2.40027e-127	up	Zm00001d017397		auxin-responsive protein SAUR36 [Zea mays]
Zm00001d032854	169.872	166.296	161.896	75.9701	71.805	68.3978	2.304	1.20414	4.92326e-129	9.40103e-127	up	Zm00001d032854	EC:1.11.1.7	Peroxidase 59 [Zea mays]
Zm00001d013809	68.5563	70.2381	68.6869	28.4151	29.1174	26.8129	2.4599	1.2986	5.16332e-129	9.80004e-127	up	Zm00001d013809		Protein DETOXIFICATION 40 [Zea mays]
Zm00001d042772	45.852	44.9468	42.8809	105.448	101.885	108.261	0.423581	-1.23929	1.59733e-128	3.0136e-126	down	Zm00001d042772		hypothetical protein SORBI_3003G363800 [Sorghum bicolor];Ribosomal protein [Zea mays];ribosomal protein [Zea mays]
Zm00001d044516	96.7714	107.027	100.549	46.6813	48.1804	44.2221	2.18823	1.12976	4.23561e-128	7.89653e-126	up	Zm00001d044516		uncharacterized protein LOC100191256 [Zea mays];DCD (Development and Cell Death) domain protein [Zea mays]
Zm00001d016189	49.9933	54.7352	55.6025	198.517	196.978	179.002	0.27908	-1.84125	3.64955e-126	6.64662e-124	down	Zm00001d016189		Dirigent [Zea mays]
Zm00001d015421	51.5019	57.0005	51.2133	15.9269	16.8758	14.8397	3.35238	1.74519	4.62578e-126	8.34293e-124	up	Zm00001d015421		uncharacterized protein LOC100192650 isoform X1 [Zea mays];uncharacterized protein LOC100192650 [Zea mays]
Zm00001d033983	126.779	125.665	126.218	58.6629	58.8798	57.4638	2.1637	1.1135	4.63393e-126	8.34293e-124	up	Zm00001d033983		stem-specific protein TSJT1 [Zea mays];aluminum induced protein with YGL and LRDR motifs, partial [Zea mays];aluminum induced protein with YGL and LRDR motifs [Zea mays]
Zm00001d053675	48.3717	51.8366	49.7372	21.345	22.5046	20.1133	2.34425	1.22913	6.09327e-126	1.0908e-123	up	Zm00001d053675	EC:1.13.11.12	linoleate 13S-lipoxygenase10 [Zea mays]
Zm00001d003584	80.221	84.6708	83.0221	32.7117	32.5614	27.5876	2.66974	1.4167	1.02136e-125	1.80787e-123	up	Zm00001d003584	EC:1.3.1.42	12-oxophytodienoate reductase5 [Zea mays];12-oxo-phytodienoic acid reductase5 [Zea mays]
Zm00001d037631	77.1231	80.7198	66.3093	4.99037	5.26139	5.58977	14.1497	3.8227	3.90609e-125	6.83718e-123	up	Zm00001d037631		hypothetical protein ZEAMMB73_Zm00001d037631 [Zea mays]
Zm00001d027925	43.4383	55.394	48.529	6.50895	7.12719	8.22057	6.74215	2.75321	5.66251e-125	9.85683e-123	up	Zm00001d027925		putative AP2/EREBP transcription factor superfamily protein [Zea mays]
Zm00001d024211	15.0574	16.7931	14.6199	0.831865	1.26212	0.709484	16.576	4.05103	1.58438e-123	2.7428e-121	up	Zm00001d024211	EC:5.5.1.17	(S)-beta-macrocarpene synthase-like [Zea mays];Alpha-humulene/(-)-(E)-beta-caryophyllene synthase [Zea mays]
Zm00001d013193	127.638	125.228	127.231	52.8043	50.7131	47.6965	2.51364	1.32978	2.22646e-122	3.77146e-120	up	Zm00001d013193		uncharacterized protein LOC100275443 [Zea mays];CCG-binding protein 1 [Zea mays]
Zm00001d035558	80.6268	79.6787	85.7923	28.6913	30.4876	25.7142	2.89891	1.53551	2.5233e-122	4.25143e-120	up	Zm00001d035558		hypothetical protein ZEAMMB73_Zm00001d035558 [Zea mays];uncharacterized protein LOC100304441 [Zea mays]
Zm00001d008956	22.1692	19.3474	23.9407	0.721919	1.00853	0.780421	26.0696	4.7043	7.16747e-122	1.2012e-119	up	Zm00001d008956		uncharacterized protein LOC100276458 [Zea mays]
Zm00001d011938	18.2764	20.9851	18.9729	0.321501	0.42576	0.51395	46.1734	5.52899	8.61379e-122	1.43595e-119	up	Zm00001d011938		uncharacterized protein LOC100502467 [Zea mays];hypothetical protein ZEAMMB73_Zm00001d011938 [Zea mays]
Zm00001d028094	63.1654	65.9379	57.6045	21.1056	21.655	21.0326	2.92676	1.54931	1.60413e-121	2.66008e-119	up	Zm00001d028094		uncharacterized protein LOC100284268 [Zea mays]
Zm00001d017547	26.691	25.7368	23.8749	1.9046	2.42284	2.76047	10.7652	3.4283	3.58256e-121	5.87895e-119	up	Zm00001d017547		unknown [Zea mays]
Zm00001d010399	48.9203	50.5132	52.0843	13.7088	15.3293	11.3429	3.7522	1.90774	1.95239e-120	3.18726e-118	up	Zm00001d010399		uncharacterized protein LOC100281160 [Zea mays]
Zm00001d029144	20.2007	20.9548	19.4343	43.5543	45.2672	43.7649	0.456984	-1.12978	1.1824e-119	1.9203e-117	down	Zm00001d029144		Nuclear pore complex protein NUP93A [Zea mays];probable nucleolar protein 5-2 [Zea mays]
Zm00001d023593	34.8161	38.3731	36.498	10.9908	11.716	10.8448	3.26921	1.70894	1.96241e-119	3.17074e-117	up	Zm00001d023593		Amino acid permease 2 [Zea mays]
Zm00001d029359	40.8763	44.2339	40.1229	11.1489	11.1003	9.51648	3.94241	1.97908	2.24096e-119	3.60234e-117	up	Zm00001d029359	EC:2.1.1.4	5-pentadecatrienyl resorcinol O-methyltransferase-like [Zea mays]
Zm00001d005315	40.7131	42.9259	43.5644	7.63794	7.47098	7.97952	5.5094	2.46189	7.23926e-118	1.15196e-115	up	Zm00001d005315		uncharacterized protein LOC100274244 [Zea mays]
Zm00001d027283	104.641	112.567	116.224	27.7143	31.7354	22.7495	4.05639	2.0202	8.4107e-118	1.33164e-115	up	Zm00001d027283		expansin-B7 precursor [Zea mays]
Zm00001d041719	18.0422	18.2796	18.0421	43.3564	41.8425	42.718	0.424994	-1.23449	9.48874e-117	1.49481e-114	down	Zm00001d041719		heat shock protein 90-6, mitochondrial [Zea mays]
Zm00001d013596	86.7534	89.2882	73.7363	11.5042	12.0284	14.7627	6.52242	2.70541	1.01924e-116	1.59766e-114	up	Zm00001d013596		uncharacterized protein LOC103626014 [Zea mays]
Zm00001d043971	95.7315	98.6812	96.4712	33.1785	32.845	33.7196	2.91633	1.54415	2.53785e-116	3.95841e-114	up	Zm00001d043971		unknown [Zea mays]
Zm00001d003190	16.1685	22.7118	23.3338	0.593639	0.863783	0.506809	31.6735	4.9852	4.51394e-116	7.00595e-114	up	Zm00001d003190	EC:3.2.1.14	endochitinase A precursor [Zea mays]
Zm00001d039283	197.832	205.395	207.052	105.278	104.652	89.3611	2.03909	1.02792	1.44127e-115	2.20438e-113	up	Zm00001d039283		Plasma membrane-associated cation-binding protein 1 [Zea mays]
Zm00001d004753	71.7176	61.6292	72.2162	5.66091	6.6453	8.07403	10.0864	3.33434	9.68298e-115	1.46674e-112	up	Zm00001d004753	EC:6.1.1.5	dirigent protein 22 [Zea mays]
Zm00001d036880	34.2501	34.3076	31.9066	12.0164	11.9219	11.4221	2.84115	1.50648	1.96674e-114	2.96489e-112	up	Zm00001d036880		EIN3-binding F-box protein 1 [Zea mays]
Zm00001d032422	1852.11	1832.08	1937.22	324.724	291.909	350.029	5.8153	2.53985	5.1295e-114	7.69596e-112	up	Zm00001d032422		uncharacterized LOC100272715 isoform 1 [Zea mays]
Zm00001d020921	87.3537	93.3103	83.9573	33.7496	35.4998	28.9357	2.69513	1.43035	9.72011e-114	1.45143e-111	up	Zm00001d020921		uncharacterized protein LOC100383391 [Zea mays]
Zm00001d043171	61.1103	60.0056	56.9146	123.157	128.106	113.126	0.488573	-1.03336	1.02572e-113	1.5244e-111	down	Zm00001d043171		unknown [Zea mays]
Zm00001d029923	62.2003	60.2439	59.9995	176.37	158.399	162.281	0.367053	-1.44594	1.30359e-113	1.92827e-111	down	Zm00001d029923		ctenidin-1 [Zea mays]
Zm00001d018694	28.931	29.2176	30.8463	63.6854	62.7318	58.3324	0.481705	-1.05378	7.96769e-113	1.17307e-110	down	Zm00001d018694		T-complex protein 1 subunit epsilon [Zea mays];putative TCP-1/cpn60 chaperonin family protein [Zea mays]
Zm00001d029102	112.97	124.305	124.742	44.9529	48.9796	43.6867	2.63057	1.39538	2.30525e-112	3.37822e-110	up	Zm00001d029102		uncharacterized protein LOC100191792 [Zea mays]
Zm00001d046591	62.6929	68.0674	64.8509	32.9376	30.731	29.1241	2.10804	1.07591	2.05441e-111	2.99669e-109	up	Zm00001d046591	EC:3.6.1.1	vacuolar-type H+-pyrophosphatase5 [Zea mays];vacuolar-type H+-pyrophosphatase [Zea mays subsp. mays]
Zm00001d042216	295.064	323.253	293.92	141.759	141.475	118.306	2.27185	1.18387	8.25681e-111	1.19884e-108	up	Zm00001d042216	EC:2.5.1.18	glutathione S-transferase 3 [Zea mays]
Zm00001d045599	16.9098	17.242	16.4833	38.8836	40.9155	36.3006	0.436135	-1.19715	1.61765e-110	2.33795e-108	down	Zm00001d045599		uncharacterized protein LOC100383470 precursor [Zea mays];Monocopper oxidase-like protein SKU5 [Zea mays]
Zm00001d018359	87.7506	93.0658	90.5853	41.0261	43.8437	39.4378	2.18331	1.12652	6.52173e-110	9.38266e-108	up	Zm00001d018359		uncharacterized protein LOC100191588 precursor [Zea mays];Serinc-domain containing serine and sphingolipid biosynthesis protein [Zea mays]
Zm00001d005978	57.1852	59.2982	51.9887	4.4649	2.66731	3.81689	15.3868	3.94363	8.26365e-110	1.18347e-107	up	Zm00001d005978		uncharacterized protein LOC100281379 [Zea mays]
Zm00001d033347	62.4992	66.1667	55.8347	16.4957	17.249	18.1131	3.55782	1.83099	1.43422e-109	2.0447e-107	up	Zm00001d033347		LOB domain-containing protein 37 [Zea mays]
Zm00001d038755	85.7296	99.9462	94.8383	18.0018	14.764	18.9936	5.41958	2.43818	8.28351e-109	1.17562e-106	up	Zm00001d038755	EC:5.3.3.8	carnitine racemase/ catalytic [Zea mays]
Zm00001d020910	435.949	480.029	427.753	79.1552	74.778	87.887	5.55673	2.47424	1.56573e-108	2.21217e-106	up	Zm00001d020910		unknown [Zea mays]
Zm00001d047186	99.7154	109.023	94.8744	234.564	223.244	217.551	0.449558	-1.15342	1.01119e-107	1.4223e-105	down	Zm00001d047186		uncharacterized protein LOC100192774 [Zea mays]
Zm00001d009494	45.3272	52.4193	49.5803	13.1833	14.723	12.1575	3.67731	1.87865	1.13879e-107	1.59466e-105	up	Zm00001d009494		Putative MATE efflux family protein, partial [Zea mays]
Zm00001d014224	49.2609	47.0977	43.0525	6.53235	6.55228	7.98719	6.616	2.72596	2.61837e-107	3.65031e-105	up	Zm00001d014224		mitochondrial carrier-like protein [Zea mays]
Zm00001d002451	152.769	164.451	157.202	67.1121	67.6181	68.2899	2.33682	1.22455	3.34254e-107	4.63936e-105	up	Zm00001d002451		seed specific protein Bn15D1B [Zea mays]
Zm00001d021141	117.047	121.238	122.226	35.4678	33.4566	32.2855	3.56201	1.83269	4.53678e-107	6.26931e-105	up	Zm00001d021141		uncharacterized protein LOC100284586 [Zea mays]
Zm00001d007076	29.084	29.2842	26.2444	5.18562	4.86158	5.54628	5.42615	2.43993	7.1185e-107	9.75141e-105	up	Zm00001d007076	EC:2.4.1.255	uncharacterized LOC103647908 [Zea mays]
Zm00001d049954	129.301	130.907	126.464	62.0527	66.2666	56.7977	2.0888	1.06268	1.75585e-106	2.38455e-104	up	Zm00001d049954	EC:1.6.5.4	uncharacterized protein LOC100382120 [Zea mays]
Zm00001d012603	57.6385	59.0149	58.636	11.981	9.33851	11.682	5.31156	2.40914	3.06486e-106	4.1444e-104	up	Zm00001d012603	EC:4.1.2.10	salicylic acid-binding protein 2 [Zea mays]
Zm00001d035764	10.4243	10.5719	11.2494	29.9681	27.9094	26.7945	0.38083	-1.39278	3.58281e-106	4.82408e-104	down	Zm00001d035764		uncharacterized protein LOC100384551 [Zea mays];Putative RING finger U-box domain family protein [Zea mays]
Zm00001d003112	31.0102	32.4209	29.9213	15.0076	15.0017	13.9907	2.12165	1.08518	4.65109e-106	6.23583e-104	up	Zm00001d003112		Leucine-rich repeat family protein [Zea mays]
Zm00001d033981	85.8858	81.3026	83.1799	34.8695	35.7165	35.4783	2.36053	1.23911	2.41276e-105	3.20755e-103	up	Zm00001d033981	EC:2.7.7.4;EC:2.7.1.25	ATP-sulfurylase 3, chloroplastic-like [Zea mays]
Zm00001d026296	12.3603	12.5043	12.8266	25.9081	27.197	24.2447	0.487283	-1.03717	3.43932e-105	4.55305e-103	down	Zm00001d026296		uncharacterized LOC103642051 [Zea mays];Trypsin family protein [Zea mays];uncharacterized LOC103642051 isoform X2 [Zea mays]
Zm00001d026542	108.576	114.337	105.012	55.1224	56.158	51.8894	2.00972	1.00699	4.1917e-105	5.52585e-103	up	Zm00001d026542		transfactor [Zea mays]
Zm00001d040029	336.957	335.162	358.914	164.848	162.528	163.819	2.09903	1.06972	5.94419e-105	7.80348e-103	up	Zm00001d040029		Bowman-Birk type wound-induced proteinase inhibitor WIP1 precursor [Zea mays];hypothetical protein ZEAMMB73_Zm00001d040029 [Zea mays]
Zm00001d016841	70.2633	75.8328	70.8162	22.2488	26.7071	22.4228	3.03889	1.60355	7.42061e-105	9.70129e-103	up	Zm00001d016841	EC:1.14.15.21	uncharacterized protein LOC100217292 [Zea mays];monooxygenase 1 [Zea mays]
Zm00001d009858	201.196	207.492	200.954	100.335	109.248	87.9894	2.04872	1.03472	3.19616e-104	4.1441e-102	up	Zm00001d009858	EC:1.14.13.11	putative cytochrome P450 superfamily protein [Zea mays];Trans-cinnamate 4-monooxygenase [Zea mays];Trans-cinnamate 4-monooxygenase, partial [Zea mays]
Zm00001d013914	135.753	133.991	131.374	53.6178	52.4054	55.5868	2.48201	1.31151	3.25298e-104	4.20047e-102	up	Zm00001d013914		membrane steroid-binding protein 1 [Zea mays]
Zm00001d030891	24.5186	28.8066	25.2824	5.88868	5.44305	5.68694	4.6189	2.20755	9.06491e-104	1.16101e-101	up	Zm00001d030891		Homeodomain-like superfamily protein [Zea mays]
Zm00001d049190	13.7009	13.7202	13.7704	29.6243	33.8591	29.2335	0.444271	-1.17049	1.49108e-103	1.89433e-101	down	Zm00001d049190	EC:3.6.4.12	uncharacterized protein LOC100501077 isoform X1 [Zea mays];DNA replication licensing factor MCM2 [Zea mays]
Zm00001d021711	38.1119	50.1852	39.8333	3.86318	5.54636	4.71001	9.07467	3.18185	6.52046e-103	8.18486e-101	up	Zm00001d021711		uncharacterized protein LOC100276809 [Zea mays]
Zm00001d020623	50.3868	45.9472	40.8203	3.30535	3.58011	5.08085	11.4617	3.51875	9.83783e-103	1.22514e-100	up	Zm00001d020623		copper transporter 5.1 [Zea mays]
Zm00001d021224	58.8055	64.8546	58.8745	23.7933	23.9403	22.3151	2.60582	1.38174	1.11718e-102	1.38578e-100	up	Zm00001d021224		ATPP2-A13 [Zea mays]
Zm00001d003187	0.306869	0.350144	0.286595	9.89833	13.1438	12.2301	0.0267521	-5.2242	1.66865e-102	2.06173e-100	down	Zm00001d003187		uncharacterized protein LOC103646278 [Zea mays]
Zm00001d017375	14.2651	15.5949	12.164	0.334563	0.645285	0.738952	24.4496	4.61174	2.76861e-102	3.40745e-100	up	Zm00001d017375		CBS domain-containing protein CBSX5 [Zea mays]
Zm00001d017207	19.7878	22.5887	22.2851	50.8751	53.7889	47.2182	0.425736	-1.23197	2.834e-102	3.47436e-100	down	Zm00001d017207		protein BABY BOOM 1 [Zea mays]
Zm00001d028815	75.576	71.1832	67.9609	18.0386	20.0923	16.1301	3.95717	1.98447	5.88068e-102	7.1815e-100	up	Zm00001d028815		uncharacterized protein LOC100192117 [Zea mays]
Zm00001d046234	97.5686	93.3351	100.586	33.7113	38.9579	35.6066	2.6921	1.42873	8.98277e-102	1.09274e-99	up	Zm00001d046234	EC:1.13.99.1	uncharacterized protein LOC100273421 [Zea mays];Inositol oxygenase 2 [Zea mays]
Zm00001d051615	12.5848	13.7116	13.3491	3.97921	4.26186	3.78428	3.29683	1.72108	9.32512e-102	1.1257e-99	up	Zm00001d051615		Putative lectin-domain receptor-like protein kinase family protein [Zea mays];uncharacterized protein LOC100383759 isoform 2 [Zea mays];protein TIFY 3 isoform X2 [Zea mays]
Zm00001d029529	96.734	99.7212	98.3972	42.853	39.9193	41.3296	2.37589	1.24847	3.92995e-101	4.69019e-99	up	Zm00001d029529		ninja-family protein 6-like [Zea mays]
Zm00001d052079	30.7103	32.2317	33.2902	12.4971	14.6142	13.8562	2.34899	1.23204	2.70477e-100	3.20373e-98	up	Zm00001d052079	EC:1.5.1.8;EC:1.5.1.9	lysine-ketoglutarate reductase/saccharopine dehydrogenase 1 isoform X3 [Zea mays];Lysine-ketoglutarate reductase/saccharopine dehydrogenase1 [Zea mays];lysine-ketoglutarate reductase/saccharopine dehydrogenase 1 [Zea mays];lysine-ketoglutarate reductase/saccharopine dehydrogenase 1 isoform X2 [Zea mays]
Zm00001d032608	66.4307	72.3137	63.5111	22.1392	21.8439	18.8495	3.21895	1.68659	3.4977e-100	4.12741e-98	up	Zm00001d032608	EC:3.2.1.22	alpha-galactosidase1 [Zea mays]
Zm00001d009660	71.234	71.4331	70.9409	32.1042	31.6091	30.1941	2.27467	1.18566	5.80164e-100	6.8206e-98	up	Zm00001d009660	EC:6.4.1.4	ATP binding protein [Zea mays]
Zm00001d003931	52.9978	53.2409	51.8165	16.1388	19.335	17.1867	3.0014	1.58564	5.37278e-99	6.26964e-97	up	Zm00001d003931		ACR4 [Zea mays]
Zm00001d049541	154.623	150.859	140.429	68.581	62.8735	59.4103	2.33626	1.2242	5.55407e-99	6.45727e-97	up	Zm00001d049541		unknown [Zea mays]
Zm00001d049103	21.9567	25.8544	25.4131	1.4556	1.66097	1.38212	16.2768	4.02475	6.65589e-99	7.70983e-97	up	Zm00001d049103		uncharacterized protein LOC100382321 [Zea mays]
Zm00001d009351	5.28106	4.91578	5.26372	17.0417	19.4291	15.4675	0.297671	-1.74821	1.00151e-98	1.15585e-96	down	Zm00001d009351	EC:1.14.11.18	Phytanoyl-CoA dioxygenase, partial [Zea mays]
Zm00001d047893	41.798	42.1236	41.5364	19.4255	20.1884	17.2262	2.20721	1.14222	3.55842e-98	4.07691e-96	up	Zm00001d047893	EC:4.1.1.49	phosphoenolpyruvate carboxykinase homolog2 [Zea mays];Phosphoenolpyruvate carboxykinase (ATP) [Zea mays]
Zm00001d031741	48.1745	54.3027	51.4616	12.6831	12.4541	11.5481	4.19621	2.06909	6.45618e-98	7.37011e-96	up	Zm00001d031741		hypothetical protein ZEAMMB73_Zm00001d031741 [Zea mays]
Zm00001d017682	45.8679	48.4277	46.5976	15.4888	15.4207	14.541	3.09993	1.63223	5.34429e-97	6.03522e-95	up	Zm00001d017682		PLATZ transcription factor [Zea mays]
Zm00001d008812	20.9283	25.611	22.2332	2.9148	2.78135	2.59922	8.29046	3.05145	1.73061e-96	1.94044e-94	up	Zm00001d008812		zinc finger CCCH domain-containing protein 2 [Zea mays]
Zm00001d018977	5.43807	6.11821	6.31554	13.2855	13.6256	13.0155	0.447616	-1.15967	3.3274e-96	3.7176e-94	down	Zm00001d018977	EC:2.1.1.37	DNA (cytosine-5)-methyltransferase 1B isoform X7 [Zea mays];DNA (cytosine-5)-methyltransferase 1B isoform X9 [Zea mays];DNA methyl transferase1, partial [Zea mays];DNA (cytosine-5)-methyltransferase 1B isoform X2 [Zea mays];DNA methyl transferase1 [Zea mays];DNA (cytosine-5)-methyltransferase 1B isoform X8 [Zea mays];DNA (cytosine-5)-methyltransferase 1B isoform X6 [Zea mays]
Zm00001d041604	115.838	105.278	81.4849	10.8342	9.21187	12.7433	9.22863	3.20612	1.30386e-95	1.45161e-93	up	Zm00001d041604		uncharacterized protein LOC107275238 [Zea mays]
Zm00001d034145	19.5741	25.8037	19.814	0.92358	1.18466	0.834203	22.1557	4.46961	1.73103e-95	1.92041e-93	up	Zm00001d034145		uncharacterized protein LOC100284288 [Zea mays]
Zm00001d053068	40.9001	44.0354	50.0958	4.50437	5.16774	5.79895	8.72799	3.12565	2.85993e-94	3.13965e-92	up	Zm00001d053068		uncharacterized protein LOC100192463 [Zea mays]
Zm00001d050043	68.8789	68.7351	72.5862	31.7722	33.8828	33.6237	2.11727	1.08221	3.25735e-94	3.56352e-92	up	Zm00001d050043		Putative wound responsive protein [Zea mays];putative wound responsive protein [Zea mays]
Zm00001d008327	40.2666	38.7015	43.613	87.3543	93.1393	83.2352	0.4648	-1.10532	3.80579e-94	4.1491e-92	down	Zm00001d008327	EC:5.4.99.-	uncharacterized protein LOC100502498 [Zea mays]
Zm00001d027423	29.2706	28.8264	29.4417	6.23226	6.71651	5.1414	4.83902	2.27472	4.70894e-94	5.09844e-92	up	Zm00001d027423	EC:1.14.20.6	flavone synthase typeI2 [Zea mays]
Zm00001d003195	64.6132	64.4947	60.8589	8.99995	6.72736	7.95661	8.02092	3.00377	5.4555e-94	5.88652e-92	up	Zm00001d003195		Salt tolerance-like protein [Zea mays]
Zm00001d004006	98.7663	98.7431	100.765	51.8713	49.3057	47.2967	2.00894	1.00643	5.72351e-94	6.15463e-92	up	Zm00001d004006		AKIN gamma [Zea mays];SNF1-related protein kinase regulatory subunit gamma-1 [Zea mays]
Zm00001d024210	13.7698	14.2863	13.1139	1.69051	1.09876	1.36664	9.90637	3.30836	1.05574e-93	1.1314e-91	up	TPS11	EC:5.5.1.17	(S)-beta-macrocarpene synthase [Zea mays]
Zm00001d048138	7.35238	8.07781	9.43991	24.0143	27.3867	22.7423	0.335433	-1.5759	2.07454e-93	2.21568e-91	down	Zm00001d048138		putative phototropic-responsive NPH3 family protein [Zea mays];BTB/POZ domain-containing protein NPY2 [Zea mays]
Zm00001d013542	7.4574	7.07206	7.53287	20.1072	19.8053	19.1399	0.373606	-1.42041	2.64585e-93	2.81631e-91	down	Zm00001d013542		uncharacterized protein LOC100384259 isoform X2 [Zea mays];uncharacterized protein LOC100384259 isoform X1 [Zea mays]
Zm00001d028303	30.954	37.6718	36.9088	9.989	9.01667	8.55361	3.82937	1.93711	8.10655e-93	8.59976e-91	up	Zm00001d028303	EC:2.6.1.42	branched-chain-amino-acid aminotransferase [Zea mays];unknown [Zea mays];branched-chain-amino-acid aminotransferase isoform X1 [Zea mays]
Zm00001d040670	36.5759	36.827	36.7964	16.6648	15.844	14.0549	2.36664	1.24284	1.83393e-92	1.93898e-90	up	Zm00001d040670	EC:2.3.1.168	dihydrolipoyllysine-residue acetyltransferase component of pyruvatedehydrogenase complex [Zea mays];Lipoamide acyltransferase component of branched-chain alpha-keto acid dehydrogenase complex mitochondrial [Zea mays]
Zm00001d042245	68.1552	70.2402	67.1313	20.2615	20.6216	23.0864	3.21288	1.68387	6.01906e-92	6.34256e-90	up	Zm00001d042245		uncharacterized protein LOC100303905 [Zea mays]
Zm00001d014134	23.0407	23.4928	25.9449	4.24745	4.27452	2.92737	6.33036	2.66229	6.62255e-92	6.95523e-90	up	Zm00001d014134	EC:1.14.14.76	uncharacterized protein LOC100273457 [Zea mays]
Zm00001d022637	69.249	73.7951	67.947	13.5695	11.8442	16.8919	4.98731	2.31826	4.73699e-91	4.92568e-89	up	Zm00001d022637		thaumatin-like protein 1 [Zea mays]
Zm00001d044533	68.0041	66.7203	66.8317	32.0939	34.6195	30.0252	2.08351	1.05902	2.16886e-90	2.24784e-88	up	Zm00001d044533		uncharacterized protein LOC100192109 [Zea mays]
Zm00001d014817	69.0382	69.9223	68.3526	24.8932	27.7757	23.0402	2.73828	1.45327	2.84522e-90	2.93916e-88	up	Zm00001d014817		uncharacterized protein LOC100501638 precursor [Zea mays]
Zm00001d033924	79.1179	68.0589	55.0183	7.30158	6.00012	8.81488	9.14224	3.19255	7.85023e-90	8.05658e-88	up	Zm00001d033924		uncharacterized protein LOC100191965 [Zea mays]
Zm00001d001826	45.7057	49.8407	41.1203	7.39665	9.34583	6.5895	5.85748	2.55028	3.03756e-89	3.09723e-87	up	Zm00001d001826		hypothetical protein ZEAMMB73_Zm00001d001826, partial [Zea mays];hypothetical protein ZEAMMB73_Zm00001d001826 [Zea mays]
Zm00001d006016	84.7244	89.4291	80.1669	16.5932	18.4451	19.0038	4.70596	2.23449	3.15534e-89	3.20695e-87	up	Zm00001d006016		zinc finger A20 and AN1 domain-containing stress-associated protein 1-like [Zea mays]
Zm00001d002535	36.6653	39.39	35.151	3.71867	2.88523	3.01139	11.5656	3.53176	3.38603e-89	3.43034e-87	up	Zm00001d002535		RING-H2 finger protein ATL80 [Zea mays]
Zm00001d028389	93.8176	105.611	101.062	31.7861	35.5026	28.5665	3.13484	1.64839	4.39828e-89	4.42736e-87	up	Zm00001d028389		uncharacterized protein LOC100275469 [Zea mays]
Zm00001d003866	72.1038	68.2534	70.1024	25.1462	22.8186	24.7765	2.89326	1.5327	4.74849e-89	4.76468e-87	up	Zm00001d003866		unknown [Zea mays]
Zm00001d051754	13.2873	14.2586	13.003	2.40826	2.36484	3.15529	5.11439	2.35456	6.70091e-89	6.7024e-87	up	Zm00001d051754	EC:1.2.1.3	aldehyde dehydrogenase2 [Zea mays];Aldehyde dehydrogenase family 2 member B4, mitochondrial, partial [Dichanthelium oligosanthes];mitochondrial aldehyde dehydrogenase RF2B [Zea mays]
Zm00001d039674	76.5536	77.6015	76.1765	35.7932	36.9615	32.823	2.18163	1.12541	8.86434e-89	8.83825e-87	up	Zm00001d039674		phosphoenolpyruvate/phosphate translocator 3, chloroplastic [Zea mays]
Zm00001d038401	89.2289	95.3731	92.5899	10.8827	7.40852	7.73732	10.6495	3.41272	7.11692e-88	7.02924e-86	up	Zm00001d038401		uncharacterized protein LOC100274513 [Zea mays]
Zm00001d050061	3.97819	4.0111	4.38713	13.5088	12.7584	13.2671	0.313055	-1.67551	1.15873e-87	1.14088e-85	down	Zm00001d050061		uncharacterized protein LOC100383801 [Zea mays];Putative SWI/SNF-related matrix-associated actin-dependent regulator of chromatin subfamily A member 3-like 3 [Zea mays]
Zm00001d018206	4.1804	3.72426	4.3746	19.933	21.9295	16.984	0.208666	-2.26073	1.22812e-87	1.20543e-85	down	Zm00001d018206	EC:1.7.1.1;EC:1.7.1.2	Nitrate reductase [NADH] 2 [Zea mays]
Zm00001d007831	36.8398	34.2028	32.3032	1.53044	1.25394	2.32565	20.2241	4.338	3.38673e-87	3.31384e-85	up	Zm00001d007831		uncharacterized protein LOC103648254 precursor [Zea mays]
Zm00001d021935	55.3516	58.4115	56.4784	27.7049	26.1505	24.9253	2.16095	1.11167	3.5518e-87	3.4646e-85	up	Zm00001d021935		polyol transporter 5 [Zea mays]
Zm00001d014559	46.3533	40.7614	40.1607	3.82604	2.9279	3.8133	12.0443	3.59028	5.40538e-87	5.25639e-85	up	Zm00001d014559		polcalcin Jun o 2 [Zea mays]
Zm00001d037969	157.783	131.858	140.341	34.4719	33.3493	33.7926	4.23154	2.08118	1.00161e-86	9.71004e-85	up	Zm00001d037969		Inhibitor I family protein [Zea mays]
Zm00001d042624	25.7908	28.324	30.93	3.36633	4.11702	4.43631	7.13483	2.83488	1.01722e-86	9.8312e-85	up	Zm00001d042624	EC:3.1.1.11	putative pectinesterase/pectinesterase inhibitor 51 [Zea mays]
Zm00001d044604	33.3216	34.97	30.1586	9.30087	9.71325	8.29088	3.60557	1.85023	1.57796e-86	1.51576e-84	up	Zm00001d044604		putative CRINKLY4-like receptor protein kinase family protein [Zea mays]
Zm00001d009652	39.3354	35.8455	39.9684	82.2554	84.5162	85.8733	0.455775	-1.13361	2.37684e-86	2.2762e-84	down	Zm00001d009652		acidic ribosomal protein P2a-2, partial [Zea mays];acidic ribosomal protein P2a-2 [Zea mays]
Zm00001d053684	11.8655	11.3631	13.7533	33.1172	35.5327	32.2216	0.366624	-1.44763	2.81184e-86	2.68462e-84	down	Zm00001d053684	EC:2.3.3.1	uncharacterized LOC100280203 isoform 1 [Zea mays];Putative citrate synthase family protein, partial [Zea mays];Putative citrate synthase family protein [Zea mays];citrate synthase1 [Zea mays]
Zm00001d021006	94.6565	91.8849	93.5767	33.4736	39.1758	34.7869	2.6073	1.38255	1.17803e-85	1.11795e-83	up	Zm00001d021006		MTD1 [Zea mays]
Zm00001d002079	26.8012	32.172	26.8531	2.20319	2.07244	2.89895	11.9626	3.58045	3.91666e-85	3.69468e-83	up	Zm00001d002079		dehydration responsive element binding protein [Zea mays]
Zm00001d043043	29.9131	35.4023	31.5886	9.07682	10.3082	9.18345	3.39199	1.76213	7.03856e-85	6.61982e-83	up	Zm00001d043043		U-box domain-containing protein 16 [Zea mays]
Zm00001d053396	50.9653	49.3531	47.924	15.3189	13.5937	15.8562	3.31129	1.72739	1.47734e-84	1.3812e-82	up	Zm00001d053396		pyrabactin resistance-like protein isoform X1 [Zea mays]
Zm00001d043929	60.031	58.5247	52.3153	12.9559	15.0831	14.3921	4.02702	2.00971	3.80721e-84	3.54893e-82	up	Zm00001d043929		uncharacterized protein LOC100192072 precursor [Zea mays]
Zm00001d026454	62.8166	60.933	58.3881	4.98437	5.53602	6.67043	10.5951	3.40532	9.00308e-84	8.31847e-82	up	Zm00001d026454		uncharacterized protein LOC103642125 [Zea mays]
Zm00001d034756	444.634	437.467	464.247	180.218	195.32	163.767	2.49645	1.31988	1.00263e-83	9.23685e-82	up	Zm00001d034756		uncharacterized protein LOC103644294 [Zea mays]
Zm00001d007097	61.996	73.6641	67.6975	9.10066	8.62273	5.25044	8.85172	3.14596	1.13532e-83	1.04287e-81	up	Zm00001d007097		uncharacterized protein LOC100193790 [Zea mays]
Zm00001d042768	52.993	56.569	56.9274	7.84566	10.7822	11.3088	5.56139	2.47545	1.40213e-83	1.28421e-81	up	Zm00001d042768	EC:3.2.1.14	hevamine-A precursor [Zea mays]
Zm00001d040667	73.5845	76.7602	71.9314	34.656	37.6274	35.9513	2.05365	1.03819	2.64138e-83	2.41223e-81	up	Zm00001d040667	EC:4.1.1.35	UDP-glucuronic acid decarboxylase 4 [Zea mays]
Zm00001d023939	70.5121	75.116	64.2617	28.1926	30.2089	26.4997	2.47216	1.30577	8.45126e-83	7.6736e-81	up	Zm00001d023939		uncharacterized protein LOC100279532 [Zea mays]
Zm00001d049502	22.399	19.2588	21.3314	2.65529	2.53316	2.72775	7.95699	2.99222	1.10663e-82	1.00192e-80	up	Zm00001d049502		uncharacterized protein LOC100192710 [Zea mays]
Zm00001d013522	10.2446	11.0347	9.63128	1.82987	1.69011	1.94069	5.66058	2.50095	1.35076e-82	1.21249e-80	up	Zm00001d013522		uncharacterized protein LOC100383169 [Zea mays]
Zm00001d012883	17.8792	18.2836	14.4456	2.71766	2.44109	2.5651	6.55224	2.71199	6.90956e-82	6.09802e-80	up	Zm00001d012883		uncharacterized protein LOC100279305 [Zea mays]
Zm00001d016237	16.663	16.6387	18.4495	48.0679	47.8513	49.7668	0.355224	-1.4932	2.221e-81	1.95467e-79	down	NIP1-1		aquaporin NIP1-1 [Zea mays]
Zm00001d031701	49.7534	44.5816	48.9247	125.621	115.789	131.848	0.383808	-1.38154	2.80352e-81	2.46046e-79	down	Zm00001d031701		hypothetical protein SETIT_6G231700v2 [Setaria italica];60S ribosomal protein L38 [Zea mays]
Zm00001d012693	9.19703	9.40491	9.19821	25.843	25.0576	22.7501	0.377459	-1.40561	5.43522e-81	4.75687e-79	down	Zm00001d012693		solute carrier family 23 member 2 [Zea mays];Solute carrier family 23 member 2 [Zea mays]
Zm00001d054093	96.6245	83.3644	95.2044	27.6382	26.6169	31.9619	3.19187	1.6744	6.69259e-81	5.84109e-79	up	Zm00001d054093		Senescence-associated protein DIN1 [Zea mays];senescence-associated protein DIN1 isoform 2 [Zea mays];senescence-associated protein DIN1 isoform X3 [Zea mays];senescence-associated protein DIN1 isoform 1 [Zea mays]
Zm00001d052718	137.891	125.658	140.087	296.614	273.295	294.242	0.46709	-1.09823	7.40067e-81	6.44124e-79	down	Zm00001d052718		hypothetical protein SETIT_6G231700v2 [Setaria italica]
Zm00001d001899	29.671	32.5327	29.9274	88.429	81.1565	82.9535	0.364819	-1.45475	7.55861e-81	6.56058e-79	down	Zm00001d001899		hypothetical protein SORBI_3009G242300 [Sorghum bicolor]
Zm00001d002762	36.957	51.5112	44.4553	6.96701	7.68739	7.50911	5.9974	2.58434	9.02273e-81	7.80987e-79	up	Zm00001d002762		AP2-EREBP transcription factor, partial [Zea mays]
Zm00001d043782	24.8442	24.1121	21.235	2.54987	1.67519	1.20094	12.9361	3.69333	1.05265e-80	9.08651e-79	up	Zm00001d043782		DNA-binding protein RAV1 [Zea mays]
Zm00001d042035	35.2432	39.0194	35.757	10.4037	9.32506	8.47552	3.90082	1.96378	2.54695e-80	2.18656e-78	up	Zm00001d042035	EC:1.5.3.1;EC:1.5.3.7	uncharacterized protein LOC100273204 [Zea mays]
Zm00001d036831	35.8424	36.8873	37.5124	15.658	16.1073	15.2569	2.34447	1.22926	5.23241e-80	4.47982e-78	up	Zm00001d036831		E3 ubiquitin-protein ligase RGLG2 isoform X2 [Zea mays];E3 ubiquitin-protein ligase RGLG1 [Zea mays];E3 ubiquitin-protein ligase RGLG2 isoform X1 [Zea mays]
Zm00001d024160	85.2994	88.2421	82.5213	31.3955	36.1799	37.1697	2.44463	1.28962	1.00453e-79	8.55401e-78	up	Zm00001d024160		putative bZIP transcription factor superfamily protein isoform X5 [Zea mays];putative bZIP transcription factor superfamily protein isoform X6 [Zea mays]
Zm00001d004731	42.3104	46.4255	43.5628	16.2976	17.5436	13.9256	2.76968	1.46972	1.31884e-79	1.12002e-77	up	Zm00001d004731	EC:1.2.1.3	uncharacterized protein LOC100382449 [Zea mays];Aldehyde dehydrogenase [Zea mays]
Zm00001d031677	22.7822	20.0322	18.5275	4.04604	3.78984	3.62918	5.35034	2.41963	1.58557e-79	1.34292e-77	up	Zm00001d031677		uncharacterized protein LOC100281705 precursor [Zea mays]
Zm00001d017526	102.369	102.312	107.26	45.3306	39.1576	42.8044	2.45058	1.29312	2.29385e-79	1.93759e-77	up	Zm00001d017526		unknown [Zea mays];Aquaporin PIP1-2 [Zea mays]
Zm00001d008911	110.606	114.487	98.4201	20.4161	24.5054	17.122	5.2143	2.38247	2.96278e-79	2.48929e-77	up	Zm00001d008911		sodium/calcium exchanger family protein / calcium-binding EF hand family protein [Zea mays]
Zm00001d043390	24.8318	23.076	21.6593	1.68782	2.71586	2.03487	10.8048	3.4336	7.74282e-79	6.47091e-77	up	Zm00001d043390		uncharacterized protein LOC111043195 [Zea mays]
Zm00001d047995	20.9695	20.6572	20.3495	4.68518	4.23603	4.72025	4.54322	2.18371	1.14954e-78	9.5816e-77	up	Zm00001d047995		homeobox-leucine zipper protein HOX19 [Zea mays]
Zm00001d042302	13.3219	11.6417	12.3701	26.9334	26.7963	26.5446	0.465077	-1.10446	1.27567e-78	1.06049e-76	down	Zm00001d042302		uncharacterized protein LOC100277768 [Zea mays];DEK domain-containing chromatin associated protein [Zea mays]
Zm00001d019895	93.9868	80.906	93.2864	25.3009	26.0103	25.6005	3.48684	1.80192	1.54135e-78	1.27798e-76	up	Zm00001d019895		major pollen allergen Car b 1 [Zea mays]
Zm00001d018441	5.12496	5.33247	5.4103	14.0934	13.5266	12.8757	0.391837	-1.35167	3.19763e-78	2.63738e-76	down	Zm00001d018441		uncharacterized protein LOC100280432 isoform X1 [Zea mays];P-loop containing nucleoside triphosphate hydrolase superfamily protein [Zea mays];uncharacterized protein LOC100280432 [Zea mays];uncharacterized protein LOC100280432 isoform X2 [Zea mays]
Zm00001d031940	16.5592	13.8036	15.1645	2.20453	1.86341	2.77692	6.65132	2.73364	6.44676e-78	5.30335e-76	up	Zm00001d031940		unnamed protein product [Triticum aestivum]
Zm00001d046998	26.1107	25.1758	22.4596	3.15475	2.99645	3.04845	8.01619	3.00292	9.76259e-78	7.98935e-76	up	Zm00001d046998	EC:2.7.12.2	uncharacterized protein LOC100192495 [Zea mays]
Zm00001d026012	41.6256	37.2685	37.998	7.71404	5.6943	5.3453	6.23304	2.63994	1.20675e-77	9.85005e-76	up	Zm00001d026012		uncharacterized protein LOC103641918 [Zea mays]
Zm00001d034940	20.9619	23.7821	22.1816	10.5372	10.8249	10.4765	2.10203	1.07178	1.26013e-77	1.02591e-75	up	Zm00001d034940		ABC transporter G family member 34 [Zea mays]
Zm00001d016332	45.39	48.6977	49.2284	19.3131	17.9345	16.6881	2.65717	1.40989	1.30891e-77	1.06288e-75	up	Zm00001d016332		probable protein phosphatase 2C 12 [Zea mays]
Zm00001d027803	10.598	11.3387	11.3549	25.9027	23.8214	23.2295	0.456338	-1.13182	1.75088e-77	1.41812e-75	down	Zm00001d027803	EC:3.2.1.23	uncharacterized protein LOC100382452 isoform X1 [Zea mays];Beta-galactosidase [Zea mays]
Zm00001d037849	33.0362	36.0245	35.447	7.84789	10.3444	7.02733	4.14391	2.05099	1.92422e-77	1.55054e-75	up	Zm00001d037849	EC:1.14.13.11	putative cytochrome P450 superfamily protein [Zea mays];Trans-cinnamate 4-monooxygenase [Zea mays]
Zm00001d029497	25.6992	23.0556	25.1474	5.4535	5.19778	4.49103	4.88051	2.28703	2.43654e-77	1.95338e-75	up	Zm00001d029497		zinc transporter 2 [Zea mays]
Zm00001d030032	47.1804	55.1289	50.1161	11.3857	12.8266	14.7847	3.90864	1.96667	3.22937e-77	2.57589e-75	up	Zm00001d030032		uncharacterized protein LOC100216682 [Zea mays]
Zm00001d000222	53.4428	54.9089	54.7638	23.4218	22.7485	21.9102	2.39592	1.26058	3.71307e-77	2.95423e-75	up	Zm00001d000222		uncharacterized protein LOC100282137 [Zea mays]
Zm00001d005251	53.147	55.2059	51.1966	15.7046	17.8722	15.0593	3.28047	1.7139	5.10866e-77	4.05437e-75	up	Zm00001d005251	EC:1.6.5.2	flavoprotein wrbA [Zea mays]
Zm00001d034558	132.275	146.386	134.521	66.1994	66.3663	67.3523	2.06676	1.04737	1.03911e-76	8.14412e-75	up	Zm00001d034558		uncharacterized protein LOC100273279 [Zea mays]
Zm00001d023376	63.0553	64.4436	59.9997	30.5524	31.8862	28.6339	2.05878	1.04179	1.11204e-76	8.69406e-75	up	Zm00001d023376		uncharacterized protein LOC100502283 [Zea mays];aluminum-induced protein homolog1 [Zea mays]
Zm00001d034521	81.4768	78.831	91.9153	22.9675	28.0336	22.7587	3.41952	1.77379	1.23123e-76	9.60206e-75	up	Zm00001d034521		unknown [Zea mays]
Zm00001d049933	68.0144	70.3314	70.6875	147.981	141.92	154.706	0.470153	-1.0888	1.62497e-76	1.26414e-74	down	Zm00001d049933		ribosomal protein S25 [Zea mays]
Zm00001d029648	9.1088	8.86776	9.541	1.10171	1.49233	0.919473	7.83193	2.96937	1.91957e-76	1.48966e-74	up	Zm00001d029648	EC:5.5.1.13	copalyl diphosphate synthase2 [Zea mays]
Zm00001d014032	19.5041	25.2236	22.4619	1.39348	1.43152	1.26326	16.4348	4.03868	2.49448e-76	1.92631e-74	up	Zm00001d014032	EC:2.7.12.2	putative protein of unknown function (DUF640) domain family protein [Zea mays]
Zm00001d047441	122.462	126.862	123.608	42.9354	53.4552	48.3904	2.57584	1.36504	3.19948e-76	2.46469e-74	up	Zm00001d047441	EC:2.7.11.1	uncharacterized LOC100275408 [Zea mays]
Zm00001d012924	44.2698	45.1641	46.9589	21.3875	22.4364	20.9267	2.10643	1.0748	5.91603e-76	4.53519e-74	up	Zm00001d012924	EC:3.1.4.3	uncharacterized protein LOC100384160 precursor [Zea mays]
Zm00001d042609	48.6529	47.5659	45.6199	18.3112	16.894	15.2831	2.80934	1.49023	2.23457e-75	1.6965e-73	up	Zm00001d042609		NAC domain-containing protein 48 [Zea mays]
Zm00001d034440	27.4132	26.843	29.904	58.5397	58.9026	56.1354	0.484856	-1.04437	2.29238e-75	1.7362e-73	down	Zm00001d034440		uncharacterized protein LOC100191314 [Zea mays]
Zm00001d038282	8.86017	8.74745	10.1947	21.2315	23.9653	21.9347	0.414147	-1.27179	2.78658e-75	2.10544e-73	down	Zm00001d038282		serine/threonine-protein kinase Nek4 [Zea mays];Putative LSTK-1-like/NimA-related protein kinase family protein isoform 1 [Zea mays]
Zm00001d033112	7.19511	8.22778	8.53724	20.1321	20.1252	18.2146	0.409772	-1.28711	2.87657e-75	2.16823e-73	down	Zm00001d033112		kinesin-related protein13 [Zea mays];Kinesin-like protein KIN-12C [Zea mays];kinesin-related protein13 isoform X1 [Zea mays]
Zm00001d046599	169.107	178.792	186.119	82.1399	84.7308	77.1853	2.1881	1.12968	3.32214e-75	2.4981e-73	up	Zm00001d046599		superal 1 [Zea mays]
Zm00001d048903	15.3743	18.2535	20.3019	0.740717	1.32717	0.723213	19.322	4.27217	6.31818e-75	4.73968e-73	up	Zm00001d048903	EC:3.2.1.14	uncharacterized protein LOC100272870 precursor [Zea mays]
Zm00001d028572	22.8262	25.1892	22.6105	7.89075	7.16706	6.52045	3.27301	1.71062	6.5755e-75	4.92101e-73	up	Zm00001d028572	EC:2.7.7.13	unknown [Zea mays]
Zm00001d039991	21.4022	21.6459	19.7581	0.494212	0.570346	0.83881	32.9974	5.04428	1.26807e-73	9.31305e-72	up	Zm00001d039991		uncharacterized protein LOC100278084 [Zea mays]
Zm00001d043290	107.31	103.846	100.447	29.3227	31.5612	37.5208	3.16654	1.66291	3.87064e-73	2.80996e-71	up	Zm00001d043290		hypothetical protein ZEAMMB73_Zm00001d043289 [Zea mays]
Zm00001d031777	39.2665	41.3449	41.5964	12.9314	15.9645	14.3937	2.82303	1.49724	5.05123e-73	3.65021e-71	up	Zm00001d031777		junctophilin-1 [Zea mays]
Zm00001d017139	26.6628	30.2577	30.046	12.2513	12.4821	11.2312	2.41811	1.27388	5.91606e-73	4.26538e-71	up	Zm00001d017139	EC:1.17.7.1;EC:1.17.7.3	hydroxymethylbutenyl diphosphate synthase1 [Zea mays];unknown [Zea mays];hydroxymethylbutenyl diphosphate synthase1, partial [Zea mays]
Zm00001d032148	24.3629	23.2867	20.4345	2.85322	2.29335	3.71671	7.6816	2.94141	8.24336e-73	5.90781e-71	up	Zm00001d032148	EC:2.3.1.133	anthranilate N-benzoyltransferase protein 1 [Zea mays]
Zm00001d017762	15.7612	18.3196	16.4019	5.09734	5.04753	4.45806	3.45702	1.78953	8.25035e-73	5.90781e-71	up	Zm00001d017762	EC:1.14.13.93	putative cytochrome P450 superfamily protein precursor [Zea mays];abscisic acid 8'-hydroxylase1 [Zea mays]
Zm00001d024379	124.011	144.981	131.372	49.8219	55.6179	43.0124	2.69692	1.43131	8.56662e-73	6.12037e-71	up	Zm00001d024379		uncharacterized protein LOC100285134 precursor [Zea mays]
Zm00001d028744	39.4766	40.2191	34.8638	12.205	12.418	10.8307	3.23125	1.69209	1.2494e-72	8.88596e-71	up	Zm00001d028744	EC:1.14.20.6	jasmonate-regulated gene 21 [Zea mays]
Zm00001d017869	13.8175	14.9835	13.455	4.7804	5.41462	4.37351	2.9005	1.5363	1.46027e-72	1.03624e-70	up	Zm00001d017869		aspartic proteinase nepenthesin-1 precursor [Zea mays]
Zm00001d002820	25.14	26.2972	22.3544	2.40469	1.93226	2.66133	10.5443	3.39839	2.1518e-72	1.52353e-70	up	Zm00001d002820	EC:1.11.1.7	uncharacterized protein LOC100383083 [Zea mays]
Zm00001d030230	10.2541	10.8123	12.1221	23.9362	25.5877	25.4457	0.442692	-1.17562	3.43145e-72	2.41867e-70	down	Zm00001d030230		Kinesin-like protein KIN-5D [Zea mays];uncharacterized protein LOC100193748 [Zea mays]
Zm00001d004248	95.0777	102.591	105.94	48.1193	47.369	39.3817	2.25112	1.17064	3.79989e-72	2.66644e-70	up	Zm00001d004248		uncharacterized protein LOC100382222 [Zea mays]
Zm00001d046934	51.6951	48.2218	52.1653	22.1924	19.7063	18.7371	2.50812	1.32661	3.864e-72	2.7054e-70	up	Zm00001d046934		uncharacterized protein LOC100191538 isoform 1 [Zea mays];uncharacterized protein LOC100191538 isoform 2 [Zea mays];hypothetical protein [Zea mays]
Zm00001d018908	40.4022	39.7403	35.7572	2.93612	2.54375	4.18053	11.9974	3.58465	5.52982e-72	3.86315e-70	up	Zm00001d018908		uncharacterized protein LOC100275864 [Zea mays]
Zm00001d040111	41.6414	48.7094	44.8996	0.121061	0.064219	0.119315	444.034	8.79453	1.45548e-71	1.01009e-69	up	Zm00001d040111		leucine-rich repeat extensin-like protein 3 [Zea mays]
Zm00001d030028	38.4709	47.2411	43.3725	16.4728	15.3126	15.135	2.75114	1.46003	4.74053e-71	3.27544e-69	up	Zm00001d030028		myc transcription factor 7 [Zea mays]
Zm00001d024886	103.713	112.441	109.365	47.5688	56.2002	44.2251	2.19954	1.1372	5.79876e-71	3.99785e-69	up	Zm00001d024886		unknown [Zea mays];Zinc finger (C3HC4-type RING finger) family protein [Zea mays]
Zm00001d049016	135.987	107.828	82.9516	6.31664	4.95988	4.89595	20.2051	4.33665	7.47299e-71	5.12967e-69	up	Zm00001d049016		uncharacterized protein LOC100383172 [Zea mays]
Zm00001d005698	28.4776	34.9993	32.0446	2.66944	3.54176	3.33173	10.0097	3.32332	9.61618e-71	6.58646e-69	up	Zm00001d005698		AN17 [Zea mays]
Zm00001d006010	178.627	176.541	170.665	12.1558	11.0163	16.275	13.3301	3.73662	1.4033e-70	9.57008e-69	up	Zm00001d006010		unknown [Zea mays]
Zm00001d012746	54.7237	64.1092	61.1787	21.8353	23.9711	21.4019	2.67841	1.42138	1.6217e-70	1.10356e-68	up	Zm00001d012746		putative WRKY DNA-binding domain superfamily protein [Zea mays]
Zm00001d002549	20.1041	19.2278	19.4235	2.50884	1.86934	2.57113	8.45487	3.07978	3.19252e-70	2.16316e-68	up	Zm00001d002549		uncharacterized protein LOC100501780 [Zea mays];hypothetical protein ZEAMMB73_Zm00001d002549 [Zea mays]
Zm00001d005391	54.3606	53.6664	57.2459	21.4917	22.0928	22.1486	2.5143	1.33016	3.63697e-70	2.45902e-68	up	Zm00001d005391	EC:3.4.22.15	unknown [Zea mays];Cysteine proteinases superfamily protein [Zea mays]
Zm00001d026628	17.9155	17.9704	14.3333	0.871765	1.49695	1.46391	13.103	3.71183	5.17831e-70	3.48617e-68	up	Zm00001d026628		Dof zinc finger protein DOF1.6 [Zea mays]
Zm00001d032947	43.9156	44.0654	45.4189	7.7625	10.3669	10.1513	4.71701	2.23787	6.12629e-70	4.10683e-68	up	Zm00001d032947		chitinase 2 precursor [Zea mays]
Zm00001d046281	91.6174	90.4532	95.0897	32.3549	32.2525	35.3347	2.77321	1.47156	7.58045e-70	5.07085e-68	up	Zm00001d046281		uncharacterized protein LOC103638588 [Zea mays]
Zm00001d053151	55.9528	60.3114	55.7644	21.0614	23.6963	25.3414	2.45407	1.29518	8.09153e-70	5.38985e-68	up	Zm00001d053151		BEL1-like homeodomain protein 1 [Zea mays];Putative POX domain/homeobox DNA-binding domain family protein [Zea mays]
Zm00001d006059	121.175	131.103	127.464	61.3522	62.0425	63.4646	2.03224	1.02307	1.07174e-69	7.12391e-68	up	Zm00001d006059		uncharacterized protein LOC100276653 isoform X1 [Zea mays]
Zm00001d024767	52.6131	51.8308	53.1386	20.5566	24.5932	19.9996	2.41878	1.27428	1.53238e-69	1.01643e-67	up	Zm00001d024767		uncharacterized protein LOC100280169 precursor [Zea mays];unknown [Zea mays];Aspartic proteinase A1 [Zea mays]
Zm00001d010736	9.13992	9.75817	12.0068	35.096	40.8263	37.7714	0.271826	-1.87925	1.55404e-69	1.02864e-67	down	Zm00001d010736	EC:2.1.1.4	O-methyltransferase ZRP4-like [Zea mays]
Zm00001d031221	19.1002	19.4854	18.0053	4.49407	4.66218	4.17092	4.24629	2.0862	2.06555e-69	1.36149e-67	up	Zm00001d031221		uncharacterized protein LOC100383595 precursor [Zea mays]
Zm00001d032933	2.10322	2.08313	1.82632	5.92628	6.59428	5.56401	0.332475	-1.58868	2.3359e-69	1.53327e-67	down	Zm00001d032933		Protein NETWORKED 1A [Zea mays];protein NETWORKED 1D [Zea mays]
Zm00001d035634	64.0043	68.6992	70.4577	34.372	35.262	31.5524	2.00779	1.00561	2.81632e-69	1.84095e-67	up	Zm00001d035634		uncharacterized protein LOC100191634 [Zea mays]
Zm00001d034714	54.4137	53.9049	57.5956	27.5587	27.1183	24.5048	2.09536	1.0672	2.90251e-69	1.88945e-67	up	Zm00001d034714	EC:3.1.4.3	uncharacterized protein LOC100285723 precursor [Zea mays]
Zm00001d040292	176.496	140.444	132.474	17.0922	22.9488	26.15	6.78966	2.76334	1.36406e-68	8.80687e-67	up	Zm00001d040292		uncharacterized protein LOC100283996 [Zea mays]
Zm00001d029475	40.2251	45.743	44.2089	10.5162	12.7221	11.22	3.77781	1.91755	1.94046e-68	1.24772e-66	up	Zm00001d029475		uncharacterized protein LOC100217250 [Zea mays]
Zm00001d027618	53.7614	53.3529	48.7827	106.178	107.089	102.623	0.493518	-1.01883	2.09398e-68	1.34369e-66	down	Zm00001d027618		uncharacterized LOC100192783 [Zea mays]
Zm00001d003174	48.7688	50.4655	47.0887	17.8279	18.748	16.0759	2.77907	1.4746	2.56739e-68	1.64412e-66	up	Zm00001d003174	EC:1.1.1.184;EC:1.1.1.189	uncharacterized protein LOC100383092 [Zea mays]
Zm00001d005279	109.118	113.81	111.15	45.287	42.8224	46.712	2.47793	1.30914	2.90146e-68	1.85429e-66	up	Zm00001d005279	EC:1.11.1.7	Peroxidase 73 [Zea mays]
Zm00001d017240	102.341	91.8525	93.9034	32.9748	28.4858	25.6981	3.30544	1.72484	3.22155e-68	2.05469e-66	up	Zm00001d017240		Grx_C2.1 - glutaredoxin subgroup I [Zea mays];Grx_C2.1-glutaredoxin subgroup I [Zea mays]
Zm00001d012166	3.5097	4.05592	4.42889	12.6989	12.286	11.5331	0.328455	-1.60623	3.39396e-68	2.16027e-66	down	Zm00001d012166		chromatin assembly factor 1 subunit FSM [Zea mays]
Zm00001d014765	27.4117	31.036	31.3272	6.16808	6.53486	7.52471	4.43823	2.14998	4.587e-68	2.9079e-66	up	Zm00001d014765		B-box zinc finger protein 20 [Zea mays]
Zm00001d022139	44.5211	48.1788	45.8312	18.0958	18.3185	17.8976	2.55066	1.35087	4.80771e-68	3.0417e-66	up	Zm00001d022139		uncharacterized protein LOC100276383 [Zea mays]
Zm00001d037362	4.40657	4.48558	4.74417	9.2811	11.047	10.3162	0.444987	-1.16816	6.50988e-68	4.10214e-66	down	Zm00001d037362		DNA topoisomerase type IA core [Zea mays];uncharacterized protein LOC103631377 isoform X1 [Zea mays];uncharacterized protein LOC103631377 isoform X2 [Zea mays];uncharacterized protein LOC103631377 isoform X4 [Zea mays];uncharacterized protein LOC103631377 isoform X3 [Zea mays]
Zm00001d031813	26.5274	25.9234	23.46	6.11869	5.23985	6.31208	4.29588	2.10295	1.0602e-67	6.66744e-66	up	Zm00001d031813		uncharacterized protein LOC100272901 [Zea mays]
Zm00001d046632	16.8574	18.8092	16.5522	2.01166	2.1165	1.90645	8.65322	3.11324	1.62234e-67	1.01621e-65	up	Zm00001d046632		MYB transcription factor TaMYB1 [Zea mays]
Zm00001d042654	11.1415	11.0414	10.6204	23.2498	24.071	21.1712	0.478937	-1.06209	2.50052e-67	1.56317e-65	down	Zm00001d042654	EC:3.2.1.23	Beta-galactosidase [Zea mays]
Zm00001d007073	109.155	124.638	114.063	56.1986	63.2798	54.1907	2.00298	1.00215	6.01607e-67	3.74602e-65	up	Zm00001d007073		Serine carboxypeptidase-like 40 [Zea mays]
Zm00001d042143	12.6973	13.6774	14.4028	1.08865	1.70292	1.04075	10.6404	3.41148	9.04814e-67	5.62287e-65	up	Zm00001d042143	EC:3.2.1.39	glucan endo-1,3-beta-glucosidase, acidic isoform precursor [Zea mays]
Zm00001d004413	34.7586	36.6476	37.6426	10.447	9.79413	11.7333	3.4105	1.76998	9.11196e-67	5.65139e-65	up	Zm00001d004413	EC:2.5.1.47;EC:4.4.1.9	cysteine synthase [Zea mays]
Zm00001d020544	50.362	53.6275	52.6357	25.534	26.4376	23.3684	2.07891	1.05583	9.60698e-67	5.9467e-65	up	Zm00001d020544	EC:4.1.1.50	uncharacterized LOC100282888 [Zea mays]
Zm00001d026252	33.9175	34.0585	33.1527	4.73257	5.63636	7.39658	5.69242	2.50904	2.00699e-66	1.23504e-64	up	Zm00001d026252		putative WRKY DNA-binding domain superfamily protein [Zea mays]
Zm00001d015599	63.6437	65.1891	70.5276	26.642	29.6895	26.8227	2.39748	1.26152	3.73276e-66	2.28365e-64	up	Zm00001d015599		uncharacterized protein LOC100502334 precursor [Zea mays]
Zm00001d049916	30.2132	34.9167	34.3281	11.2426	11.1775	8.881	3.17746	1.66787	4.36736e-66	2.66671e-64	up	Zm00001d049916		uncharacterized protein LOC100279417 [Zea mays]
Zm00001d021442	7.50127	7.73506	7.8072	15.8481	16.7262	14.81	0.486311	-1.04005	4.60798e-66	2.8082e-64	down	Zm00001d021442	EC:1.4.3.21	protein NLP1 isoform X2 [Zea mays];protein NLP1 isoform X1 [Zea mays];Protein NLP2 [Zea mays]
Zm00001d011710	34.0148	33.9799	32.7854	4.97338	3.98677	6.20601	6.64506	2.73228	6.02987e-66	3.66763e-64	up	Zm00001d011710	EC:3.5.4.5	CDA1 [Zea mays]
Zm00001d025901	25.1213	26.8863	28.7066	6.12732	6.2889	7.3703	4.07925	2.0283	7.98594e-66	4.83871e-64	up	Zm00001d025901	EC:2.3.2.32	unknown [Zea mays]
Zm00001d002167	18.8942	18.6896	18.8421	5.57458	5.10888	5.38517	3.51155	1.81211	8.912e-66	5.38945e-64	up	Zm00001d002167		G-type lectin S-receptor-like serine/threonine-protein kinase At1g11410 [Zea mays]
Zm00001d049640	30.0519	32.0226	30.5686	12.9022	13.4058	11.6283	2.44207	1.28811	1.43885e-65	8.63503e-64	up	Zm00001d049640		uncharacterized protein LOC100273979 [Zea mays];Lysine histidine transporter 2 [Zea mays]
Zm00001d023309	9.75311	10.1118	10.0873	20.9251	22.9301	19.6444	0.471692	-1.08408	1.59528e-65	9.5556e-64	down	Zm00001d023309	EC:1.14.13.70	putative cytochrome P450 superfamily protein isoform X1 [Zea mays];Sterol 14-demethylase [Zea mays]
Zm00001d047944	26.6038	31.2406	27.7358	4.78131	4.86334	3.66064	6.43205	2.68528	1.63673e-65	9.78529e-64	up	Zm00001d047944		predicted GPI-anchored protein 58 [Zea mays]
Zm00001d021263	44.0991	54.3094	48.5047	16.5616	16.4939	12.588	3.21871	1.68648	5.27528e-65	3.12422e-63	up	Zm00001d021263		heat stress transcription factor B-2c [Zea mays]
Zm00001d031893	18.2053	19.3395	21.6865	5.47741	4.38495	4.33728	4.17132	2.06051	8.19054e-65	4.84164e-63	up	Zm00001d031893		acyltransferase [Zea mays]
Zm00001d032691	14.2347	15.8852	14.8607	1.32494	2.25177	1.74213	8.45686	3.08012	1.1447e-64	6.75393e-63	up	Zm00001d032691		uncharacterized protein LOC100382861 [Zea mays];MATH domain containing protein [Zea mays]
Zm00001d048886	21.6146	20.3635	23.5416	2.22574	2.16689	2.31457	9.76856	3.28815	1.60335e-64	9.4424e-63	up	Zm00001d048886		hypothetical protein ZEAMMB73_Zm00001d048886 [Zea mays]
Zm00001d007892	64.1192	62.4022	65.3771	25.5707	29.7525	23.6582	2.42967	1.28076	1.72677e-64	1.01502e-62	up	Zm00001d007892	EC:1.2.4.4	2-oxoisovalerate dehydrogenase subunit beta 1 mitochondrial [Zea mays]
Zm00001d006711	58.9648	57.5678	56.4896	14.9335	12.2322	15.8372	4.02349	2.00845	2.40113e-64	1.4088e-62	up	Zm00001d006711		hypothetical protein ZEAMMB73_Zm00001d006711 [Zea mays]
Zm00001d017366	13.3284	14.0287	13.4114	2.02409	1.86743	1.37143	7.74634	2.95352	2.91011e-64	1.69794e-62	up	Zm00001d017366		Ethylene-responsive transcription factor ERF053 [Zea mays]
Zm00001d022386	20.5126	22.6013	22.18	49.5847	49.1014	53.4738	0.429113	-1.22057	4.55298e-64	2.64182e-62	down	Zm00001d022386		30S ribosomal protein S9, chloroplastic [Zea mays]
Zm00001d051662	42.1172	35.4844	36.9112	90.9625	94.8017	88.2951	0.41784	-1.25898	8.22532e-64	4.73776e-62	down	Zm00001d051662		60S ribosomal protein L31 [Zea mays]
Zm00001d019259	6.86773	7.01962	7.16416	0.306569	0.513907	0.338074	18.1706	4.18353	8.96471e-64	5.15422e-62	up	Zm00001d019259	EC:2.4.1.202	DIMBOA UDP-glucosyltransferase BX8-like isoform X1 [Zea mays]
Zm00001d031258	21.3248	23.5995	20.4239	5.74491	5.99322	6.83839	3.51779	1.81467	9.10915e-64	5.22772e-62	up	Zm00001d031258		hypothetical protein [Zea mays];unknown [Zea mays]
Zm00001d024734	20.0301	21.5027	19.6088	3.18208	4.4372	4.18655	5.17893	2.37265	1.28345e-63	7.35232e-62	up	Zm00001d024734	EC:1.11.1.7	uncharacterized protein LOC100217011 precursor [Zea mays]
Zm00001d042848	17.5743	20.4974	20.2451	7.82237	7.80241	7.40915	2.53178	1.34015	2.30744e-63	1.31466e-61	up	Zm00001d042848		uncharacterized protein LOC606456 precursor [Zea mays];Laccase-7 [Zea mays]
Zm00001d038997	204.971	186.349	202.515	65.0413	65.2872	69.3699	2.97366	1.57224	3.08875e-63	1.75663e-61	up	Zm00001d038997		hypothetical protein ZEAMMB73_Zm00001d038997 [Zea mays]
Zm00001d018619	6.97912	7.10828	6.40786	0.541782	0.608613	0.612448	11.6263	3.53931	3.28266e-63	1.86355e-61	up	Zm00001d018619	EC:1.11.1.7	Peroxidase 1 [Zea mays]
Zm00001d045295	31.5487	33.5976	34.7372	14.2662	15.7379	14.2346	2.25783	1.17494	4.49969e-63	2.54985e-61	up	Zm00001d045295	EC:6.2.1.3	ACS-like protein [Zea mays];uncharacterized protein LOC100281457 [Zea mays]
Zm00001d026695	46.112	48.4439	47.5575	21.0727	22.6268	18.2847	2.29273	1.19707	5.05892e-63	2.86161e-61	up	Zm00001d026695		uncharacterized LOC100275404 [Zea mays];Protein NRT1/ PTR FAMILY 5.10 [Zea mays]
Zm00001d010159	31.8709	34.0605	36.3788	11.3259	11.8281	13.0189	2.82837	1.49997	6.67258e-63	3.76761e-61	up	Zm00001d010159		actin-1 isoform X1 [Zea mays]
Zm00001d052749	46.7892	44.4582	46.6455	101.66	93.7947	99.1589	0.468046	-1.09528	9.25285e-63	5.21519e-61	down	Zm00001d052749		nucleosome/chromatin assembly factor D [Zea mays]
Zm00001d012881	49.2557	48.9061	48.8172	21.2464	21.8444	16.8163	2.45345	1.29481	1.13654e-62	6.38308e-61	up	Zm00001d012881		uncharacterized protein LOC103625729 [Zea mays]
Zm00001d011001	35.9847	40.9763	37.1085	7.71774	10.7159	6.75103	4.52933	2.1793	2.84199e-62	1.58763e-60	up	Zm00001d011001		uncharacterized protein LOC100280464 [Zea mays]
Zm00001d011799	91.6471	93.2867	95.1024	36.6783	38.8752	39.8163	2.42729	1.27935	3.02059e-62	1.68442e-60	up	Zm00001d011799		uncharacterized protein LOC100275228 isoform X1 [Zea mays]
Zm00001d041472	17.9354	17.8278	16.7743	2.27526	3.5918	2.55037	6.24152	2.6419	3.70318e-62	2.05778e-60	up	Zm00001d041472		NAC domain-containing protein 21/22 isoform X1 [Zea mays]
Zm00001d022415	71.4927	76.1729	77.5435	19.9979	22.1325	19.9286	3.62895	1.85955	4.47874e-62	2.48436e-60	up	Zm00001d022415		unknown [Zea mays]
Zm00001d011645	52.5008	59.6681	55.2261	15.7435	17.2953	13.5597	3.59229	1.8449	6.44275e-62	3.56126e-60	up	Zm00001d011645		Putative MYB DNA-binding domain superfamily protein [Zea mays]
Zm00001d052260	32.7622	32.4783	32.0306	10.3139	10.3264	11.7679	3.00143	1.58565	6.65675e-62	3.6731e-60	up	Zm00001d052260	EC:2.4.1.43	probable galacturonosyltransferase 9 [Zea mays]
Zm00001d022092	42.4919	44.9769	40.304	14.3848	14.658	13.011	3.03832	1.60327	2.97225e-61	1.62581e-59	up	Zm00001d022092		flavonol 4-sulfotransferase [Zea mays]
Zm00001d009296	38.9161	38.1127	32.9834	5.63898	5.07873	3.97066	7.48975	2.90492	5.9526e-61	3.24478e-59	up	Zm00001d009296		pathogenesis-related protein PRMS precursor [Zea mays]
Zm00001d036839	20.556	23.465	23.4659	4.0865	2.79089	2.82887	6.95292	2.79762	2.5054e-60	1.35399e-58	up	Zm00001d036839		uncharacterized protein LOC100273332 [Zea mays]
Zm00001d052209	10.0738	8.42234	9.73404	1.14645	1.31393	0.968857	8.2322	3.04128	2.61813e-60	1.41249e-58	up	Zm00001d052209		unknown [Zea mays]
Zm00001d014790	32.0802	25.8619	23.7142	0.81679	1.21795	1.2885	24.5714	4.61891	3.58232e-60	1.92608e-58	up	Zm00001d014790		chaperone protein dnaJ 11 [Zea mays]
Zm00001d019926	17.626	19.3977	17.7552	38.2166	40.9487	34.1196	0.483551	-1.04826	3.80925e-60	2.0446e-58	down	Zm00001d019926	EC:1.3.1.9;EC:1.3.1.10	Enoyl-[acyl-carrier-protein] reductase [NADH] chloroplastic [Zea mays];uncharacterized protein LOC100192829 [Zea mays]
Zm00001d053566	25.6588	30.3604	29.0426	5.01774	4.35197	6.88209	5.23399	2.38791	3.9001e-60	2.0898e-58	up	Zm00001d053566		catalytic/ protein phosphatase type 2C [Zea mays];putative protein phosphatase 2C 72 [Zea mays]
Zm00001d012527	30.483	28.8444	27.8957	8.73549	9.06708	6.82135	3.54221	1.82465	5.01854e-60	2.67545e-58	up	Zm00001d012527		uncharacterized protein LOC100381829 [Zea mays]
Zm00001d017147	71.4739	75.9373	71.5379	24.0696	30.2924	27.9993	2.6584	1.41056	5.13768e-60	2.73434e-58	up	Zm00001d017147		unknown [Zea mays];hypothetical protein ZEAMMB73_Zm00001d017147 [Zea mays]
Zm00001d032298	34.8939	38.2021	33.1951	14.1001	12.9707	12.6503	2.67593	1.42004	6.17337e-60	3.28e-58	up	Zm00001d032298	EC:3.1.3.12	trehalose-6-phosphate phosphatase1 [Zea mays]
Zm00001d030850	35.1802	33.4806	38.4045	1.90925	1.78666	3.83093	14.2245	3.8303	8.08088e-60	4.27906e-58	up	Zm00001d030850		Zinc finger protein 7 [Zea mays]
Zm00001d006199	36.7502	34.541	35.0988	12.7226	12.4993	9.57679	3.05729	1.61226	9.60039e-60	5.07516e-58	up	Zm00001d006199		cytochrome P450 71A1 [Zea mays]
Zm00001d053293	27.0439	22.8016	25.9256	5.09506	5.62689	4.51761	4.97201	2.31383	9.78933e-60	5.15773e-58	up	Zm00001d053293		Calcineurin B-like protein 7 [Zea mays]
Zm00001d025707	44.5029	38.9665	39.4824	7.75001	10.7869	11.244	4.12855	2.04564	1.6614e-59	8.70979e-58	up	Zm00001d025707		BTB/POZ and TAZ domain-containing protein 2 [Zea mays]
Zm00001d042023	38.2112	33.5442	36.7358	80.2047	77.1308	77.1726	0.462633	-1.11206	1.97673e-59	1.03457e-57	down	Zm00001d042023		ribosomal protein S10 [Zea mays]
Zm00001d016558	22.5618	25.7013	26.7598	6.16813	6.08014	4.35654	4.51814	2.17573	2.00091e-59	1.04548e-57	up	Zm00001d016558		glycosyl hydrolase family 10 protein / carbohydrate-binding domain-containing protein [Zea mays]
Zm00001d050195	9.90008	10.8689	9.46192	0.18661	0.177425	0.339733	42.9557	5.42478	2.04804e-59	1.06834e-57	up	Zm00001d050195		WRKY25 - superfamily of TFs having WRKY and zinc finger domains [Zea mays]
Zm00001d048055	10.1993	13.3516	10.7757	32.7199	33.2059	29.7609	0.358739	-1.47899	2.65915e-59	1.38026e-57	down	Zm00001d048055	EC:3.2.1.39	glucan endo-1,3-beta-glucosidase 3 precursor [Zea mays]
Zm00001d038718	27.7441	25.7183	24.352	59.1437	63.9645	59.7448	0.425557	-1.23258	3.90996e-59	2.01953e-57	down	Zm00001d038718		hemoglobin 2 [Zea mays]
Zm00001d028243	12.2829	11.8023	10.4164	29.2322	33.1306	27.3286	0.384671	-1.3783	4.33656e-59	2.2362e-57	down	Zm00001d028243	EC:3.2.1.39	putative O-Glycosyl hydrolase superfamily protein precursor [Zea mays]
Zm00001d002042	16.5198	15.5656	17.7021	3.16429	2.86983	2.45756	5.86309	2.55166	4.58262e-59	2.35923e-57	up	Zm00001d002042	EC:1.11.1.7	Peroxidase 52 [Zea mays]
Zm00001d020984	30.7436	37.6499	34.4844	11.2076	10.1125	11.0148	3.18163	1.66977	4.6499e-59	2.38996e-57	up	Zm00001d020984	EC:1.5.3.1;EC:1.5.3.7	unknown [Zea mays]
Zm00001d027685	11.1184	12.7179	10.2412	0.310101	0.516131	0.589206	24.0756	4.5895	6.35492e-59	3.25568e-57	up	Zm00001d027685		RING-H2 finger protein ATL1 [Zea mays]
Zm00001d033574	58.2566	57.972	51.2678	14.2195	16.423	15.7503	3.61039	1.85216	6.74085e-59	3.44779e-57	up	Zm00001d033574		hypothetical protein ZEAMMB73_Zm00001d033574 [Zea mays]
Zm00001d041480	15.8089	15.4242	16.2977	33.8008	32.4329	32.9447	0.479245	-1.06116	7.21959e-59	3.68667e-57	down	Zm00001d041480		DEAD-box ATP-dependent RNA helicase 9 [Zea mays]
Zm00001d021058	60.1679	63.6336	66.0781	13.5185	14.1107	10.7948	4.9417	2.30501	9.64033e-59	4.899e-57	up	Zm00001d021058		hypothetical protein ZEAMMB73_Zm00001d021058 [Zea mays]
Zm00001d030832	27.8722	24.5536	25.1923	8.45326	8.22481	8.72368	3.05562	1.61147	1.06092e-58	5.37404e-57	up	Zm00001d030832		uncharacterized protein LOC100277833 [Zea mays]
Zm00001d037479	91.2958	88.0657	89.3334	185.965	168.608	183.093	0.499743	-1.00074	4.27246e-58	2.15036e-56	down	Zm00001d037479		hypothetical protein Zm00014a_036856 [Zea mays]
Zm00001d027353	26.1279	30.3968	24.0566	4.16481	5.53691	6.06075	5.11223	2.35395	4.55764e-58	2.29023e-56	up	Zm00001d027353		retinol dehydrogenase 12 [Zea mays]
Zm00001d051475	21.8376	22.8099	21.754	3.26059	2.73477	3.82198	6.7637	2.75781	5.61904e-58	2.8191e-56	up	Zm00001d051475		OSJNBa0088A01.13-like protein [Zea mays]
Zm00001d012333	11.4666	10.6266	9.27906	1.21282	0.776807	1.09309	10.1768	3.34722	8.65496e-58	4.31474e-56	up	Zm00001d012333		uncharacterized acetyltransferase At3g50280 [Zea mays]
Zm00001d032295	29.3804	32.652	33.562	7.4127	7.93025	6.80389	4.31639	2.10982	9.16528e-58	4.56193e-56	up	Zm00001d032295		uncharacterized protein LOC542569 [Zea mays]
Zm00001d026447	22.564	24.2294	20.8178	2.79237	2.0864	2.44974	9.22577	3.20567	1.13206e-57	5.62585e-56	up	Zm00001d026447		Dehydration responsive element binding protein [Zea mays]
Zm00001d013268	20.7746	23.4579	21.012	45.1211	51.3312	39.7407	0.479059	-1.06172	1.15843e-57	5.74784e-56	down	Zm00001d013268	EC:3.2.1.21	lysosomal beta glucosidase-like isoform X1 [Zea mays];lysosomal beta glucosidase-like precursor [Zea mays]
Zm00001d021673	66.3018	60.1103	55.8046	17.2125	16.2841	20.1522	3.39647	1.76404	1.96847e-57	9.72111e-56	up	Zm00001d021673		uncharacterized protein LOC100277476 [Zea mays]
Zm00001d029388	19.7514	22.8044	19.4715	5.59964	5.96891	5.41155	3.65294	1.86906	2.00995e-57	9.91038e-56	up	Zm00001d029388		putative metacaspase family protein [Zea mays];unknown [Zea mays];Metacaspase-3, partial [Zea mays]
Zm00001d047673	9.88726	11.5478	10.7288	23.0203	26.9412	22.6298	0.443081	-1.17436	2.40515e-57	1.17852e-55	down	Zm00001d047673		uncharacterized protein LOC103639232 [Zea mays]
Zm00001d020552	39.7044	39.1312	38.1425	14.1143	12.4623	10.855	3.12512	1.64391	2.73032e-57	1.33578e-55	up	Zm00001d020552		senescence-associated protein DH [Zea mays]
Zm00001d001946	48.6319	47.2509	43.5619	19.413	18.7537	17.7369	2.49438	1.31868	2.9199e-57	1.42631e-55	up	Zm00001d001946		peptidyl-prolyl cis-trans isomerase NIMA-interacting 1 [Zea mays]
Zm00001d012092	25.5914	26.5023	28.5759	56.784	58.8957	52.5001	0.479663	-1.05991	3.24445e-57	1.5824e-55	down	Zm00001d012092		histone deacetylase HDT3-like [Zea mays];Histone deacetylase HDT1 [Zea mays]
Zm00001d029365	22.7852	21.8053	22.5546	8.95277	9.88921	8.58446	2.44819	1.29172	4.13062e-57	2.00838e-55	up	Zm00001d029365		non-specific lipid transfer protein-like 1 [Zea mays];Non-specific lipid transfer protein-like 1 [Zea mays]
Zm00001d021775	25.1957	28.4127	25.3495	8.15415	10.0576	8.2705	2.98154	1.57606	4.64774e-57	2.25287e-55	up	Zm00001d021775		uncharacterized protein LOC100281616 [Zea mays]
Zm00001d021119	58.7628	59.3457	59.9203	31.3998	29.665	24.8669	2.07175	1.05085	5.72192e-57	2.76929e-55	up	Zm00001d021119	EC:3.2.1.21	uncharacterized protein LOC100502335 precursor [Zea mays];uncharacterized protein LOC100502335 isoform X1 [Zea mays];Beta-glucosidase 11 [Zea mays]
Zm00001d021647	8.29966	9.61031	9.31149	3.45691	3.51302	3.23874	2.6665	1.41495	8.27929e-57	3.99473e-55	up	Zm00001d021647		ABC transporter G family member 43 [Zea mays];ABC transporter G family member 34 [Zea mays]
Zm00001d042769	20.1158	22.2756	21.2778	3.3784	3.77917	2.4492	6.62753	2.72847	9.69505e-57	4.67067e-55	up	Zm00001d042769	EC:3.2.1.14	acidic endochitinase [Zea mays]
Zm00001d049405	101.4	99.2937	107	49.6269	45.028	45.8697	2.18961	1.13067	1.11884e-56	5.38188e-55	up	Zm00001d049405		autophagy-related 8e [Zea mays]
Zm00001d022518	72.1035	78.071	68.1977	29.7498	34.483	28.2991	2.35997	1.23877	1.1768e-56	5.65206e-55	up	Zm00001d022518		uncharacterized LOC100272269 [Zea mays];Thioredoxin-like 1-1 chloroplastic [Zea mays]
Zm00001d019450	11.2066	11.658	11.9698	3.71785	3.31676	3.27805	3.37783	1.7561	1.21726e-56	5.83748e-55	up	Zm00001d019450		CO(2)-response secreted protease isoform X2 [Zea mays];CO(2)-response secreted protease [Zea mays]
Zm00001d008540	57.5812	58.7094	56.225	7.47042	9.18152	12.2117	5.97691	2.5794	1.57409e-56	7.51439e-55	up	Zm00001d008540		uncharacterized protein LOC103634790 [Zea mays]
Zm00001d026191	26.5075	27.1177	24.3176	4.72054	4.36067	5.18344	5.46405	2.44997	1.61215e-56	7.68441e-55	up	Zm00001d026191		AP2-EREBP transcription factor [Zea mays]
Zm00001d017138	71.3836	73.2198	70.0312	32.8569	37.2485	35.746	2.0277	1.01984	2.36127e-56	1.12043e-54	up	Zm00001d017138		transcription factor bHLH128 [Zea mays]
Zm00001d017186	13.3791	14.4203	13.7954	5.21532	5.44358	5.77488	2.53105	1.33974	3.01654e-56	1.4292e-54	up	Zm00001d017186	EC:2.3.1.133	uncharacterized protein LOC100194386 [Zea mays];unknown [Zea mays]
Zm00001d043018	44.2909	43.212	43.1295	12.534	11.7812	10.4023	3.76272	1.91178	3.18466e-56	1.50659e-54	up	Zm00001d043018		prenylated Rab receptor 2 [Zea mays]
Zm00001d015301	27.8193	24.7636	26.8926	59.0683	53.2063	57.1235	0.469164	-1.09184	3.68951e-56	1.74281e-54	down	Zm00001d015301		hypothetical protein CARUB_v10024379mg, partial [Capsella rubella];60S ribosomal protein L37a-2 [Zea mays]
Zm00001d028796	9.57436	9.79933	10.7714	22.8509	25.602	21.3112	0.4321	-1.21056	5.40543e-56	2.54572e-54	down	Zm00001d028796		uncharacterized protein LOC100384795 precursor [Zea mays]
Zm00001d028651	76.4316	75.2111	73.2168	33.8749	29.5211	29.9035	2.41008	1.26908	6.07841e-56	2.85839e-54	up	Zm00001d028651		uncharacterized protein LOC107305682 precursor [Zea mays]
Zm00001d022464	25.1639	26.0493	22.421	1.11373	0.55951	0.733962	30.5891	4.93495	6.78671e-56	3.18672e-54	up	Zm00001d022464		ultraviolet-B-repressible protein [Zea mays]
Zm00001d027434	18.3032	23.0902	19.8	4.33536	5.15748	4.08234	4.50774	2.17241	1.67941e-55	7.85061e-54	up	Zm00001d027434		hydrolase [Zea mays]
Zm00001d050164	6.27197	6.87926	6.64847	0.604579	0.930627	0.747704	8.67301	3.11653	1.73065e-55	8.07817e-54	up	Zm00001d050164		putative WAK-related receptor-like protein kinase family protein precursor [Zea mays]
Zm00001d052760	25.5435	30.0614	29.9796	3.48792	3.22223	1.6948	10.1826	3.34804	1.80608e-55	8.41779e-54	up	Zm00001d052760		heavy metal-associated isoprenylated plant protein 26-like [Zea mays]
Zm00001d045478	111.874	110.3	109.081	41.1075	30.6014	38.5511	3.00431	1.58703	2.04937e-55	9.5376e-54	up	Zm00001d045478		Histone H1 [Zea mays]
Zm00001d030338	28.1223	30.4807	24.1059	5.70269	4.64259	5.58812	5.19091	2.37599	2.25898e-55	1.04976e-53	up	Zm00001d030338		uncharacterized protein LOC100216976 precursor [Zea mays]
Zm00001d046961	23.4519	20.4216	21.4056	1.54766	1.38314	2.46892	12.0893	3.59566	2.47284e-55	1.14745e-53	up	Zm00001d046961		VQ motif family protein [Zea mays]
Zm00001d012978	65.471	61.1512	67.7956	153.936	137.774	127.714	0.463535	-1.10925	2.8521e-55	1.32149e-53	down	Zm00001d012978		unnamed protein product [Triticum aestivum]
Zm00001d043168	82.5833	87.3008	80.8805	36.2534	38.2349	38.4241	2.22088	1.15113	3.47508e-55	1.60307e-53	up	Zm00001d043168		uncharacterized protein LOC100277981 [Zea mays]
Zm00001d001779	23.5073	25.7676	24.9702	4.99405	6.13746	4.99859	4.6029	2.20254	5.70978e-55	2.62625e-53	up	Zm00001d001779		casparian strip membrane protein 2 [Zea mays]
Zm00001d038191	13.441	15.1076	11.5444	1.09741	1.4336	1.05391	11.1838	3.48333	7.95347e-55	3.6476e-53	up	Zm00001d038191		uncharacterized protein LOC107305672 [Zea mays]
Zm00001d041914	3.45044	3.66753	3.50573	7.48471	7.63053	7.23198	0.475392	-1.07281	9.36096e-55	4.28063e-53	down	Zm00001d041914		uncharacterized protein LOC100273919 [Zea mays];Putative endonuclease or glycosyl hydrolase [Zea mays]
Zm00001d004482	26.7083	22.0615	22.3635	0.238747	0.292937	0.302442	85.2788	6.41412	1.07758e-54	4.91334e-53	up	Zm00001d004482		transmembrane-like protein [Zea mays]
Zm00001d044540	11.3118	13.7143	13.5132	27.1678	28.8398	27.0735	0.463876	-1.10819	1.11547e-54	5.07875e-53	down	Zm00001d044540	EC:3.6.4.12	DNA replication licensing factor mcm4 [Zea mays];DNA replication licensing factor MCM4, partial [Zea mays];DNA replication licensing factor MCM4 [Zea mays]
Zm00001d029708	19.235	23.2802	23.62	0.817382	2.03389	1.73579	14.4178	3.84978	1.84006e-54	8.3537e-53	up	Zm00001d029708	EC:2.5.1.18	glutathione transferase30 [Zea mays]
Zm00001d025025	45.1526	43.8712	46.2627	10.1932	10.4277	13.6249	3.95045	1.98202	2.70187e-54	1.22135e-52	up	Zm00001d025025		electron transfer flavoprotein beta-subunit [Zea mays];electron transfer flavoprotein subunit beta, mitochondrial isoform X2 [Panicum hallii]
Zm00001d002811	33.0247	34.023	36.0687	13.0971	11.684	13.9013	2.66572	1.41452	3.07688e-54	1.38887e-52	up	Zm00001d002811		C2C2-GATA transcription factor, partial [Zea mays]
Zm00001d028273	14.8178	15.6391	13.3289	2.49038	2.61492	2.46776	5.78179	2.53152	3.40773e-54	1.53601e-52	up	Zm00001d028273	EC:2.7.12.2	Mitogen-activated protein kinase kinase 9 [Zea mays]
Zm00001d001879	2.6968	3.33752	2.90828	7.85561	8.50292	6.98244	0.383129	-1.3841	4.20539e-54	1.89015e-52	down	Zm00001d001879		uncharacterized protein LOC100384328 [Zea mays];auxin response factor 3 [Zea mays];Auxin response factor 3 [Zea mays]
Zm00001d032024	44.0015	48.8013	43.0803	14.6289	17.9611	15.1634	2.84552	1.50869	4.61728e-54	2.07232e-52	up	Zm00001d032024		myb-related protein Zm38 [Zea mays]
Zm00001d048680	26.4187	32.05	27.4856	13.264	13.4346	12.4081	2.19795	1.13616	5.05777e-54	2.26679e-52	up	Zm00001d048680		Protein MID1-COMPLEMENTING ACTIVITY 1 [Zea mays];uncharacterized protein LOC100272597 isoform X1 [Zea mays]
Zm00001d047290	22.3617	22.043	20.4557	8.15767	8.60768	8.38329	2.57908	1.36686	8.75623e-54	3.90495e-52	up	Zm00001d047290		ninja-family protein 6 [Zea mays];Ninja-family protein 6 [Zea mays]
Zm00001d009926	9.02488	9.05679	9.74964	19.4198	22.1026	19.1939	0.458383	-1.12538	8.7625e-54	3.90495e-52	down	Zm00001d009926		P-loop containing nucleoside triphosphate hydrolase superfamily protein [Zea mays]
Zm00001d051896	25.4021	22.9882	27.3234	4.44679	6.63329	5.84814	4.47263	2.16112	8.88737e-54	3.955e-52	up	Zm00001d051896		uncharacterized protein LOC100382073 [Zea mays]
Zm00001d008242	6.5218	5.71368	6.52038	14.7762	14.1603	14.0316	0.436505	-1.19593	1.35783e-53	6.00017e-52	down	Zm00001d008242		uncharacterized protein LOC110120361 [Zea mays];Mitochondrial import receptor subunit TOM40-1 [Zea mays]
Zm00001d043444	89.7224	101.431	89.5934	6.00533	4.31098	7.40909	15.8387	3.98538	1.78991e-53	7.88738e-52	up	Zm00001d043444		uncharacterized protein LOC100193809 [Zea mays]
Zm00001d003368	3.84177	4.9203	4.70759	12.1435	14.4772	11.8021	0.350564	-1.51225	1.97607e-53	8.68342e-52	down	Zm00001d003368		uncharacterized protein LOC100381510 [Zea mays];uncharacterized protein LOC100381510 isoform X1 [Zea mays];Kinesin KP1 [Zea mays]
Zm00001d042443	252.781	277.015	244.141	46.9715	37.4769	50.7182	5.72581	2.51748	3.22476e-53	1.41311e-51	up	Zm00001d042443		uncharacterized protein LOC100191305 [Zea mays]
Zm00001d038165	44.3518	52.3182	47.8397	23.5625	23.3647	21.1939	2.12136	1.08499	3.79078e-53	1.65883e-51	up	Zm00001d038165	EC:3.-.-.-	uncharacterized protein LOC103630348 [Zea mays]
Zm00001d007031	33.547	30.6445	32.6477	70.1601	78.3385	75.0922	0.433109	-1.2072	4.42045e-53	1.92902e-51	down	Zm00001d007031		10 kDa chaperonin, mitochondrial [Zea mays];Chaperonin [Zea mays]
Zm00001d043515	32.5137	30.4906	27.0922	8.063	8.99092	9.4997	3.393	1.76256	7.34511e-53	3.19203e-51	up	Zm00001d043515		uncharacterized protein LOC100283620 [Zea mays];IAA6-auxin-responsive Aux/IAA family member [Zea mays];uncharacterized protein LOC100283620 isoform X2 [Zea mays]
Zm00001d043277	3.27285	3.37024	3.1886	7.24152	7.50806	6.48398	0.463026	-1.11084	7.58307e-53	3.29091e-51	down	Zm00001d043277		Protein STICHEL [Zea mays];hypothetical protein Zm00014a_031919 [Zea mays]
Zm00001d043795	77.0637	73.9074	70.5646	32.4475	34.5927	28.6492	2.31516	1.21111	7.72739e-53	3.34892e-51	up	Zm00001d043795	EC:2.5.1.18	Glutathione S-transferase GSTU6 [Zea mays]
Zm00001d033286	42.0982	47.7822	47.8175	21.0915	22.9177	19.2247	2.17759	1.12274	8.1924e-53	3.54071e-51	up	Zm00001d033286	EC:4.3.1.24	phenylalanine ammonia-lyase [Zea mays]
Zm00001d017718	7.12514	7.58329	7.65897	18.6142	21.5834	17.1556	0.389994	-1.35848	2.16373e-52	9.30051e-51	down	Zm00001d017718		histone acetyltransferase KAT6B isoform X1 [Zea mays];protein starmaker isoform X2 [Zea mays];hypothetical protein ZEAMMB73_Zm00001d017718 [Zea mays]
Zm00001d033369	13.3821	15.386	9.42365	0.161182	0.221471	0.572044	40.004	5.32207	2.78384e-52	1.19172e-50	up	Zm00001d033369		Gibberellin-regulated protein 1 [Zea mays]
Zm00001d040188	14.3608	12.4486	11.8244	2.51138	2.30736	2.62095	5.19293	2.37655	2.83604e-52	1.21242e-50	up	Zm00001d040188	EC:2.3.1.188	uncharacterized protein LOC100194373 [Zea mays]
Zm00001d015550	31.9935	33.5623	37.5891	2.7987	3.31301	2.32074	12.2319	3.61258	3.02888e-52	1.2931e-50	up	Zm00001d015550		uncharacterized protein LOC100277736 [Zea mays]
Zm00001d029373	16.2578	15.7485	16.632	4.54055	4.68025	4.153	3.63684	1.86269	5.16884e-52	2.19777e-50	up	Zm00001d029373		Serine carboxypeptidase-like 40 [Zea mays]
Zm00001d025149	10.8472	10.2873	11.5506	21.4258	23.1858	21.8217	0.491999	-1.02327	6.13612e-52	2.60203e-50	down	Zm00001d025149		Kinesin-like protein KIN-12A [Zea mays]
Zm00001d038843	15.9386	15.8437	16.6592	3.86649	3.47738	3.79248	4.34986	2.12097	6.90336e-52	2.92344e-50	up	Zm00001d038843		probable WRKY transcription factor 50 [Zea mays]
Zm00001d037174	54.9813	56.2833	59.5036	25.914	29.6619	23.6455	2.15558	1.10808	7.11564e-52	3.0093e-50	up	Zm00001d037174	EC:1.1.1.354	uncharacterized protein LOC100277688 [Zea mays];hypothetical protein ZEAMMB73_Zm00001d037174 [Zea mays]
Zm00001d012485	20.0772	22.4905	21.2985	10.6827	11.1663	9.44441	2.04088	1.02919	7.75217e-52	3.27409e-50	up	Zm00001d012485		Transmembrane amino acid transporter family protein [Zea mays]
Zm00001d047159	35.9924	34.6311	35.9387	2.31387	2.66145	4.14363	11.6858	3.54668	8.57084e-52	3.61501e-50	up	Zm00001d047159		uncharacterized protein LOC100279117 [Zea mays]
Zm00001d032423	101.85	94.4171	94.4694	36.6589	44.0254	43.1015	2.34871	1.23187	8.71819e-52	3.67224e-50	up	Zm00001d032423		unknown [Zea mays];dormancy associated1 [Zea mays];uncharacterized LOC100272715 isoform 2 [Zea mays]
Zm00001d035646	18.075	20.4652	16.434	2.74587	2.7182	2.44388	6.95177	2.79738	9.24557e-52	3.88919e-50	up	Zm00001d035646		protein kinase precursor [Zea mays]
Zm00001d028840	6.74081	7.74367	7.76213	17.2601	17.6883	16.1421	0.435435	-1.19947	9.43887e-52	3.96521e-50	down	Zm00001d028840		uncharacterized protein LOC100193341 [Zea mays]
Zm00001d004534	28.1881	30.4897	26.6414	9.08865	10.2058	9.29754	2.98403	1.57726	9.86297e-52	4.13785e-50	up	Zm00001d004534		AAA-ATPase ASD, mitochondrial [Zea mays]
Zm00001d010308	24.5526	29.0938	26.8185	9.08056	9.74383	9.87256	2.80395	1.48746	1.30526e-51	5.45424e-50	up	Zm00001d010308	EC:3.-.-.-	uncharacterized LOC100216730 isoform X1 [Zea mays]
Zm00001d043164	11.9996	13.3119	14.0527	30.2567	32.2054	27.6528	0.436823	-1.19488	1.32196e-51	5.51671e-50	down	Zm00001d043164		cyclin IaZm [Zea mays];Cyclin-B1-4 [Zea mays]
Zm00001d026029	67.1412	76.0446	67.6699	16.1564	13.7044	11.2951	5.12333	2.35708	1.63482e-51	6.81325e-50	up	Zm00001d026029		uncharacterized protein LOC100502301 [Zea mays]
Zm00001d009140	21.4898	22.3027	23.2771	4.03378	5.81402	5.42224	4.39224	2.13496	2.03633e-51	8.4642e-50	up	Zm00001d009140	EC:1.11.1.7	unknown [Zea mays]
Zm00001d003209	20.954	22.9146	20.5967	6.33746	5.76554	4.5457	3.87209	1.95311	3.17586e-51	1.31834e-49	up	Zm00001d003209		ATPase 3 [Zea mays]
Zm00001d012899	17.1706	17.1604	15.2019	1.43231	2.42311	1.93822	8.54953	3.09584	3.23755e-51	1.34218e-49	up	CNR9		cell number regulator 9 [Zea mays]
Zm00001d007157	66.8539	75.2554	70.8114	27.6416	27.7561	31.4191	2.45253	1.29427	4.01364e-51	1.65955e-49	up	Zm00001d007157		uncharacterized protein LOC100193478 precursor [Zea mays]
Zm00001d026129	7.52512	7.01836	7.42394	17.2171	18.4243	16.3895	0.422199	-1.244	4.57445e-51	1.88648e-49	down	Zm00001d026129		cyclin superfamily protein, putative [Zea mays];Cyclin-B2-4 [Zea mays]
Zm00001d020926	185.433	144.809	121.577	36.5242	37.1389	41.9688	3.90738	1.9662	5.19934e-51	2.1358e-49	up	Zm00001d020926		uncharacterized protein LOC100127541 [Zea mays]
Zm00001d011813	78.7334	85.2142	71.4745	29.9914	31.4721	31.5495	2.53107	1.33975	7.02454e-51	2.87431e-49	up	Zm00001d011813		uncharacterized protein LOC100285704 isoform 2 [Zea mays]
Zm00001d024222	68.6314	64.1138	66.0812	27.8976	32.2823	29.7221	2.21159	1.14508	9.07354e-51	3.70791e-49	up	Zm00001d024222		Uncharacterized conserved protein (UCP012943) [Zea mays]
Zm00001d008957	38.1591	42.5991	37.5128	15.2616	18.3924	16.6423	2.35149	1.23357	9.38043e-51	3.82836e-49	up	Zm00001d008957		Indole-3-acetic acid-amido synthetase GH3.6 [Zea mays]
Zm00001d023215	34.7595	38.3827	35.0798	13.9083	14.3174	11.4738	2.72603	1.4468	9.5975e-51	3.91188e-49	up	Zm00001d023215	EC:2.3.1.188	uncharacterized protein LOC100280589 [Zea mays]
Zm00001d019534	80.085	77.5671	83.3119	38.8244	44.5155	34.8246	2.03923	1.02802	1.1672e-50	4.75129e-49	up	Zm00001d019534		unknown [Zea mays];Serine carboxypeptidase-like 19 [Zea mays]
Zm00001d034030	4.45972	5.09271	4.78114	10.6559	11.1926	10.2869	0.446037	-1.16476	1.30187e-50	5.29264e-49	down	Zm00001d034030		kinesin-like protein KIN-12G [Zea mays]
Zm00001d044596	0.666292	0.739139	1.04596	5.42228	6.52807	5.60574	0.139632	-2.8403	1.49488e-50	6.06949e-49	down	Zm00001d044596		uncharacterized protein LOC103651649 [Zea mays]
Zm00001d043988	65.4123	64.9445	68.8842	21.2084	27.0598	19.3355	2.94719	1.55934	2.00842e-50	8.14403e-49	up	Zm00001d043988	EC:3.2.1.14	chitinase chem 5 precursor [Zea mays]
Zm00001d018150	11.6741	13.0712	15.2161	0.55376	0.222272	0.443987	32.7547	5.03363	2.16588e-50	8.77126e-49	up	Zm00001d018150		uncharacterized protein LOC100279607 isoform 1 [Zea mays]
Zm00001d011183	23.4753	22.8727	25.3185	6.71421	7.68246	7.45006	3.28042	1.71388	2.3058e-50	9.32592e-49	up	THI1-1	EC:2.4.2.60	thiamine thiazole synthase 1, chloroplastic precursor [Zea mays]
Zm00001d002326	26.1373	25.5356	28.1951	12.7615	11.2644	11.9257	2.22155	1.15156	2.65575e-50	1.07275e-48	up	Zm00001d002326	EC:2.6.1.96	gamma-aminobutyrate transaminase 1, mitochondrial [Zea mays];adenosylmethionine aminotransferase1 [Zea mays]
Zm00001d032866	9.74659	9.14907	8.18713	1.48153	1.70652	1.37895	5.9301	2.56806	3.81118e-50	1.53553e-48	up	Zm00001d032866		uncharacterized protein LOC100383459 isoform X1 [Zea mays]
Zm00001d001373	14.8116	14.6354	16.0131	6.53952	5.73183	5.97277	2.49176	1.31717	5.25032e-50	2.11267e-48	up	Zm00001d001373		hypothetical protein [Zea mays]
Zm00001d018410	99.2835	86.0604	88.7043	194.271	187.839	211.541	0.461632	-1.11518	6.22302e-50	2.49769e-48	down	Zm00001d018410		hypothetical protein AQUCO_02000366v1, partial [Aquilegia coerulea]
Zm00001d047492	57.094	65.8067	59.5054	28.5461	30.2029	27.0768	2.1253	1.08767	7.92681e-50	3.17748e-48	up	Zm00001d047492		uncharacterized protein LOC100280024 [Zea mays]
Zm00001d013208	17.6134	19.5646	19.698	3.32274	3.28261	3.00518	5.91809	2.56513	1.17238e-49	4.67582e-48	up	Zm00001d013208		zinc finger protein 1 [Zea mays]
Zm00001d022327	19.3863	20.3261	17.1982	3.75047	4.0436	4.10088	4.78444	2.25835	1.39456e-49	5.5548e-48	up	Zm00001d022327		uncharacterized protein LOC100283680 [Zea mays]
Zm00001d047912	26.8701	24.5389	23.1283	51.5473	55.0031	48.5797	0.480483	-1.05744	1.51725e-49	6.02825e-48	down	Zm00001d047912		uncharacterized protein LOC100276864 [Zea mays];Translation initiation factor IF-2 [Zea mays]
Zm00001d040619	18.7937	18.0206	17.631	1.21118	0.812027	1.15865	17.1112	4.09687	1.59599e-49	6.33311e-48	up	Zm00001d040619		uncharacterized LOC100274968 [Zea mays]
Zm00001d009765	4.5319	4.44348	4.13847	11.0193	11.8556	9.57896	0.404076	-1.3073	2.109e-49	8.34776e-48	down	Zm00001d009765		hypothetical protein ZEAMMB73_Zm00001d009765 [Zea mays];uncharacterized protein LOC100383225 isoform X2 [Zea mays];uncharacterized protein LOC100383225 precursor [Zea mays];uncharacterized protein LOC100383225 isoform X1 [Zea mays]
Zm00001d045607	81.1575	86.3579	76.9526	39.1877	38.3192	36.57	2.14301	1.09964	4.21121e-49	1.66269e-47	up	Zm00001d045607		OB-fold nucleic acid binding domain containing protein [Zea mays]
Zm00001d008548	30.6318	27.4566	28.8882	5.06303	3.91011	4.9807	6.23317	2.63997	4.61289e-49	1.819e-47	up	Zm00001d008548		Bowman-Birk type wound-induced proteinase inhibitor WIP1 precursor [Zea mays]
Zm00001d049288	32.5215	32.2543	33.0925	6.38735	7.72157	7.47139	4.53507	2.18113	5.32428e-49	2.0969e-47	up	Zm00001d049288		uncharacterized protein LOC100275439 isoform X1 [Zea mays]
Zm00001d002405	35.8856	34.6766	29.4517	5.07296	6.29104	7.94022	5.18093	2.37321	6.106e-49	2.40177e-47	up	Zm00001d002405		uncharacterized protein LOC100273049 [Zea mays]
Zm00001d006365	17.245	18.3286	15.4007	4.14191	4.29159	4.23972	4.02221	2.00799	6.28899e-49	2.47066e-47	up	Zm00001d006365	EC:1.1.1.65	putative aldo-keto reductase 4 [Zea mays]
Zm00001d005392	10.2869	10.232	10.2674	2.54831	2.78543	2.64379	3.85913	1.94828	6.39951e-49	2.51095e-47	up	Zm00001d005392	EC:3.1.1.5	uncharacterized LOC100274532 precursor [Zea mays]
Zm00001d027519	33.8722	36.428	34.9721	15.3187	17.0745	16.3415	2.16011	1.1111	7.02161e-49	2.7482e-47	up	Zm00001d027519	EC:6.2.1.-	putative AMP-dependent synthetase and ligase superfamily protein [Zea mays]
Zm00001d037689	18.8837	19.8891	21.1337	6.99072	7.86819	6.79818	2.76614	1.46787	7.47296e-49	2.92122e-47	up	Zm00001d037689	EC:2.7.1.1	unknown [Zea mays]
Zm00001d007180	11.878	13.5113	13.0679	3.36044	3.59249	2.89545	3.90493	1.9653	8.32743e-49	3.24317e-47	up	Zm00001d007180		Cytochrome P450 714A1 [Zea mays]
Zm00001d029124	25.8572	23.0808	26.4021	67.2105	61.4121	69.8001	0.379695	-1.39709	1.36439e-48	5.30061e-47	down	RPS21		40S ribosomal protein S21 [Zea mays]
Zm00001d032461	15.5898	13.8026	15.794	3.04292	3.3449	4.02671	4.33878	2.11729	1.44238e-48	5.59667e-47	up	NIP3-1		aquaporin NIP3-1 [Zea mays]
Zm00001d024371	51.093	51.6393	54.2666	2.71465	2.62919	5.2542	14.814	3.88889	1.68576e-48	6.53298e-47	up	Zm00001d024371		uncharacterized protein LOC100275295 [Zea mays]
Zm00001d019034	160.705	147.702	173.499	81.2818	76.7096	75.7357	2.06183	1.04393	1.98024e-48	7.646e-47	up	Zm00001d019034		Thioredoxin H-type [Zea mays]
Zm00001d052206	27.8814	27.6248	28.0034	8.12054	6.73383	7.9079	3.66877	1.8753	2.93381e-48	1.13002e-46	up	Zm00001d052206		protein EXORDIUM [Zea mays]
Zm00001d005969	23.0393	23.4791	24.0663	10.6568	10.7572	11.4955	2.14481	1.10085	5.14457e-48	1.9743e-46	up	Zm00001d005969		Transcription factor BIM3 [Zea mays];putative HLH DNA-binding domain superfamily protein isoform X2 [Zea mays];putative HLH DNA-binding domain superfamily protein [Zea mays];putative HLH DNA-binding domain superfamily protein isoform X7 [Zea mays];putative HLH DNA-binding domain superfamily protein isoform X5 [Zea mays]
Zm00001d023516	108.342	90.3965	100.644	32.5434	35.1114	35.4616	2.90334	1.53772	5.54106e-48	2.11872e-46	up	Zm00001d023516		Salt stress-induced protein [Zea mays]
Zm00001d027337	6.79821	6.28554	6.14261	14.5766	13.7601	14.1452	0.452578	-1.14376	7.20127e-48	2.74686e-46	down	Zm00001d027337		Di-glucose binding protein with Kinesin motor domain [Zea mays];kinesin-like protein KIN-14E [Zea mays]
Zm00001d024763	10.487	11.4492	10.724	1.2	1.71937	1.92759	6.7383	2.75238	7.29308e-48	2.77851e-46	up	Zm00001d024763		3-N-debenzoyl-2-deoxytaxol N-benzoyltransferase [Zea mays]
Zm00001d029706	41.6673	39.8742	43.1074	13.5884	16.2405	12.402	2.95161	1.5615	7.3151e-48	2.78354e-46	up	Zm00001d029706	EC:2.5.1.18	glutathione transferase39 [Zea mays]
Zm00001d008982	20.3083	19.556	22.6217	44.4248	44.9721	43.4335	0.470419	-1.08798	8.77619e-48	3.32746e-46	down	Zm00001d008982		reticulon-like protein B1 [Zea mays]
Zm00001d049860	41.1284	44.6902	45.3975	20.4581	20.0915	19.2996	2.19245	1.13254	2.27424e-47	8.58138e-46	up	Zm00001d049860		NAC domain-containing protein 68 [Zea mays]
Zm00001d008340	14.1243	17.1632	15.5948	5.67194	6.25679	5.06177	2.75932	1.46432	4.74861e-47	1.78537e-45	up	Zm00001d008340		uncharacterized protein LOC100383317 [Zea mays]
Zm00001d034013	6.10474	6.71345	7.25457	14.6719	14.5775	15.2716	0.450862	-1.14924	6.34813e-47	2.38108e-45	down	Zm00001d034013	EC:3.6.4.13	uncharacterized protein LOC100279262 [Zea mays];DEA(D/H)-box RNA helicase family protein [Zea mays]
Zm00001d020042	16.6776	13.6038	14.2218	0.679224	1.15074	1.22055	14.5887	3.86678	1.22755e-46	4.59341e-45	up	Zm00001d020042		uncharacterized protein LOC103632552 [Zea mays]
Zm00001d017508	92.9953	97.0707	89.9672	29.558	34.2866	31.7881	2.92822	1.55002	1.59251e-46	5.93789e-45	up	Zm00001d017508		cortical cell-delineating protein-like precursor [Zea mays]
Zm00001d019527	13.7178	17.1118	15.1984	3.05779	3.04676	4.26916	4.43698	2.14958	1.84628e-46	6.86785e-45	up	Zm00001d019527	EC:1.14.13.168	Yucca5 [Zea mays];uncharacterized protein LOC100281459 [Zea mays];uncharacterized protein LOC100281459 isoform X1 [Zea mays]
Zm00001d015091	15.4056	16.6242	17.1653	4.82173	5.13737	4.95041	3.29958	1.72228	2.0276e-46	7.51573e-45	up	Zm00001d015091		unknown [Zea mays];Bax inhibitor 1 [Zea mays]
Zm00001d054067	18.337	20.9752	18.9116	6.2707	5.94057	5.28523	3.32774	1.73454	2.07974e-46	7.69991e-45	up	Zm00001d054067	EC:4.1.2.-	hydroperoxide lyase 1 [Zea mays]
Zm00001d021452	6.35848	6.40249	7.63374	16.8512	15.668	14.3878	0.43479	-1.20161	2.62598e-46	9.68816e-45	down	Zm00001d021452		uncharacterized protein LOC103633153 isoform X1 [Zea mays];BZIP transcription factor [Zea mays];uncharacterized protein LOC103633153 isoform X2 [Zea mays]
Zm00001d022307	25.5916	22.4334	22.897	56.2086	56.8506	59.0259	0.412133	-1.27882	3.11514e-46	1.14526e-44	down	Zm00001d022307		unknown [Zea mays];10 kDa chaperonin [Zea mays]
Zm00001d003181	19.109	18.0085	18.3982	40.2468	45.3322	33.6668	0.465557	-1.10297	3.21744e-46	1.18149e-44	down	Zm00001d003181		dopamine beta-monooxygenase isoform X1 [Zea mays];dopamine beta-monooxygenase precursor [Zea mays];Cytochrome b561 and DOMON domain-containing protein [Zea mays]
Zm00001d034188	52.9044	53.0122	54.1229	24.1657	28.0876	25.706	2.05286	1.03764	3.23266e-46	1.1857e-44	up	Zm00001d034188		uncharacterized protein LOC542099 [Zea mays];Cold-regulated 413 plasma membrane protein 2 [Zea mays]
Zm00001d029495	41.4814	42.347	36.7215	4.13853	5.56101	5.31578	8.02846	3.00512	3.3148e-46	1.21441e-44	up	Zm00001d029495		hypothetical protein ZEAMMB73_Zm00001d029495 [Zea mays]
Zm00001d033402	22.3787	22.9523	22.6603	4.74672	4.37806	5.41181	4.67726	2.22566	3.45218e-46	1.26327e-44	up	Zm00001d033402		hypothetical protein [Zea mays]
Zm00001d032190	7.70834	8.5337	7.43186	3.11365	3.08108	2.82195	2.62557	1.39263	4.12996e-46	1.50779e-44	up	Zm00001d032190		uncharacterized protein LOC100274073 isoform X1 [Zea mays];uncharacterized protein LOC100274073 isoform X2 [Zea mays]
Zm00001d007154	83.64	73.332	74.8366	169.95	170.472	141.074	0.481434	-1.05459	4.27819e-46	1.5583e-44	down	Zm00001d007154		uncharacterized protein LOC100283364 [Zea mays]
Zm00001d016185	42.0053	48.1953	43.7436	19.0544	20.8421	19.8445	2.24208	1.16484	4.69481e-46	1.70808e-44	up	Zm00001d016185	EC:1.11.1.7	Peroxidase 52 [Zea mays]
Zm00001d021414	11.94	14.0809	10.0043	0.599906	0.481749	0.460041	23.3672	4.54641	5.84001e-46	2.11983e-44	up	Zm00001d021414		RING-H2 finger protein ATL2A [Zea mays]
Zm00001d028404	33.4959	31.1322	30.9255	5.05028	6.26499	5.44473	5.70128	2.51129	5.93506e-46	2.15185e-44	up	Zm00001d028404		chaperone protein dnaJ 11, chloroplastic [Zea mays]
Zm00001d014793	13.1592	15.8228	12.9605	4.57789	5.22149	4.62168	2.90842	1.54024	6.54226e-46	2.36928e-44	up	TD1		leucine-rich repeat receptor-like kinase protein THICK TASSEL DWARF1 [Zea mays]
Zm00001d028188	6.79167	6.91819	6.13646	15.9785	14.2393	15.624	0.432931	-1.20779	7.17621e-46	2.59588e-44	down	Zm00001d028188		putative galacturonosyltransferase 13 [Zea mays];uncharacterized protein LOC100501135 [Zea mays]
Zm00001d042637	10.5754	10.0559	11.0589	4.08198	3.35753	3.24147	2.96697	1.56899	9.07606e-46	3.27935e-44	up	Zm00001d042637		receptor protein-tyrosine kinase CEPR2 [Zea mays];Leucine-rich receptor-like protein kinase family protein [Zea mays]
Zm00001d042482	32.6025	32.8428	29.9417	13.5592	13.9629	13.4164	2.33001	1.22033	1.0714e-45	3.8579e-44	up	Zm00001d042482		uncharacterized protein LOC100284495 [Zea mays]
Zm00001d002069	219.643	194.439	207.864	9.78097	6.54	13.105	21.136	4.40163	1.27764e-45	4.59526e-44	up	Zm00001d002069		uncharacterized LOC100303866 [Zea mays]
Zm00001d032873	68.6177	81.857	67.1997	28.557	27.486	32.1157	2.46912	1.304	1.30569e-45	4.69082e-44	up	Zm00001d032873		uncharacterized LOC100192886 [Zea mays];Metal ion binding protein [Zea mays]
Zm00001d042721	26.2986	24.5118	29.5655	8.0748	6.15548	7.28857	3.73514	1.90116	1.33225e-45	4.78079e-44	up	Zm00001d042721		uncharacterized protein LOC100280716 [Zea mays]
Zm00001d012514	14.163	13.6464	14.0079	31.1036	29.2855	26.1159	0.48341	-1.04868	1.95122e-45	6.97809e-44	down	Zm00001d012514		putative inactive receptor kinase [Zea mays]
Zm00001d026679	15.3855	14.7519	12.5707	1.24942	1.0601	1.03133	12.7836	3.67623	2.1541e-45	7.69491e-44	up	Zm00001d026679	EC:1.11.1.7	vacuolar iron transporter homolog 5 [Zea mays]
Zm00001d007962	56.1765	59.1662	58.26	30.0762	26.6352	26.3696	2.08956	1.0632	2.28685e-45	8.15067e-44	up	Zm00001d007962		myb-like DNA-binding domain, SHAQKYF class family protein [Zea mays]
Zm00001d039638	5.13642	5.27513	6.06143	14.7071	14.3107	12.9634	0.392388	-1.34965	2.66526e-45	9.47791e-44	down	Zm00001d039638		uncharacterized protein LOC103632576 [Zea mays]
Zm00001d027816	13.1843	14.6861	12.2897	2.6848	3.09771	2.72675	4.71957	2.23866	2.82359e-45	1.00184e-43	up	Zm00001d027816		uncharacterized protein LOC107548105 [Zea mays]
Zm00001d003261	5.66536	6.6903	5.90765	12.2381	12.1338	12.4906	0.495444	-1.01321	2.98767e-45	1.05767e-43	down	Zm00001d003261		hypothetical protein ZEAMMB73_Zm00001d003261 [Zea mays];uncharacterized protein LOC100383247 isoform X1 [Zea mays]
Zm00001d003009	25.7618	27.8674	22.848	1.56686	1.4146	3.03065	12.7205	3.66909	2.99816e-45	1.06019e-43	up	Zm00001d003009		uncharacterized protein LOC100276955 [Zea mays]
Zm00001d037453	23.2266	23.3902	22.091	10.6446	10.2989	10.239	2.20341	1.13974	3.00176e-45	1.06027e-43	up	Zm00001d037453		reticulon [Zea mays];Reticulon [Zea mays]
Zm00001d004009	10.6658	9.1042	8.90491	23.7363	22.296	21.5213	0.424477	-1.23624	3.33589e-45	1.17697e-43	down	Zm00001d004009		uncharacterized protein LOC111473462 isoform X8 [Cucurbita maxima];60S ribosomal protein L37a-2 [Zea mays];uncharacterized protein LOC100280393 isoform X1 [Zea mays]
Zm00001d048086	11.5594	11.8544	13.2825	25.9848	27.2264	23.1594	0.480503	-1.05738	3.36822e-45	1.18705e-43	down	Zm00001d048086		Replication protein A DNA-binding subunit [Zea mays]
Zm00001d047117	331.648	291.993	310.857	137.201	109.081	132.853	2.46482	1.30148	4.20397e-45	1.47664e-43	up	Zm00001d047117		cortical cell-delineating protein precursor [Zea mays]
Zm00001d027362	28.5807	28.8228	29.5993	10.936	12.6632	10.6849	2.5377	1.34352	5.2629e-45	1.84447e-43	up	Zm00001d027362		F-box protein [Zea mays]
Zm00001d014716	11.7881	11.3322	11.1967	3.75383	3.31899	3.07559	3.38151	1.75767	6.40371e-45	2.2418e-43	up	Zm00001d014716		Delta-aminolevulinic acid dehydratase [Zea mays]
Zm00001d017378	36.1075	37.2679	42.3781	8.10785	11.6165	8.37496	4.11944	2.04245	6.64075e-45	2.3222e-43	up	Zm00001d017378	EC:2.3.2.27	E3 ubiquitin-protein ligase RMA1H1 [Zea mays]
Zm00001d015802	4.82603	5.5272	6.23491	14.4743	15.7105	12.3851	0.389669	-1.35968	7.34829e-45	2.56677e-43	down	Zm00001d015802		uncharacterized protein LOC103626829 isoform X2 [Zea mays]
Zm00001d031678	5.107	5.88388	5.04744	11.8651	13.2163	11.3126	0.440686	-1.18218	8.25914e-45	2.88173e-43	down	Zm00001d031678		retinoblastoma-related protein 3 [Zea mays];retinoblastoma family3 [Zea mays];retinoblastoma-related protein 3 isoform X3 [Zea mays];retinoblastoma-related protein 3 isoform X2 [Zea mays]
Zm00001d038280	19.0588	19.7025	20.7704	5.21587	6.4629	5.48325	3.4688	1.79444	8.6944e-45	3.03025e-43	up	Zm00001d038280	EC:2.3.2.27	U-box domain-containing protein 29 [Zea mays]
Zm00001d045191	54.7593	50.9831	58.2005	26.1873	25.062	24.2017	2.17284	1.11958	1.21633e-44	4.22991e-43	up	Zm00001d045191		putative receptor-like protein kinase [Zea mays]
Zm00001d032517	77.6117	69.8191	82.2394	30.8164	27.8574	29.7241	2.59814	1.37748	1.47872e-44	5.13105e-43	up	Zm00001d032517	EC:4.1.2.13	uncharacterized protein LOC100276276 [Zea mays];heavy metal-associated isoprenylated plant protein 39 isoform X1 [Oryza sativa Japonica Group]
Zm00001d003266	2.3037	2.6332	2.82132	7.71071	7.98169	7.47234	0.334915	-1.57813	1.85992e-44	6.44671e-43	down	Zm00001d003266		uncharacterized protein LOC100193108 [Zea mays];Protein STICHEL-like 2 [Zea mays]
Zm00001d016842	45.5446	48.7956	45.5192	22.7743	19.9028	18.796	2.27513	1.18595	2.12626e-44	7.35367e-43	up	Zm00001d016842	EC:1.14.15.21	monooxygenase 1 isoform X1 [Zea mays];monooxygenase 1 [Zea mays]
Zm00001d048460	18.9332	18.5776	17.7222	7.58031	7.71133	7.13068	2.46331	1.3006	2.76787e-44	9.54127e-43	up	Zm00001d048460		CBL-interacting serine/threonine-protein kinase 9 [Zea mays];putative CBL-interacting protein kinase family protein [Zea mays]
Zm00001d041332	69.1868	76.3442	66.6829	1.79168	1.92626	3.64919	28.8055	4.84827	3.00674e-44	1.03421e-42	up	Zm00001d041332		uncharacterized protein LOC100285491 [Zea mays]
Zm00001d018810	16.8276	17.9508	15.9405	5.35778	5.66095	5.05777	3.15485	1.65757	4.9348e-44	1.69185e-42	up	Zm00001d018810	EC:1.1.3.15	glycolate oxidase1 [Zea mays]
Zm00001d034618	15.7242	17.0257	14.9084	7.40451	7.15246	7.6461	2.14647	1.10197	1.2546e-43	4.25498e-42	up	Zm00001d034618		myosin-like protein [Zea mays];hypothetical protein ZEAMMB73_Zm00001d034619 [Zea mays]
Zm00001d040298	32.425	28.4475	36.8553	3.75986	2.47595	3.08497	10.4849	3.39025	1.52402e-43	5.16314e-42	up	Zm00001d040298		FPF1 [Zea mays]
Zm00001d006250	12.516	13.1039	12.478	29.1608	29.1642	30.701	0.427942	-1.22451	1.79259e-43	6.04056e-42	down	Zm00001d006250	EC:3.1.26.5	Alba DNA/RNA-binding protein [Zea mays]
Zm00001d014366	9.84197	13.1665	11.0006	26.7764	29.0838	23.2375	0.429963	-1.21772	1.97413e-43	6.6381e-42	down	Zm00001d014366		uncharacterized protein LOC100281206 precursor [Zea mays]
Zm00001d008587	22.2737	25.5639	24.2839	9.63434	9.22154	9.16695	2.57367	1.36383	2.59801e-43	8.71729e-42	up	Zm00001d008587		Class I glutamine amidotransferase-like superfamily protein [Zea mays]
Zm00001d013243	0.677576	0.876341	1.03813	3.97996	3.85061	3.63303	0.226111	-2.1449	3.18539e-43	1.06768e-41	down	Zm00001d013243		Cyclic nucleotide-gated ion channel 2 [Zea mays];uncharacterized protein LOC100191751 [Zea mays]
Zm00001d047883	9.29982	8.75323	9.42626	0.208234	0.724732	0.561204	18.391	4.20093	3.24273e-43	1.08575e-41	up	Zm00001d047883		uncharacterized protein LOC100283375 [Zea mays]
Zm00001d006321	28.4603	29.5679	32.5879	74.6205	61.3046	71.1776	0.437542	-1.19251	3.79946e-43	1.269e-41	down	Zm00001d006321		uncharacterized protein LOC100284314 [Zea mays]
Zm00001d032324	27.4966	24.0009	24.8532	7.3426	5.56996	5.70797	4.10035	2.03575	4.08493e-43	1.36195e-41	up	Zm00001d032324		hypothetical protein ZEAMMB73_Zm00001d032324 [Zea mays]
Zm00001d032955	44.9241	56.3039	51.0487	13.8778	18.6893	18.3385	2.99136	1.5808	4.68608e-43	1.56072e-41	up	Zm00001d032955		hypothetical protein Zm00014a_001091 [Zea mays]
Zm00001d002856	90.5452	107.424	104.181	50.1063	47.0449	40.3228	2.19787	1.13611	6.12991e-43	2.033e-41	up	Zm00001d002856	EC:2.3.2.27	E3 ubiquitin-protein ligase RMA1 [Zea mays]
Zm00001d053798	6.24345	7.05457	6.3472	15.004	14.9939	15.4708	0.43206	-1.2107	6.50755e-43	2.15598e-41	down	Zm00001d053798	EC:1.2.1.12	Glyceraldehyde-3-phosphate dehydrogenase GAPCP1 chloroplastic [Zea mays];glyceraldehyde-3-phosphate dehydrogenase, cytosolic [Zea mays]
Zm00001d003833	13.4826	13.9644	11.8692	2.65263	2.23341	1.85729	5.83038	2.54359	7.07832e-43	2.34261e-41	up	Zm00001d003833		uncharacterized protein LOC100275426 [Zea mays]
Zm00001d053070	6.54975	5.87249	6.83082	13.9461	14.7414	13.0432	0.461365	-1.11602	7.31453e-43	2.41825e-41	down	Zm00001d053070	EC:2.7.7.7	DNA polymerase delta catalytic subunit [Zea mays]
Zm00001d042625	40.5034	40.1213	33.1626	9.95423	9.21218	10.095	3.88865	1.95927	7.94122e-43	2.62268e-41	up	Zm00001d042625	EC:3.1.1.11	unknown [Zea mays]
Zm00001d014157	41.9708	39.8521	39.8356	17.6964	19.8132	17.6998	2.20358	1.13985	1.36079e-42	4.46144e-41	up	Zm00001d014157	EC:1.6.5.2	flavoprotein wrbA [Zea mays]
Zm00001d032098	17.9846	15.8332	15.6808	3.17767	3.31073	3.18662	5.11612	2.35505	1.65629e-42	5.41336e-41	up	Zm00001d032098		uncharacterized LOC100275491 [Zea mays]
Zm00001d013571	8.12914	6.471	5.66339	0.375941	0.121775	0.070035	35.6909	5.15748	1.68347e-42	5.49647e-41	up	Zm00001d013571		putative BOI-related E3 ubiquitin-protein ligase 2 [Zea mays]
Zm00001d038961	3.85784	4.00262	4.4927	10.2594	9.49145	9.63692	0.420351	-1.25033	2.20299e-42	7.17043e-41	down	Zm00001d038961		uncharacterized protein LOC100278444 isoform X1 [Zea mays];uncharacterized protein LOC100278444 isoform X2 [Zea mays];Kinesin-like protein KIN-10C [Zea mays]
Zm00001d006875	2.32843	2.20819	2.15344	8.27251	8.4781	9.17597	0.258038	-1.95434	2.38294e-42	7.74014e-41	down	Zm00001d006875	EC:2.6.1.2	Alanine aminotransferase 2, mitochondrial [Zea mays]
Zm00001d043269	26.7982	29.9019	29.3075	6.14201	5.97858	7.03507	4.48993	2.16669	5.78373e-42	1.8767e-40	up	Zm00001d043269		vacuolar protein sorting-associated protein 28 homolog 1 [Zea mays]
Zm00001d039907	8.62789	8.57137	8.76425	0.878354	0.969797	1.11906	8.75013	3.12931	5.83894e-42	1.89267e-40	up	Zm00001d039907		AP2/ERF and B3 domain-containing protein Os01g0141000 [Zea mays]
Zm00001d032435	7.60573	8.64322	7.80633	18.304	16.9899	17.5351	0.455342	-1.13498	5.84592e-42	1.89299e-40	down	Zm00001d032435		uncharacterized LOC100191861 isoform X1 [Zea mays];uncharacterized LOC100191861 [Zea mays]
Zm00001d003463	28.1204	20.6658	19.8451	3.4812	2.82868	3.31468	7.13085	2.83407	8.44919e-42	2.73034e-40	up	Zm00001d003463		uncharacterized protein LOC103646370 [Zea mays]
Zm00001d038894	21.737	19.9649	20.8693	8.15858	8.75051	8.32166	2.47996	1.31032	8.53799e-42	2.75621e-40	up	Zm00001d038894		uncharacterized protein LOC100281683 [Zea mays];Serine/threonine-protein kinase STN7 chloroplastic [Zea mays]
Zm00001d046184	6.94547	8.33609	9.12774	0.833074	1.07855	0.931877	8.58423	3.10169	8.65371e-42	2.79071e-40	up	Zm00001d046184	EC:1.11.1.7	uncharacterized protein LOC100280824 precursor [Zea mays]
Zm00001d028888	57.4888	55.1955	58.9628	29.7281	30.7551	24.4652	2.0206	1.01479	8.98374e-42	2.89122e-40	up	Zm00001d028888		nicotianamine synthase 2 [Zea mays]
Zm00001d018388	47.9183	57.7532	53.84	17.7057	21.2138	17.6095	2.82177	1.4966	1.14785e-41	3.67907e-40	up	Zm00001d018388		hypothetical protein Zm00014a_008290 [Zea mays]
Zm00001d053715	12.5306	12.2864	13.0496	1.85643	2.99723	2.31983	5.27868	2.40018	1.40501e-41	4.48962e-40	up	Zm00001d053715		uncharacterized protein LOC100281303 [Zea mays]
Zm00001d021338	12.7929	12.8106	13.728	26.9157	25.4628	27.0534	0.495158	-1.01404	1.65777e-41	5.28122e-40	down	Zm00001d021338	EC:2.7.6.3;EC:2.5.1.15	uncharacterized protein LOC100280079 [Zea mays]
Zm00001d052619	21.1216	18.5334	16.9802	66.5779	50.8832	59.6632	0.319749	-1.64499	1.78281e-41	5.67383e-40	down	Zm00001d052619		60S ribosomal protein L23 [Zea mays]
Zm00001d043330	4.87078	5.68997	4.81082	9.92319	10.9849	10.3901	0.491132	-1.02582	1.84134e-41	5.84242e-40	down	Zm00001d043330		uncharacterized LOC100384198 isoform X2 [Zea mays];uncharacterized LOC100384198 isoform X1 [Zea mays];maternal effect embryo arrest 22 [Zea mays];hypothetical protein Zm00014a_031857 [Zea mays]
Zm00001d027533	17.4394	17.173	16.6206	6.0931	6.56439	4.7929	2.93592	1.55381	1.94211e-41	6.15595e-40	up	Zm00001d027533		LysM domain-containing GPI-anchored protein 2 [Zea mays]
Zm00001d042022	16.5729	18.3835	16.4103	3.04759	1.96219	3.41231	6.09904	2.60858	2.09004e-41	6.60492e-40	up	Zm00001d042022	EC:1.11.1.7	Peroxidase 12 [Zea mays]
Zm00001d011919	15.1271	16.4897	15.4477	2.04764	2.83768	3.13018	5.87169	2.55378	2.27992e-41	7.19775e-40	up	Zm00001d011919	EC:2.7.7.6	src2-like protein [Zea mays]
Zm00001d047124	5.84217	4.99398	4.05786	0.19854	0.357717	0.398302	15.603	3.96375	2.69141e-41	8.48832e-40	up	Zm00001d047124	EC:1.5.-.-	proline oxidase [Zea mays]
Zm00001d021447	8.45482	9.91426	8.7189	23.7	24.5747	21.1445	0.390208	-1.35768	2.7178e-41	8.56298e-40	down	Zm00001d021447		chitin elicitor-binding protein [Zea mays]
Zm00001d015560	18.6429	19.3086	20.2683	41.5684	41.6812	40.4212	0.470765	-1.08692	2.88048e-41	9.05742e-40	down	Zm00001d015560		uncharacterized protein LOC103626730 isoform X1 [Zea mays];uncharacterized protein LOC103626730 isoform X2 [Zea mays]
Zm00001d031315	21.974	22.7554	23.6758	9.48788	10.0216	8.56028	2.43697	1.28509	2.91255e-41	9.14913e-40	up	Zm00001d031315		uncharacterized protein LOC100384791 isoform X1 [Zea mays];Transducin/WD40 repeat-like superfamily protein [Zea mays]
Zm00001d051659	88.8888	76.9664	81.025	29.9854	28.1027	33.1482	2.70594	1.43613	3.9709e-41	1.24365e-39	up	Zm00001d051659		hypothetical protein ZEAMMB73_Zm00001d051659 [Zea mays]
Zm00001d003840	10.4895	11.9217	10.5924	1.42956	1.04124	1.63829	8.03187	3.00574	4.18522e-41	1.30817e-39	up	Zm00001d003840		hypothetical protein Zm00014a_002398 [Zea mays]
Zm00001d013934	46.5962	43.6842	39.5624	18.0633	18.8561	15.3622	2.48352	1.31239	4.76392e-41	1.48758e-39	up	Zm00001d013934	EC:3.3.2.10;EC:3.1.3.76;EC:2.3.2.27	uncharacterized LOC100192768 [Zea mays];soluble epoxide hydrolase [Zea mays]
Zm00001d017379	35.8681	31.9585	33.7521	11.201	10.5545	10.8196	3.11829	1.64076	4.91994e-41	1.53478e-39	up	Zm00001d017379		thioredoxin M-type [Zea mays]
Zm00001d030915	191.949	165.334	180.848	9.18578	11.6918	16.5358	14.3834	3.84633	5.60185e-41	1.74232e-39	up	Zm00001d030915		uncharacterized protein LOC100276732 [Zea mays]
Zm00001d019327	16.6473	17.0119	17.0938	3.57116	5.25732	3.21031	4.2158	2.0758	6.80586e-41	2.11055e-39	up	Zm00001d019327		Metal transporter Nramp6 [Zea mays]
Zm00001d037943	18.672	17.1793	19.2039	2.65591	1.67514	1.62984	9.23608	3.20728	7.30972e-41	2.26457e-39	up	Zm00001d037943		E3 ubiquitin-protein ligase EL5 [Zea mays]
Zm00001d006237	7.66672	8.18397	7.05836	18.5066	19.1553	18.0081	0.411515	-1.28098	8.65084e-41	2.67743e-39	down	Zm00001d006237		uncharacterized protein LOC100384832 [Zea mays]
Zm00001d010075	18.2758	20.2554	19.8508	6.06591	5.84949	6.76183	3.12583	1.64424	1.37777e-40	4.2475e-39	up	Zm00001d010075		Tetratricopeptide repeat (TPR)-like superfamily protein [Zea mays]
Zm00001d010380	25.7189	23.9406	22.2108	5.21025	5.21652	7.06883	4.10791	2.0384	1.63836e-40	5.04099e-39	up	Zm00001d010380		zinc finger CCCH domain-containing protein 35 [Zea mays]
Zm00001d020958	17.4804	14.9359	14.4604	2.52394	2.67158	1.2179	7.30917	2.86971	1.72724e-40	5.30927e-39	up	Zm00001d020958	EC:1.2.1.44	Dihydroflavonol-4-reductase [Zea mays]
Zm00001d034635	25.1196	25.393	25.3827	7.09397	9.0569	7.7796	3.17149	1.66516	2.02455e-40	6.21709e-39	up	Zm00001d034635	EC:5.5.1.6	chalcone--flavonone isomerase [Zea mays]
Zm00001d045316	3.39673	3.15061	3.10876	9.67178	9.72583	9.08693	0.338994	-1.56067	2.45993e-40	7.54674e-39	down	Zm00001d045316		probable sugar phosphate/phosphate translocator At1g06470 [Zea mays];putative sugar phosphate/phosphate translocator [Zea mays]
Zm00001d016271	9.23863	7.83963	5.90323	0.082524	0.011475	0.173039	86.0607	6.42728	2.9316e-40	8.98502e-39	up	Zm00001d016271		uncharacterized protein LOC103627060 [Zea mays]
Zm00001d006456	5.8895	6.41122	6.16717	14.9371	13.7856	12.7411	0.445398	-1.16683	2.96652e-40	9.08321e-39	down	Zm00001d006456		protein TPX2 isoform X1 [Zea mays];Protein TPX2 [Zea mays];protein TPX2 isoform X2 [Zea mays]
Zm00001d051498	22.7221	20.447	21.1367	47.0766	42.297	41.8842	0.48992	-1.02938	3.54322e-40	1.08385e-38	down	Zm00001d051498		uncharacterized protein LOC100273215 [Zea mays];Metal-dependent protein hydrolase [Zea mays]
Zm00001d011825	45.6511	40.9792	43.5306	16.9277	14.8202	15.3554	2.76331	1.4664	3.62303e-40	1.10719e-38	up	Zm00001d011825		uncharacterized protein LOC100277447 [Zea mays]
Zm00001d048669	13.6175	15.1702	12.2417	3.55591	3.83985	4.5364	3.43855	1.7818	3.64411e-40	1.11255e-38	up	Zm00001d048669	EC:3.2.1.37	uncharacterized protein LOC100279508 precursor [Zea mays]
Zm00001d041657	38.389	40.6518	37.3155	11.8338	11.2394	12.9865	3.22676	1.69009	4.25216e-40	1.29442e-38	up	Zm00001d041657		23 kDa jasmonate-induced protein [Zea mays]
Zm00001d048316	15.9497	17.1051	16.092	0.755119	0.556243	0.603038	25.6721	4.68213	4.3931e-40	1.33475e-38	up	Zm00001d048316		uncharacterized protein LOC100194319 [Zea mays]
Zm00001d025977	15.6794	14.4222	15.7463	6.14341	5.80463	5.66186	2.60353	1.38047	5.77239e-40	1.74876e-38	up	Zm00001d025977		Metal-nicotianamine transporter YSL2 [Zea mays]
Zm00001d030548	30.3357	29.8088	26.6692	11.6289	11.3615	10.854	2.56508	1.359	5.8565e-40	1.77253e-38	up	Zm00001d030548	EC:1.14.17.4	leucoanthocyanidin dioxygenase [Zea mays]
Zm00001d046474	103.521	96.267	98.9927	44.0391	34.7882	40.6274	2.5012	1.32262	5.90497e-40	1.78549e-38	up	Zm00001d046474		hypothetical protein Zm00014a_009902 [Zea mays]
Zm00001d033180	37.2495	44.3234	39.8491	16.8729	14.2004	17.2278	2.51386	1.3299	6.92763e-40	2.0907e-38	up	Zm00001d033180	EC:1.14.-.-	brassinosteroid-deficient dwarf1 [Zea mays];Dwarf2 [Zea mays]
Zm00001d030464	10.0934	9.58163	10.1073	2.35109	1.8739	1.96263	4.81321	2.267	8.25325e-40	2.48838e-38	up	Zm00001d030464		Carbohydrate transporter/ sugar porter [Zea mays]
Zm00001d016294	27.0705	27.9102	25.0035	5.87219	6.03665	5.42774	4.61361	2.20589	1.09899e-39	3.304e-38	up	Zm00001d016294		uncharacterized protein LOC100383950 [Zea mays]
Zm00001d046751	24.8084	25.9614	25.4007	12.158	12.2899	11.0251	2.14728	1.10251	1.15468e-39	3.46812e-38	up	Zm00001d046751		putative bZIP transcription factor superfamily protein [Zea mays]
Zm00001d039387	19.776	18.8641	15.9958	5.18582	6.16564	5.72349	3.19976	1.67797	1.24133e-39	3.72127e-38	up	Zm00001d039387		uncharacterized LOC100273729 [Zea mays];SOUL heme-binding family protein [Zea mays]
Zm00001d041353	4.24932	5.04593	5.24339	9.223	11.4126	10.4836	0.467191	-1.09791	1.31744e-39	3.94569e-38	down	Zm00001d041353		kinesin-like protein KIN-12F isoform X2 [Zea mays];Kinesin-like protein KIN-12D [Zea mays]
Zm00001d043474	38.3947	43.5087	32.9066	14.1137	14.1758	14.7628	2.66676	1.41509	1.38501e-39	4.14412e-38	up	Zm00001d043474		probable WRKY transcription factor 65 [Zea mays]
Zm00001d045565	15.3015	17.8741	14.8148	3.14835	3.60968	3.75656	4.56417	2.19035	1.81148e-39	5.39455e-38	up	Zm00001d045565	EC:2.7.1.26;EC:3.1.3.102	Haloacid dehalogenase-like hydrolase domain-containing protein Sgpp [Zea mays]
Zm00001d022104	16.3183	19.7113	18.7735	4.47909	6.0486	5.10619	3.50541	1.80958	2.22523e-39	6.62043e-38	up	Zm00001d022104	EC:3.1.1.11	pectinesterase QRT1 isoform X1 [Zea mays]
Zm00001d048445	4.81395	3.98852	4.02263	10.0605	10.1955	9.35088	0.433179	-1.20697	3.0298e-39	8.97178e-38	down	Zm00001d048445	EC:3.1.26.5	uncharacterized LOC100194264 [Zea mays];Alba DNA/RNA-binding protein [Zea mays]
Zm00001d046493	2.67666	2.80749	2.19772	16.1469	17.9783	11.1052	0.169839	-2.55776	3.30602e-39	9.78055e-38	down	Zm00001d046493	EC:1.14.15.20	heme oxygenase3 [Zea mays]
Zm00001d037968	9.94228	9.62657	12.1217	0.277052	0.785956	0.271104	23.754	4.5701	3.43888e-39	1.01641e-37	up	Zm00001d037968		uncharacterized protein LOC103630240 [Zea mays];PAR1 protein [Zea mays]
Zm00001d010969	26.8545	30.7304	27.4818	12.2399	12.0432	10.7988	2.4248	1.27787	3.93792e-39	1.16172e-37	up	Zm00001d010969		uncharacterized protein LOC100383504 [Zea mays]
Zm00001d050155	17.6746	18.7221	20.5695	3.31289	2.40641	3.45478	6.20948	2.63447	4.72528e-39	1.3888e-37	up	Zm00001d050155	EC:2.7.1.12	putative gluconokinase [Zea mays]
Zm00001d035543	68.1742	55.8536	65.6104	25.0007	22.0745	27.249	2.5515	1.35135	4.97664e-39	1.46132e-37	up	Zm00001d035543		glycine-rich protein A3 [Zea mays];hypothetical protein Zm00014a_029307 [Zea mays]
Zm00001d019734	17.3969	18.185	14.652	1.24449	1.71768	2.46146	9.26202	3.21133	5.61349e-39	1.64525e-37	up	Zm00001d019734		putative AP2/EREBP transcription factor superfamily protein [Zea mays]
Zm00001d052335	15.7314	14.4894	14.0507	4.2066	3.66307	3.62999	3.84981	1.94479	5.67809e-39	1.66264e-37	up	Zm00001d052335	EC:1.11.1.7	uncharacterized protein LOC100192105 precursor [Zea mays];Peroxidase 67 [Zea mays]
Zm00001d012607	63.0322	61.8677	59.7309	27.1063	31.849	26.576	2.15863	1.11012	6.95064e-39	2.03148e-37	up	Zm00001d012607	EC:1.6.5.2	unknown [Zea mays]
Zm00001d033794	1.24631	0.949906	1.55027	6.18463	5.85463	5.45887	0.214108	-2.22359	7.27696e-39	2.12292e-37	down	Zm00001d033794		65-kDa microtubule-associated protein 6 [Zea mays]
Zm00001d049028	12.9036	15.3407	12.7122	2.3729	1.92193	2.32674	6.1853	2.62884	7.46091e-39	2.17256e-37	up	Zm00001d049028		chitinase 1 [Zea mays]
Zm00001d016876	21.0788	23.2449	22.6356	7.61448	6.5857	7.17857	3.13205	1.64711	7.71583e-39	2.24471e-37	up	Zm00001d016876		uncharacterized protein LOC100384564 [Zea mays]
Zm00001d052482	21.4952	19.6963	21.6731	1.51713	1.33682	0.920878	16.6536	4.05776	8.9396e-39	2.59834e-37	up	Zm00001d052482	EC:5.3.1.6	putative ribose-5-phosphate isomerase 2 [Zea mays]
Zm00001d026223	46.0901	50.5597	46.7012	13.1005	16.8548	16.0029	3.11916	1.64116	9.70328e-39	2.81252e-37	up	Zm00001d026223		unknown [Zea mays]
Zm00001d036499	15.2813	15.3036	12.3179	1.72442	1.70549	1.52533	8.65807	3.11405	1.06809e-38	3.08736e-37	up	Zm00001d036499		uncharacterized protein LOC103629595 [Zea mays]
Zm00001d046927	16.1702	18.2472	16.1033	2.18223	1.34912	1.63911	9.77101	3.28851	1.11042e-38	3.20091e-37	up	Zm00001d046927		protein GLUTAMINE DUMPER 5 [Zea mays]
Zm00001d028371	28.0233	24.9502	25.6283	3.16079	4.15535	5.37812	6.19192	2.63039	1.19715e-38	3.44461e-37	up	Zm00001d028371		zinc finger protein 7 [Zea mays]
Zm00001d003669	13.1192	11.0407	11.8922	2.13927	2.16605	2.62914	5.19898	2.37823	1.23899e-38	3.56174e-37	up	Zm00001d003669		uncharacterized protein LOC100383970 [Zea mays]
Zm00001d015670	69.0009	67.7823	76.6031	25.1127	26.8034	22.0798	2.88376	1.52795	1.3304e-38	3.82104e-37	up	Zm00001d015670		hypothetical protein ZEAMMB73_Zm00001d015670 [Zea mays]
Zm00001d007862	3.34965	3.55824	3.55725	8.43822	8.08912	7.87871	0.428793	-1.22165	1.35016e-38	3.87427e-37	down	Zm00001d007862		probable LRR receptor-like serine/threonine-protein kinase precursor [Zea mays];pangloss2 [Zea mays]
Zm00001d023680	15.3862	13.9462	14.3711	1.93779	1.23997	2.7219	7.40779	2.88904	1.46673e-38	4.2011e-37	up	Zm00001d023680		Pollen Ole e 1 allergen and extensin family protein [Zea mays]
Zm00001d030310	17.4017	23.2828	20.3011	44.0134	50.9648	39.426	0.453747	-1.14004	1.74385e-38	4.98129e-37	down	Zm00001d030310		auxin import carrier 1 [Zea mays]
Zm00001d036439	46.4803	47.1668	41.6617	14.333	11.0037	15.8629	3.28423	1.71555	2.45757e-38	6.98834e-37	up	Zm00001d036439	EC:1.3.1.78	arogenate dehydrogenase [Zea mays]
Zm00001d001206	222.991	249.257	233.105	107.74	134.82	100.795	2.0543	1.03865	2.51481e-38	7.14464e-37	up	Zm00001d001206		unknown [Zea mays]
Zm00001d003470	17.5998	16.7091	18.7736	5.36168	5.97476	5.83195	3.09187	1.62848	2.68375e-38	7.61774e-37	up	Zm00001d003470		uncharacterized protein LOC100284078 [Zea mays]
Zm00001d007718	4.53859	3.47141	4.09817	0.188035	0.13254	0.0624354	31.6132	4.98245	2.8184e-38	7.99273e-37	up	Zm00001d007718	EC:1.14.11.59	1-aminocyclopropane-1-carboxylate oxidase [Zea mays];benzoxazinone synthesis13 [Zea mays]
Zm00001d049120	50.4342	55.6631	47.6585	26.3063	26.4909	23.801	2.0073	1.00526	3.79129e-38	1.07228e-36	up	Zm00001d049120		uncharacterized protein LOC100216925 [Zea mays]
Zm00001d007978	6.37086	5.99113	6.49298	14.4842	13.2722	12.9813	0.46284	-1.11142	4.03244e-38	1.13946e-36	down	Zm00001d007978		chromatin complex subunit A101 [Zea mays];Chromatin complex subunit A101 [Zea mays]
Zm00001d003751	23.9146	28.5869	27.632	6.60908	7.43982	8.80034	3.50705	1.81026	4.10995e-38	1.16033e-36	up	Zm00001d003751		VAMP protein SEC22 [Zea mays]
Zm00001d047119	51.2728	52.1778	50.3837	13.8548	10.2265	14.0108	4.03848	2.01381	4.69365e-38	1.32393e-36	up	Zm00001d047119		NADH dehydrogenase [ubiquinone] 1 beta subcomplex subunit 8 mitochondrial [Zea mays]
Zm00001d013566	6.78856	7.67101	7.31293	15.2168	18.4113	18.4468	0.4181	-1.25808	6.14298e-38	1.7281e-36	down	Zm00001d013566		uncharacterized protein LOC103625998 [Zea mays]
Zm00001d035683	4.58524	4.24223	3.65992	41.3177	33.2301	43.2786	0.105981	-3.23812	6.26304e-38	1.7603e-36	down	Zm00001d035683		subtilisin-chymotrypsin inhibitor CI-1B [Zea mays]
Zm00001d040312	3.24505	4.55349	4.39116	10.5151	10.9881	10.1327	0.385312	-1.3759	7.44533e-38	2.08887e-36	down	Zm00001d040312		P-loop containing nucleoside triphosphate hydrolase superfamily protein [Zea mays];uncharacterized protein LOC100384084 [Zea mays]
Zm00001d047399	12.7487	13.4423	12.889	2.95498	3.18983	3.96123	3.867	1.95122	7.6996e-38	2.15829e-36	up	Zm00001d047399	EC:3.2.1.39	glucan endo-1,3-beta-glucosidase 1 isoform X1 [Zea mays]
Zm00001d016655	252.365	215.677	221.397	11.0242	8.47242	16.5911	19.1046	4.25585	1.01615e-37	2.83827e-36	up	Zm00001d016655		uncharacterized protein LOC100276641 isoform 1 [Zea mays]
Zm00001d031545	32.3568	32.5058	28.8226	9.74681	12.5758	10.4798	2.85605	1.51402	1.13649e-37	3.16598e-36	up	Zm00001d031545		oligopeptide transporter-like protein [Zea mays]
Zm00001d021026	25.7352	30.6454	27.9119	10.4078	12.1459	10.1978	2.57369	1.36384	1.15171e-37	3.20557e-36	up	Zm00001d021026	EC:5.1.3.6	protein capI [Zea mays]
Zm00001d008462	30.3503	27.0709	28.742	13.9222	14.7382	13.6861	2.03472	1.02483	1.21935e-37	3.39082e-36	up	Zm00001d008462		TAK14 precursor [Zea mays];Cysteine-rich receptor-like protein kinase 37 [Zea mays]
Zm00001d041716	16.5338	17.3201	18.4265	8.47966	8.42435	8.20197	2.08239	1.05824	1.36418e-37	3.78022e-36	up	Zm00001d041716		uncharacterized protein LOC100384255 [Zea mays];Syntaxin-132 [Zea mays]
Zm00001d017714	12.386	11.3337	12.2143	4.20924	4.03437	3.25042	3.12632	1.64446	1.51752e-37	4.19409e-36	up	Zm00001d017714		protein NRT1/ PTR FAMILY 8.3 [Zea mays]
Zm00001d026222	5.28902	5.36667	5.25035	10.4194	10.7919	10.8796	0.495655	-1.01259	1.55419e-37	4.29166e-36	down	Zm00001d026222		uncharacterized protein LOC100501538 [Zea mays]
Zm00001d009509	43.1106	35.941	39.888	83.9129	84.1847	85.1108	0.46973	-1.0901	1.99969e-37	5.49775e-36	down	Zm00001d009509		hypothetical protein CARUB_v10024379mg, partial [Capsella rubella]
Zm00001d048890	15.0798	15.7265	14.605	6.33264	6.08244	4.97481	2.61136	1.3848	2.0306e-37	5.57786e-36	up	Zm00001d048890	EC:1.3.3.6	acyl-coenzyme A oxidase 2, peroxisomal [Zea mays];Acyl-coenzyme A oxidase [Zea mays]
Zm00001d018363	163.369	167.52	168.26	75.9027	85.3223	75.7753	2.10611	1.07458	2.03325e-37	5.58028e-36	up	Zm00001d018363		membrane steroid-binding protein 1 [Zea mays]
Zm00001d034781	23.0142	22.5383	21.7512	10.8692	11.06	9.09903	2.16911	1.1171	2.38827e-37	6.53754e-36	up	Zm00001d034781		G-type lectin S-receptor-like serine/threonine-protein kinase At1g34300 [Zea mays]
Zm00001d028167	24.7612	26.3134	24.4379	10.4792	10.6732	8.35195	2.55936	1.35578	2.4238e-37	6.6233e-36	up	Zm00001d028167		unknown [Zea mays]
Zm00001d008523	153.094	150.128	152.411	69.9321	72.1169	67.4724	2.17464	1.12078	4.00187e-37	1.08977e-35	up	Zm00001d008523		uncharacterized protein LOC111589936 [Zea mays]
Zm00001d041672	80.518	89.4346	79.0182	35.9786	29.318	31.2964	2.57753	1.36599	4.09041e-37	1.11292e-35	up	H3C2		hypothetical protein PAHAL_4G318300 [Panicum hallii]
Zm00001d003059	15.8731	15.9833	17.8442	4.9279	4.63212	5.8786	3.21923	1.68672	4.17786e-37	1.13574e-35	up	Zm00001d003059	EC:4.1.2.48	putative low-specificity L-threonine aldolase 1 [Zea mays];putative threonine aldolase family protein [Zea mays]
Zm00001d016898	11.9041	12.2295	12.0366	2.96741	2.82625	3.97697	3.70193	1.88828	4.30768e-37	1.17002e-35	up	Zm00001d016898		Transposon protein Mutator sub-class [Zea mays]
Zm00001d005421	38.5485	36.2307	36.7608	18.1095	19.7155	16.9781	2.03529	1.02523	4.5207e-37	1.22682e-35	up	PIP2-2		aquaporin PIP2-2 [Zea mays]
Zm00001d042337	15.4993	16.4388	13.1797	3.50588	4.14699	2.76226	4.33194	2.11501	4.77595e-37	1.29497e-35	up	Zm00001d042337		uncharacterized protein LOC100502228 [Zea mays];Nucleotide-diphospho-sugar transferase family protein [Zea mays]
Zm00001d046656	16.2306	15.0973	16.0905	6.82683	6.37078	6.45942	2.41229	1.2704	5.28909e-37	1.43164e-35	up	Zm00001d046656		Nudix hydrolase 10 [Zea mays];nudix hydrolase 2 [Zea mays];Nudix hydrolase 2, partial [Zea mays]
Zm00001d040422	5.7028	6.10869	5.9127	2.53484	2.62004	2.36562	2.35678	1.23682	5.40775e-37	1.46251e-35	up	Zm00001d040422	EC:3.6.4.13	Carbohydrate transporter/ sugar porter/ transporter [Zea mays]
Zm00001d003471	14.5093	12.7113	12.9237	4.20969	4.34335	4.23199	3.13994	1.65074	5.6382e-37	1.52352e-35	up	Zm00001d003471		Sugar transport protein 5 [Zea mays]
Zm00001d048707	20.0227	22.9455	21.0203	6.55915	4.34984	5.97612	3.78964	1.92206	5.69311e-37	1.53704e-35	up	Zm00001d048707	EC:2.4.1.202	DIMBOA UDP-glucosyltransferase BX8 [Zea mays]
Zm00001d015025	12.1474	14.6973	13.6358	4.63145	3.81324	4.02572	3.24613	1.69872	6.40453e-37	1.72616e-35	up	Zm00001d015025		uncharacterized protein LOC100281193 [Zea mays]
Zm00001d040803	45.3325	43.2384	40.1705	9.39878	6.84895	8.2566	5.25382	2.39337	6.63889e-37	1.78779e-35	up	Zm00001d040803		Rapid alkalinization factor 1 precursor [Zea mays]
Zm00001d003040	6.1975	5.96796	6.79656	13.4183	14.1485	12.913	0.468433	-1.09409	7.76261e-37	2.08861e-35	down	Zm00001d003040		ATBRCA1 [Zea mays]
Zm00001d009960	15.2809	14.1555	15.3221	5.49965	5.92599	5.48777	2.64634	1.404	8.68647e-37	2.33519e-35	up	Zm00001d009960		acyl transferase 7 [Zea mays]
Zm00001d047242	7.17704	9.66676	8.81869	21.0063	22.1087	18.824	0.414319	-1.27119	9.27781e-37	2.49204e-35	down	Zm00001d047242		uncharacterized protein LOC100286108 [Zea mays];uncharacterized protein LOC100286108 isoform X1 [Zea mays]
Zm00001d027939	5.91024	4.53586	6.39831	18.4931	19.5817	17.3147	0.304109	-1.71734	1.2183e-36	3.26959e-35	down	Zm00001d027939		B3 domain-containing protein [Zea mays]
Zm00001d000840	87.5809	88.9337	94.523	26.399	33.4732	33.7053	2.8964	1.53426	1.53824e-36	4.12119e-35	up	Zm00001d000840
Zm00001d032696	33.3138	30.1678	30.4243	6.33432	3.70547	2.57518	7.444	2.89608	1.86032e-36	4.95881e-35	up	Zm00001d032696	EC:2.7.12.2	putative protein of unknown function (DUF640) domain family protein [Zea mays]
Zm00001d002553	2.09619	2.46063	2.43312	6.22782	6.68725	5.74232	0.374647	-1.4164	1.87644e-36	4.99756e-35	down	Zm00001d002553		P-loop containing nucleoside triphosphate hydrolase superfamily protein [Zea mays];uncharacterized protein LOC103646033 isoform X1 [Zea mays]
Zm00001d022276	1.99018	2.97444	2.31953	6.37801	6.33277	5.9691	0.389946	-1.35865	1.96213e-36	5.22135e-35	down	Zm00001d022276		Kinesin-like protein KIN-12C [Zea mays];kinesin-like protein KIN-12E [Zea mays];Kinesin-like protein KIN-12C, partial [Zea mays]
Zm00001d034414	7.3698	10.9217	9.72207	0.750168	0.830751	0.936807	11.1266	3.47593	2.00998e-36	5.34417e-35	up	Zm00001d034414		Lipid transfer protein, partial [Zea mays]
Zm00001d031423	44.6136	42.7626	39.1131	13.6343	15.3295	15.2002	2.86408	1.51807	2.10139e-36	5.57779e-35	up	Zm00001d031423		uncharacterized protein LOC100272725 [Zea mays]
Zm00001d021583	7.39765	6.35426	7.20618	17.5569	14.8738	15.3571	0.438566	-1.18913	2.36087e-36	6.24551e-35	down	Zm00001d021583		uncharacterized protein LOC100383389 isoform X1 [Zea mays];uncharacterized protein LOC100383389 [Zea mays];Protein TPX2 [Zea mays]
Zm00001d041111	8.35919	9.98144	9.35673	2.42074	2.80072	2.2866	3.68902	1.88324	2.42706e-36	6.41522e-35	up	Zm00001d041111	EC:3.6.4.13	protein ZINC INDUCED FACILITATOR-LIKE 1 [Zea mays];transporter of mugineic acid1 [Zea mays]
Zm00001d007274	171.318	131.012	100.762	15.6709	17.4067	17.1301	8.02847	3.00512	2.43346e-36	6.42675e-35	up	Zm00001d007274		F-box/kelch-repeat protein At2g44130-like [Zea mays]
Zm00001d004086	10.7347	13.3965	12.3974	2.932	2.74292	3.01674	4.20271	2.07132	2.52265e-36	6.6567e-35	up	Zm00001d004086		uncharacterized protein LOC100274230 [Zea mays]
Zm00001d008756	9.18448	7.35284	6.64273	0.840436	0.562134	0.945937	9.87012	3.30307	2.68155e-36	7.07009e-35	up	Zm00001d008756		HXXXD-type acyl-transferase family protein [Zea mays]
Zm00001d022380	8.2823	8.08399	6.41186	1.02123	1.34041	0.771251	7.27065	2.86208	2.71574e-36	7.15426e-35	up	Zm00001d022380	EC:2.4.1.255	uncharacterized protein LOC103633517 [Zea mays]
Zm00001d023565	13.042	14.142	12.4817	1.04696	1.8526	2.27653	7.66327	2.93796	2.92357e-36	7.69531e-35	up	Zm00001d023565		TCP transcription factor [Zea mays]
Zm00001d033160	50.4256	50.5159	46.0601	25.5179	21.7816	23.8439	2.06628	1.04703	3.15483e-36	8.27638e-35	up	Zm00001d033160		unknown [Zea mays]
Zm00001d023344	1.8751	1.43791	1.41094	0.141373	0.183367	0.25329	8.17249	3.03078	3.60512e-36	9.4341e-35	up	Zm00001d023344		uncharacterized protein LOC100281973 precursor [Zea mays];hypothetical protein ZEAMMB73_Zm00001d023344 [Zea mays]
Zm00001d045263	49.6026	49.9922	46.0646	24.1974	22.8467	23.2037	2.07351	1.05207	4.26264e-36	1.11178e-34	up	Zm00001d045263		uncharacterized protein LOC100283915 [Zea mays];Ubiquitin-associated/translation elongation factor EF1B protein [Zea mays]
Zm00001d014723	1.91374	2.19371	2.3059	5.07795	5.74005	5.48918	0.393284	-1.34636	4.38207e-36	1.14198e-34	down	Zm00001d014723		hypothetical protein ZEAMMB73_Zm00001d014723 [Zea mays];uncharacterized protein LOC103626423 isoform X2 [Zea mays]
Zm00001d039617	3.33895	3.37611	3.27906	7.1878	7.49193	7.67519	0.447066	-1.16144	4.80962e-36	1.2503e-34	down	Zm00001d039617		kinesin-like protein KIN-14A [Zea mays];P-loop nucleoside triphosphate hydrolase superfamily protein with CH (Calponin Homology) domain [Zea mays]
Zm00001d000126	9.83699	10.9721	8.81236	0.512038	0.769072	1.28533	11.5419	3.52881	7.38289e-36	1.91451e-34	up	Zm00001d000126		hypothetical protein [Oryza sativa Japonica Group]
Zm00001d004881	9.32816	11.3372	9.56822	0.683282	0.913957	0.876456	12.222	3.61141	7.5561e-36	1.95781e-34	up	Zm00001d004881		transcription repressor OFP8 [Zea mays]
Zm00001d039607	4.96991	4.54483	6.11547	0.42096	0.440194	0.503195	11.4562	3.51805	7.77573e-36	2.01306e-34	up	Zm00001d039607		uncharacterized protein LOC103649667 [Zea mays]
Zm00001d041814	33.0089	29.3156	32.3364	68.6673	64.7772	66.5529	0.473311	-1.07914	8.03242e-36	2.0744e-34	down	Zm00001d041814	EC:2.7.4.3	Adenylate kinase 1 chloroplastic [Zea mays]
Zm00001d046485	7.36082	9.30723	7.77608	17.6577	18.898	15.3555	0.470883	-1.08656	8.90967e-36	2.29531e-34	down	Zm00001d046485		Putative leucine-rich repeat receptor protein kinase family protein [Zea mays]
Zm00001d044138	9.24961	9.68479	10.8069	24.2894	21.2939	22.6754	0.435714	-1.19855	1.08818e-35	2.79651e-34	down	Zm00001d044138	EC:2.1.1.107	siroheme uroporphyrinogen methyltransferase 1 [Zea mays];siroheme uroporphyrinogen methyltransferase1 [Zea mays]
Zm00001d005975	36.9325	38.2844	37.4165	13.8488	13.6462	16.265	2.57389	1.36395	1.19896e-35	3.07618e-34	up	Zm00001d005975		hypothetical protein ZEAMMB73_Zm00001d005975 [Zea mays]
Zm00001d009859	8.68066	9.74509	8.24503	19.7143	18.2786	17.2933	0.482414	-1.05166	1.26661e-35	3.24447e-34	down	Zm00001d009859		Ankyrin like protein [Zea mays]
Zm00001d046005	25.549	25.6152	25.4396	11.4486	11.9208	12.8014	2.11784	1.08259	1.38793e-35	3.54948e-34	up	Zm00001d046005	EC:2.4.1.255	unknown [Zea mays]
Zm00001d037797	16.2034	18.6941	18.8717	6.84515	7.03217	6.37163	2.65541	1.40893	1.41044e-35	3.60412e-34	up	Zm00001d037797		serine carboxypeptidase 2 isoform X2 [Zea mays];serine carboxypeptidase 2 isoform X1 [Zea mays];Serine carboxypeptidase-like 27 [Zea mays]
Zm00001d044420	6.6296	5.83886	7.1547	15.3917	15.6936	13.1274	0.443834	-1.17191	1.42159e-35	3.62966e-34	down	Zm00001d044420		ATP binding protein [Zea mays]
Zm00001d002004	6.01093	6.69606	7.85349	17.5263	19.852	15.2295	0.390826	-1.3554	1.44226e-35	3.67946e-34	down	Zm00001d002004	EC:1.11.1.7	uncharacterized protein LOC100274427 precursor [Zea mays];Peroxidase 16 [Zea mays]
Zm00001d041727	50.5321	43.9284	46.9261	107.199	90.2691	103.926	0.46911	-1.092	2.15104e-35	5.46997e-34	down	Zm00001d041727		unknown [Zea mays]
Zm00001d024239	56.1377	53.9169	58.0965	26.0427	20.9034	23.5722	2.3845	1.25369	2.22063e-35	5.64236e-34	up	Zm00001d024239		Autophagy 8e variant 1Autophagy-protein 8 isoform 1 [Zea mays]
Zm00001d011275	56.9586	52.2237	51.0707	14.5046	13.8625	17.1553	3.52031	1.8157	2.38313e-35	6.05039e-34	up	Zm00001d011275		unknown [Zea mays]
Zm00001d012228	13.4515	13.7662	13.4794	5.61423	5.53487	4.02652	2.68174	1.42317	2.54518e-35	6.45142e-34	up	Zm00001d012228	EC:1.13.11.-	4,5-DOPA dioxygenase extradiol [Zea mays]
Zm00001d031129	13.7908	14.9025	12.9662	4.04537	4.78344	3.47083	3.38705	1.76003	2.85503e-35	7.23099e-34	up	Zm00001d031129		uncharacterized protein LOC100383840 [Zea mays]
Zm00001d003423	18.6912	14.6863	17.4521	35.4346	38.0825	34.5406	0.470394	-1.08806	2.9965e-35	7.5832e-34	down	Zm00001d003423		putative arsenical pump-driving ATPase [Zea mays];Arsenical pump-driving ATPase [Zea mays]
Zm00001d035046	6.74947	5.82585	6.07932	1.5891	1.8158	1.61382	3.71702	1.89415	3.22292e-35	8.14964e-34	up	Zm00001d035046	EC:3.2.1.45	non-lysosomal glucosylceramidase [Zea mays]
Zm00001d043441	2.83903	3.32328	3.14082	6.89772	6.69139	6.03457	0.474076	-1.07681	3.6825e-35	9.3043e-34	down	Zm00001d043441	EC:2.4.99.18	uncharacterized protein LOC100279881 isoform X1 [Zea mays];Dolichyl-diphosphooligosaccharide--protein glycosyltransferase subunit STT3A [Zea mays]
Zm00001d046714	12.5616	12.6371	13.6566	4.14161	4.20065	4.48824	3.02835	1.59853	4.55231e-35	1.14836e-33	up	Zm00001d046714	EC:1.2.1.44	uncharacterized protein LOC100193896 isoform X1 [Zea mays];NAD(P)-binding Rossmann-fold superfamily protein [Zea mays]
Zm00001d003249	6.34959	4.81794	5.54613	15.0677	15.5919	15.5367	0.361796	-1.46675	4.81951e-35	1.21479e-33	down	Zm00001d003249		uncharacterized protein LOC100277636 [Zea mays]
Zm00001d046191	50.8825	50.3502	49.3609	18.3002	21.5467	16.3851	2.67808	1.4212	5.19774e-35	1.30803e-33	up	Zm00001d046191		hypothetical protein ZEAMMB73_Zm00001d046191 [Zea mays]
Zm00001d046510	13.1276	12.78	11.5721	0.454706	1.41792	1.24897	12.0066	3.58576	5.46127e-35	1.37325e-33	up	Zm00001d046510		uncharacterized protein LOC100276940 [Zea mays]
Zm00001d010956	6.27671	5.40567	5.7378	0.452432	0.761717	0.824774	8.54382	3.09488	7.49772e-35	1.87783e-33	up	Zm00001d010956		zinc finger CCCH domain-containing protein 33 [Zea mays]
Zm00001d033054	12.0881	12.2162	11.2279	2.16446	1.51095	1.85733	6.42216	2.68306	7.66223e-35	1.91751e-33	up	Zm00001d033054		protein FATTY ACID EXPORT 5 [Zea mays]
Zm00001d006360	16.6359	17.6821	15.8384	3.48758	4.13651	4.86482	4.01608	2.00579	7.89282e-35	1.97364e-33	up	Zm00001d006360	EC:2.3.1.1	expansin-like A3 [Zea mays]
Zm00001d046970	1.40992	1.52452	1.4146	4.53686	4.1939	3.59692	0.352787	-1.50313	8.02602e-35	2.00536e-33	down	Zm00001d046970		protein PRD1 isoform X1 [Zea mays];hypothetical protein ZEAMMB73_Zm00001d046970 [Zea mays];protein PRD1 isoform X3 [Zea mays]
Zm00001d033621	19.699	17.6925	15.2602	3.59445	3.44489	4.37262	4.61373	2.20593	9.70774e-35	2.42363e-33	up	Zm00001d033621	EC:1.13.11.58	LysM domain containing protein [Zea mays]
Zm00001d013263	25.4922	27.3726	24.7371	7.1745	8.48374	9.25848	3.11445	1.63898	1.0798e-34	2.69156e-33	up	Zm00001d013263		uncharacterized protein LOC100501522 [Zea mays]
Zm00001d049286	6.09165	6.23115	6.60603	2.14881	2.37005	2.53577	2.68318	1.42394	1.10646e-34	2.75366e-33	up	Zm00001d049286		putative receptor-like protein kinase At3g47110 [Zea mays]
Zm00001d037949	19.5827	19.0773	20.3988	8.00112	7.99031	8.30078	2.43118	1.28166	1.10933e-34	2.75861e-33	up	Zm00001d037949		putative protein phosphatase 2C family protein [Zea mays]
Zm00001d029647	3.38752	2.95924	2.48531	9.82685	9.48042	7.74357	0.326499	-1.61485	1.24841e-34	3.09957e-33	down	Zm00001d029647		uncharacterized protein LOC100279761 [Zea mays];hypothetical protein ZEAMMB73_Zm00001d029647 [Zea mays]
Zm00001d018781	37.3867	36.3535	35.6232	15.734	16.8164	12.7977	2.41164	1.27002	1.26066e-34	3.12753e-33	up	Zm00001d018781		seed maturation protein isoform X1 [Zea mays]
Zm00001d029625	43.2676	44.7622	44.4348	18.945	20.3044	18.5871	2.29033	1.19555	1.38733e-34	3.43636e-33	up	Zm00001d029625
Zm00001d051440	30.6473	36.3578	27.4686	3.13054	3.53809	4.72572	8.29128	3.05159	1.4322e-34	3.54471e-33	up	Zm00001d051440		uncharacterized protein LOC100384219 [Zea mays]
Zm00001d023936	17.4715	15.1539	11.6188	0.856759	0.3903	1.16006	18.3806	4.20011	1.45245e-34	3.59201e-33	up	Zm00001d023936		CASP-like protein 2U1 [Zea mays]
Zm00001d018017	13.9683	11.6586	10.3674	0.379845	0.457341	0.871097	21.0704	4.39715	1.56773e-34	3.86498e-33	up	Zm00001d018017		uncharacterized protein LOC100278901 [Zea mays]
Zm00001d037052	42.226	35.1578	38.1619	18.5546	19.5146	17.9006	2.06443	1.04574	1.84122e-34	4.5286e-33	up	Zm00001d037052	EC:2.3.2.23	putative ubiquitin-conjugating enzyme family [Zea mays];Ubiquitin-conjugating enzyme E2 11 [Zea mays]
Zm00001d047656	46.6988	45.5896	46.1044	23.6463	24.1944	20.6634	2.02021	1.0145	2.03632e-34	5.00065e-33	up	Zm00001d047656		nicotianamine synthase 2 [Zea mays]
Zm00001d014564	8.85653	9.34124	11.4485	1.91135	2.18653	2.07102	4.80576	2.26476	2.1735e-34	5.32921e-33	up	Zm00001d014564		Oxygen-evolving enhancer protein 1-1 chloroplastic [Zea mays]
Zm00001d003884	6.60932	8.45176	6.87861	0.620644	0.912305	0.846378	9.22096	3.20492	2.19537e-34	5.37627e-33	up	Zm00001d003884		hypothetical protein ZEAMMB73_Zm00001d003884 [Zea mays]
Zm00001d018081	65.7693	78.1399	70.3839	35.7206	37.9293	31.5738	2.03655	1.02613	2.1961e-34	5.37627e-33	up	Zm00001d018081		uncharacterized protein LOC100280553 [Zea mays]
Zm00001d048925	5.80297	7.40264	5.69845	0.632659	0.384534	0.764213	10.6119	3.40761	2.28181e-34	5.58175e-33	up	Zm00001d048925		uncharacterized protein LOC100281121 [Zea mays]
Zm00001d018149	26.5408	30.032	26.4452	11.2955	10.4481	11.3577	2.508	1.32654	2.29944e-34	5.62051e-33	up	Zm00001d018149		uncharacterized protein LOC606441 [Zea mays]
Zm00001d017210	11.2672	11.3591	11.5949	2.84443	3.1002	3.39352	3.66467	1.87368	2.67999e-34	6.54056e-33	up	Zm00001d017210		uncharacterized protein LOC103627411 [Zea mays]
Zm00001d051620	15.3721	15.8785	13.9722	3.63102	3.57957	2.75808	4.53648	2.18157	2.75134e-34	6.70949e-33	up	Zm00001d051620		uncharacterized protein LOC100384452 [Zea mays]
Zm00001d027717	21.5062	21.3153	22.5089	6.47566	6.87375	6.98703	3.21248	1.68369	3.12574e-34	7.61071e-33	up	Zm00001d027717		expansin-A12 [Zea mays]
Zm00001d042328	20.7551	21.0485	23.4482	7.49075	6.45	7.6356	3.02422	1.59657	3.32128e-34	8.08058e-33	up	Zm00001d042328		uncharacterized protein LOC100273107 [Zea mays]
Zm00001d008457	18.7877	18.9677	18.7166	9.01287	9.22253	8.75648	2.09218	1.06501	3.35032e-34	8.14494e-33	up	Zm00001d008457		Rust resistance kinase Lr10 [Zea mays]
Zm00001d006753	6.3921	7.12685	5.86645	1.03682	1.54614	0.83321	5.67461	2.50452	3.64558e-34	8.85593e-33	up	Zm00001d006753		indole-3-acetic acid amido synthetase [Zea mays];Indole-3-acetic acid amido synthetase [Zea mays]
Zm00001d015862	69.0065	48.5045	57.776	10.7451	13.1593	12.0173	4.87969	2.28679	3.96647e-34	9.61319e-33	up	Zm00001d015862		hypothetical protein ZEAMMB73_Zm00001d015862 [Zea mays]
Zm00001d006756	16.1984	13.4784	9.45077	0.228178	0.474376	0.738866	27.1451	4.76262	4.06384e-34	9.84163e-33	up	Zm00001d006756		uncharacterized protein LOC100278282 [Zea mays]
Zm00001d012726	51.369	43.1147	46.573	4.33922	7.65902	3.27148	9.23767	3.20753	4.07603e-34	9.86357e-33	up	Zm00001d012726		hypothetical protein ZEAMMB73_Zm00001d012726 [Zea mays]
Zm00001d040163	7.67545	8.88242	7.93635	3.70814	3.75716	3.44864	2.2443	1.16627	4.62979e-34	1.1195e-32	up	Zm00001d040163	EC:1.1.1.267	deoxy xylulose reductoisomerase1 [Zea mays];hypothetical protein Zm00014a_008765 [Zea mays]
Zm00001d023252	9.89248	14.9538	13.3692	0.188482	0	0.111821	127.256	6.99159	4.77828e-34	1.15364e-32	up	Zm00001d023252		uncharacterized protein LOC100274766 [Zea mays]
Zm00001d012743	1.60098	1.78123	1.51315	5.82992	5.51566	5.43375	0.291749	-1.7772	4.93931e-34	1.1916e-32	down	Zm00001d012743		Putative prolin-rich extensin-like receptor protein kinase family protein [Zea mays]
Zm00001d007830	21.2947	22.904	21.0664	5.69783	7.50604	6.91679	3.24368	1.69763	4.97477e-34	1.19924e-32	up	Zm00001d007830		receptor protein kinase CLAVATA1 precursor [Zea mays]
Zm00001d006130	5.80586	5.59345	5.92652	12.4683	13.1379	11.6542	0.464993	-1.10472	5.07542e-34	1.22163e-32	down	Zm00001d006130		uncharacterized protein LOC100501637 [Zea mays]
Zm00001d038810	9.42952	11.5957	9.24694	0.931181	0.639514	0.538816	14.3503	3.84301	5.28014e-34	1.26993e-32	up	Zm00001d038810		DNA-binding WRKY [Zea mays]
Zm00001d050918	32.2571	34.5364	26.4357	4.25969	4.45103	4.82933	6.88543	2.78355	5.9317e-34	1.4223e-32	up	Zm00001d050918		uncharacterized protein LOC100275671 [Zea mays]
Zm00001d002520	111.849	113.65	106.649	42.1743	46.9223	45.2108	2.47305	1.30629	6.39078e-34	1.53005e-32	up	Zm00001d002520		uncharacterized protein LOC100274866 [Zea mays]
Zm00001d009374	3.30345	4.5739	3.91018	10.5487	10.9398	10.0861	0.373323	-1.4215	6.76256e-34	1.61783e-32	down	Zm00001d009374	EC:3.6.4.12	uncharacterized protein LOC100383139 [Zea mays]
Zm00001d020929	3.3603	2.89777	3.18215	7.70782	7.27181	6.76305	0.434179	-1.20364	6.83091e-34	1.63294e-32	down	Zm00001d020929		uncharacterized protein LOC100384417 [Zea mays]
Zm00001d049459	26.1893	27.786	26.4344	11.2407	12.396	10.1831	2.37759	1.2495	7.0769e-34	1.69046e-32	up	Zm00001d049459		uncharacterized protein LOC103653035 [Zea mays]
Zm00001d008452	11.7984	12.8705	14.0956	1.10628	1.12932	0.950976	12.1649	3.60465	7.65323e-34	1.82674e-32	up	Zm00001d008452		leucine-rich repeat extensin-like protein 5 [Zea mays]
Zm00001d032322	9.54993	10.4546	9.79895	21.512	23.9275	18.6837	0.464785	-1.10537	8.38122e-34	1.99704e-32	down	Zm00001d032322		Nucleobase-ascorbate transporter 6 [Zea mays]
Zm00001d045657	34.8384	36.265	35.3032	7.11318	7.90968	9.92605	4.26498	2.09254	8.97592e-34	2.13598e-32	up	Zm00001d045657		nudix hydrolase 4 [Zea mays]
Zm00001d006838	13.8729	11.8022	10.6993	30.043	27.3246	27.1016	0.430623	-1.2155	1.25132e-33	2.96655e-32	down	Zm00001d006838		unknown [Zea mays];40S ribosomal protein S3-1 [Zea mays];40S ribosomal protein S3-1, partial [Zea mays]
Zm00001d007789	20.6935	18.8804	19.3637	9.18514	9.97871	8.60824	2.12219	1.08555	1.26706e-33	3.00161e-32	up	Zm00001d007789		uncharacterized protein LOC100273022 [Zea mays]
Zm00001d047972	11.255	13.5113	10.5037	3.19046	2.86191	2.10379	4.32434	2.11248	1.29844e-33	3.07362e-32	up	Zm00001d047972	EC:3.1.3.36	type IV inositol polyphosphate 5-phosphatase 9 [Zea mays];Putative inositol polyphosphate phosphatase (Synaptogenin-like) family protein [Zea mays]
Zm00001d032560	16.543	15.1646	13.7416	4.84072	3.63514	3.77232	3.71069	1.89169	1.43758e-33	3.3979e-32	up	Zm00001d032560		uncharacterized protein LOC100280253 [Zea mays]
Zm00001d048703	18.0836	20.1898	18.9567	4.89575	6.95341	6.69334	3.08643	1.62594	1.55059e-33	3.65404e-32	up	Zm00001d048703	EC:1.14.13.139	3-hydroxyindolin-2-one monooxygenase [Zea mays];benzoxazinone synthesis4 [Zea mays]
Zm00001d046004	38.4755	40.9094	37.829	17.4082	21.8302	16.2789	2.1113	1.07813	1.67751e-33	3.95018e-32	up	Zm00001d046004	EC:2.4.1.312	HGA4 [Zea mays];HGA4 isoform X1 [Zea mays]
Zm00001d050572	11.0731	9.19092	9.91996	0.889767	1.49629	0.461181	10.6012	3.40615	2.00435e-33	4.70223e-32	up	Zm00001d050572	EC:1.11.1.7	peroxidase 5 [Zea mays]
Zm00001d011543	20.0852	13.4293	12.5921	1.30591	0.953794	0.950775	14.3613	3.84411	2.0114e-33	4.71527e-32	up	Zm00001d011543		uncharacterized protein LOC100281053 [Zea mays]
Zm00001d019142	24.0862	29.0193	27.5348	3.13289	4.53351	6.20854	5.81193	2.53902	2.17863e-33	5.1035e-32	up	Zm00001d019142		Late embryogenesis abundant (LEA) hydroxyproline-rich glycoprotein family [Zea mays]
Zm00001d052695	2.85713	3.16337	2.76178	6.32829	6.18649	5.52568	0.48681	-1.03857	2.38989e-33	5.59007e-32	down	Zm00001d052695		Retinoblastoma-related protein 1 [Zea mays];uncharacterized protein LOC100217179 [Zea mays];uncharacterized protein LOC100217179 isoform X1 [Zea mays];Retinoblastoma-related protein 1, partial [Zea mays];uncharacterized protein LOC100217179 isoform X3 [Zea mays];RB transcription factor, partial [Zea mays]
Zm00001d052841	24.8887	35.7201	19.6483	5.13269	5.38882	4.42591	5.3693	2.42473	2.925e-33	6.82146e-32	up	Zm00001d052841		Phosphatidylinositol/phosphatidylcholine transfer protein SFH13 [Zea mays];Caffeoyl-CoA O-methyltransferase 1, partial [Zea mays]
Zm00001d030090	16.2567	14.9244	17.101	4.13571	4.58865	5.4439	3.40776	1.76882	3.27125e-33	7.61769e-32	up	Zm00001d030090	EC:1.2.1.44	dihydroflavonol-4-reductase [Zea mays]
Zm00001d019750	34.643	37.2055	38.2655	15.4417	12.9112	11.003	2.7979	1.48435	3.74254e-33	8.69589e-32	up	Zm00001d019750		uncharacterized protein LOC100279462 [Zea mays]
Zm00001d005696	3.2354	3.04654	3.14759	6.56998	7.95412	6.34935	0.451748	-1.14641	4.24572e-33	9.85778e-32	down	Zm00001d005696	EC:2.7.11.25	mitogen-activated protein kinase kinase kinase NPK1 [Zea mays];NPK1-related protein kinase 2 [Zea mays]
Zm00001d014530	22.5547	22.1561	22.6618	9.93379	9.97856	8.56726	2.36564	1.24223	4.69414e-33	1.08909e-31	up	Zm00001d014530	EC:2.3.1.215	Phenolic glucoside malonyltransferase 1 [Zea mays]
Zm00001d025710	3.58046	3.21639	4.20595	11.6163	10.7452	8.9012	0.351946	-1.50657	5.02412e-33	1.16393e-31	down	Zm00001d025710		Protein STICHEL-like 2 [Zea mays]
Zm00001d007934	6.08752	5.81923	5.43769	13.667	13.2584	11.319	0.453515	-1.14078	5.10564e-33	1.18195e-31	down	Zm00001d007934		U3 small nucleolar RNA-associated protein 6 homolog [Zea mays];U3 small nucleolar RNA-associated protein 6 [Zea mays]
Zm00001d032520	3.81319	3.84976	4.26597	8.24027	9.63442	8.24458	0.45671	-1.13065	5.71346e-33	1.32169e-31	down	Zm00001d032520		interaptin [Zea mays];Myosin heavy chain-related protein [Zea mays]
Zm00001d026137	80.5906	72.7547	79.8312	37.5129	36.8857	40.532	2.02885	1.02066	5.81075e-33	1.34321e-31	up	Zm00001d026137		uncharacterized protein LOC100192619 [Zea mays];OSJNBa0084K11.10-like protein [Zea mays]
Zm00001d017825	25.4617	31.132	23.1758	7.6826	8.50692	8.1533	3.27692	1.71234	7.97949e-33	1.83511e-31	up	Zm00001d017825		AT-hook motif nuclear-localized protein 25 [Zea mays]
Zm00001d002052	7.5429	9.24356	8.18742	2.33224	1.77292	2.27329	3.91536	1.96914	8.027e-33	1.84392e-31	up	Zm00001d002052		probable isoaspartyl peptidase/L-asparaginase 2 [Zea mays];putative isoaspartyl peptidase/L-asparaginase 2 [Zea mays]
Zm00001d048195	36.6625	43.4431	42.0231	17.5379	20.5197	17.1028	2.21407	1.1467	8.28362e-33	1.89812e-31	up	Zm00001d048195	EC:2.7.1.90	uncharacterized protein LOC100280161 [Zea mays]
Zm00001d004524	6.52731	7.25927	7.6196	0.602824	0.36446	0.574883	13.8806	3.795	8.64299e-33	1.97903e-31	up	Zm00001d004524		uncharacterized protein LOC100284713 [Zea mays]
Zm00001d029154	4.16467	3.48696	2.56446	0.201477	0.12617	0.212426	18.9161	4.24154	8.79983e-33	2.01348e-31	up	Zm00001d029154	EC:3.2.1.2	inactive beta-amylase 9 [Zea mays]
Zm00001d012618	25.5593	26.9268	26.5367	5.44209	7.06628	7.13917	4.02202	2.00792	1.07967e-32	2.46146e-31	up	Zm00001d012618		VPS28-like protein [Zea mays]
Zm00001d009097	6.70608	7.82578	6.42732	20.1452	21.1893	15.6654	0.367705	-1.44338	1.15638e-32	2.63252e-31	down	Zm00001d009097	EC:3.2.1.4	Endoglucanase 1 [Zea mays]
Zm00001d015204	30.1646	30.3823	26.7052	10.6842	10.7835	11.2648	2.66561	1.41447	1.44126e-32	3.26453e-31	up	Zm00001d015204		uncharacterized LOC100193892 [Zea mays]
Zm00001d034853	29.6609	31.5425	25.5687	10.3763	10.8147	10.949	2.69981	1.43286	1.47984e-32	3.34952e-31	up	Zm00001d034853		hypothetical protein ZEAMMB73_Zm00001d034853 [Zea mays]
Zm00001d023459	38.6838	35.9421	38.5475	17.7265	17.1508	14.2697	2.30276	1.20336	1.52957e-32	3.45712e-31	up	Zm00001d023459		uncharacterized protein LOC100272804 [Zea mays]
Zm00001d032468	14.4592	13.0758	16.7735	1.9913	2.43233	2.00918	6.8879	2.78406	1.63382e-32	3.6901e-31	up	Zm00001d032468	EC:1.14.-.-	cytochrome P450 84A1 [Zea mays]
Zm00001d003457	33.8322	34.2846	29.6764	13.3127	12.1939	13.1916	2.52707	1.33747	1.7007e-32	3.83839e-31	up	Zm00001d003457		unknown [Zea mays]
Zm00001d016139	9.60289	10.4233	9.61085	0.545063	0.685517	0.340513	18.864	4.23756	1.78762e-32	4.03167e-31	up	Zm00001d016139		E3 ubiquitin-protein ligase EL5 [Zea mays]
Zm00001d022593	4.04732	4.80181	3.57749	0.249931	0.209379	0.192874	19.0539	4.25201	1.92893e-32	4.34727e-31	up	Zm00001d022593	EC:4.1.1.17	ornithine decarboxylase [Zea mays]
Zm00001d052796	80.8856	77.7712	74.9532	43.0892	35.6159	37.9494	2.00258	1.00186	2.05234e-32	4.61879e-31	up	Zm00001d052796		14-3-3-like protein GF14-A [Zea mays];14-3-3-like protein A [Zea mays]
Zm00001d048123	12.5616	12.7602	13.2738	0.773892	0.813066	0.910198	15.4558	3.95008	2.13669e-32	4.79834e-31	up	Zm00001d048123		MFP1 attachment factor 1 [Zea mays]
Zm00001d018632	38.1821	38.1193	34.1253	17.3945	15.8562	17.9078	2.15852	1.11004	2.44639e-32	5.486e-31	up	Zm00001d018632	EC:4.3.3.6	Pyridoxal 5'-phosphate synthase-like subunit PDX1.2 [Zea mays]
Zm00001d002479	10.7556	8.09946	8.34252	1.22949	0.985123	0.997845	8.46629	3.08173	2.66439e-32	5.96638e-31	up	Zm00001d002479		S-norcoclaurine synthase 2 [Zea mays]
Zm00001d051513	5.16711	4.65711	4.72685	11.0536	12.4406	10.6263	0.426462	-1.22951	2.79414e-32	6.25247e-31	down	Zm00001d051513		ubiquitin carboxyl-terminal hydrolase 21 isoform X1 [Zea mays];ubiquitin carboxyl-terminal hydrolase 21 isoform X2 [Zea mays];Putative ubiquitin carboxyl-terminal hydrolase superfamily protein [Zea mays]
Zm00001d013175	11.6545	11.0284	9.48022	0.118628	0.052737	0.328331	64.3655	6.00821	3.12749e-32	6.98355e-31	up	Zm00001d013175		uncharacterized protein LOC103625848 [Zea mays]
Zm00001d010172	32.107	30.0058	30.0117	12.1869	15.5146	12.5702	2.28757	1.19382	3.14421e-32	7.01592e-31	up	Zm00001d010172	EC:3.1.3.11	Fructose-16-bisphosphatase cytosolic [Zea mays];fructose-1,6-bisphosphatase, cytosolic isoform X1 [Zea mays]
Zm00001d019221	36.8212	34.0646	33.0478	14.7281	14.9262	16.5298	2.25042	1.17019	3.80884e-32	8.47493e-31	up	Zm00001d019221		nitrile-specifier protein 5 [Zea mays]
Zm00001d006353	19.2659	20.9714	19.251	9.46457	9.10555	8.16052	2.22547	1.15411	4.04339e-32	8.99047e-31	up	Zm00001d006353		transcription factor bHLH111 [Zea mays]
Zm00001d031259	52.5023	45.257	49.3547	21.6861	22.0864	23.3293	2.1924	1.13251	4.15925e-32	9.24157e-31	up	Zm00001d031259		uncharacterized protein LOC100192591 [Zea mays];hypothetical protein ZEAMMB73_Zm00001d031259 [Zea mays];hypothetical protein ZEAMMB73_Zm00001d031259, partial [Zea mays]
Zm00001d029091	4.85962	5.29775	4.47179	1.41266	1.75657	1.4146	3.19147	1.67422	5.03272e-32	1.11588e-30	up	Zm00001d029091	EC:2.4.1.13	sucrose synthase 2 [Zea mays];sucrose synthase2 [Zea mays];sucrose synthase 2 isoform X1 [Zea mays]
Zm00001d005301	1.14143	1.11405	1.18283	2.59236	2.65048	2.63482	0.436464	-1.19607	5.43931e-32	1.20349e-30	down	Zm00001d005301		DNA binding [Zea mays];uncharacterized protein LOC103647245 isoform X1 [Zea mays];uncharacterized protein LOC103647245 isoform X2 [Zea mays]
Zm00001d043727	29.341	27.3265	26.2525	12.7876	12.0418	11.495	2.28277	1.19078	5.44354e-32	1.20358e-30	up	Zm00001d043727	EC:2.5.1.1;EC:2.5.1.10	uncharacterized protein LOC100273420 [Zea mays]
Zm00001d022005	38.737	36.5389	34.9674	9.63563	8.91523	13.4793	3.44187	1.78319	5.91585e-32	1.30709e-30	up	Zm00001d022005		LOW QUALITY PROTEIN: hypothetical protein SORBI_3002G360301 [Sorghum bicolor]
Zm00001d019852	2.33589	2.29171	2.18761	5.9859	5.25214	4.8432	0.423799	-1.23855	6.28723e-32	1.38623e-30	down	Zm00001d019852		WD repeat and HMG-box DNA-binding protein 1 [Zea mays];transducin family protein / WD-40 repeat family protein [Zea mays]
Zm00001d015638	9.75245	12.3571	9.45723	1.66327	1.30382	2.24472	6.05677	2.59855	6.66858e-32	1.46825e-30	up	Zm00001d015638		uncharacterized protein LOC100383556 [Zea mays];hypothetical protein [Zea mays]
Zm00001d021024	5.56947	6.41338	6.24761	14.9283	14.8993	12.8375	0.427292	-1.22671	6.80642e-32	1.49651e-30	down	Zm00001d021024	EC:3.2.1.39	glucan endo-1,3-beta-glucosidase A6 precursor [Zea mays]
Zm00001d017152	21.0318	20.075	21.1572	6.39252	3.94572	4.10396	4.31126	2.10811	7.06043e-32	1.55019e-30	up	Zm00001d017152	EC:3.2.1.14	endochitinase PR4 precursor [Zea mays]
Zm00001d042141	5.57353	4.53109	6.34776	0.733104	0.638245	0.552896	8.55004	3.09593	7.40531e-32	1.62365e-30	up	Zm00001d042141	EC:3.2.1.39	Lichenase-2 [Zea mays]
Zm00001d017095	25.5565	30.4657	28.6944	9.3393	9.79804	6.38621	3.31916	1.73082	7.60352e-32	1.66479e-30	up	Zm00001d017095		high affinity nitrate transporter precursor [Zea mays]
Zm00001d040416	4.13143	4.55683	3.56552	8.97661	9.58477	8.36356	0.455109	-1.13572	7.80279e-32	1.70724e-30	down	Zm00001d040416		uncharacterized protein LOC100382343 [Zea mays];DNA gyrase subunit B mitochondrial [Zea mays]
Zm00001d052639	4.98754	6.79533	5.36126	0.260583	0.356402	0.426915	16.4231	4.03766	8.22785e-32	1.79899e-30	up	Zm00001d052639		E3 ubiquitin-protein ligase BOI [Zea mays]
Zm00001d015153	31.0245	47.2466	37.3622	4.23569	6.08826	8.17188	6.25185	2.64428	9.26639e-32	2.02186e-30	up	Zm00001d015153		unknown [Zea mays]
Zm00001d003186	9.5608	14.142	9.79691	31.5398	37.9305	27.3379	0.346042	-1.53098	9.31824e-32	2.03176e-30	down	Zm00001d003186		unknown [Zea mays]
Zm00001d028129	18.2462	17.6325	15.0082	5.56512	5.81372	5.11437	3.08533	1.62542	1.03544e-31	2.25614e-30	up	Zm00001d028129		uncharacterized protein LOC100274482 [Zea mays]
Zm00001d052322	24.2793	25.1773	22.3779	5.8207	4.90607	5.71075	4.37016	2.12769	1.10714e-31	2.40902e-30	up	Zm00001d052322		Prenylated Rab receptor 2 [Zea mays]
Zm00001d016363	18.5279	16.3038	20.4503	4.01032	3.83966	5.11894	4.26266	2.09175	1.12513e-31	2.44648e-30	up	Zm00001d016363		RecName: Full=CASP-like protein 2D1; Short=ZmCASPL2D1; AltName: Full=Protein salicylic acid-induced 1;CASP-like protein 2D1 isoform X1 [Zea mays]
Zm00001d014949	16.3952	16.1392	17.4251	2.69803	3.0668	1.74838	6.64955	2.73326	1.29943e-31	2.82158e-30	up	Zm00001d014949		RING-H2 finger protein ATL79 [Zea mays]
Zm00001d038051	9.2204	8.96439	8.03693	2.10129	1.7674	1.3826	4.99338	2.32002	2.0062e-31	4.35027e-30	up	Zm00001d038051		Peptide chain release factor PrfB3 chloroplastic [Zea mays]
Zm00001d040733	17.2421	19.2558	21.6943	7.32139	7.56226	7.54023	2.5951	1.37579	2.76483e-31	5.97063e-30	up	Zm00001d040733		uncharacterized protein LOC100217075 precursor [Zea mays]
Zm00001d053965	25.943	24.5063	21.7962	3.17556	1.98886	4.32577	7.61266	2.9284	3.36502e-31	7.24192e-30	up	Zm00001d053965		uncharacterized protein LOC100284632 [Zea mays]
Zm00001d052343	11.7723	11.2572	10.9631	4.77439	5.1272	3.99033	2.44694	1.29098	3.4699e-31	7.46193e-30	up	Zm00001d052343		putative serine/threonine-protein kinase WNK5 [Zea mays]
Zm00001d007184	8.85626	9.38664	8.79007	16.7559	20.329	17.8609	0.491993	-1.02329	3.47198e-31	7.46193e-30	down	Zm00001d007184	EC:2.4.1.43	uncharacterized protein LOC100192027 [Zea mays]
Zm00001d039615	18.7493	18.7548	15.5469	3.27806	3.52165	5.17738	4.42938	2.1471	3.56266e-31	7.65159e-30	up	Zm00001d039615		acyl transferase 7 [Zea mays]
Zm00001d027855	7.93311	9.11435	7.24313	23.0284	24.7319	24.3702	0.336759	-1.57021	3.63158e-31	7.79429e-30	down	Zm00001d027855		transcription factor ILI6 [Setaria italica]
Zm00001d012378	45.8357	47.7813	40.9493	18.3653	16.8905	16.6914	2.59044	1.3732	3.69921e-31	7.93404e-30	up	Zm00001d012378		uncharacterized protein LOC100274367 [Zea mays]
Zm00001d008406	19.002	18.7139	19.3695	6.2311	7.44974	7.64155	2.67725	1.42075	5.23233e-31	1.11994e-29	up	Zm00001d008406		uncharacterized protein LOC100193343 [Zea mays];pfkB-like carbohydrate kinase family protein [Zea mays]
Zm00001d005594	27.944	28.006	26.0526	12.9641	13.9483	11.0325	2.16109	1.11176	5.40008e-31	1.15428e-29	up	Zm00001d005594		Sugar transport protein 14 [Zea mays]
Zm00001d017559	23.7999	25.6425	26.4642	11.7219	10.883	8.32082	2.45448	1.29542	5.47564e-31	1.16884e-29	up	Zm00001d017559		basic helix-loop-helix (bHLH) DNA-binding superfamily protein [Zea mays]
Zm00001d034011	18.1017	16.3648	17.3948	3.44344	1.64528	2.91666	6.4783	2.69562	5.66973e-31	1.20945e-29	up	Zm00001d034011		hypothetical protein Zm00014a_022468 [Zea mays]
Zm00001d011207	74.2652	78.8926	76.8983	36.1313	34.6534	33.5906	2.20412	1.1402	5.86445e-31	1.24593e-29	up	Zm00001d011207		hypothetical protein Zm00014a_039256 [Zea mays]
Zm00001d016682	25.5618	29.5338	26.2202	9.9469	11.1632	11.3295	2.50668	1.32578	6.28896e-31	1.33522e-29	up	Zm00001d016682		putative RING-H2 finger protein ATL36 isoform X1 [Zea mays];RING-H2 finger protein ATL7 [Zea mays]
Zm00001d024200	13.3722	9.39569	10.4613	1.54105	1.06133	0.68791	10.0991	3.33616	6.69471e-31	1.41754e-29	up	Zm00001d024200		CONSTANS-like protein CO8 [Zea mays]
Zm00001d010290	44.0449	45.0709	47.0311	19.5478	17.2173	20.6083	2.37299	1.24671	6.70837e-31	1.41948e-29	up	Zm00001d010290		multicystatin precursor [Zea mays]
Zm00001d019479	4.54431	5.2458	5.37265	9.94064	11.1669	10.4932	0.479823	-1.05943	6.94532e-31	1.46863e-29	down	Zm00001d019479	EC:2.4.1.242	granule-bound starch synthase1b [Zea mays];granule bound starch synthase IIa precursor [Zea mays]
Zm00001d041574	4.96734	4.05849	3.61466	0.611081	0.303098	0.424771	9.4406	3.23888	7.14356e-31	1.50954e-29	up	Zm00001d041574		putative LRR receptor-like serine/threonine-protein kinase [Zea mays]
Zm00001d045396	14.9598	12.2908	11.1521	2.03964	0.81635	1.01664	9.91644	3.30982	7.28511e-31	1.53739e-29	up	Zm00001d045396		hypothetical protein [Zea mays]
Zm00001d021506	37.3232	36.0655	37.9198	16.9112	17.5391	19.364	2.06838	1.0485	7.35265e-31	1.5506e-29	up	Zm00001d021506	EC:3.5.1.6	beta alanine synthase 1 [Zea mays]
Zm00001d034365	11.6998	12.4787	11.8869	2.59661	2.60885	2.5192	4.66888	2.22308	7.84728e-31	1.65381e-29	up	Zm00001d034365		unknown [Zea mays]
Zm00001d023769	11.0265	10.4561	11.5163	3.13541	1.9707	2.11559	4.56942	2.19201	8.20089e-31	1.72602e-29	up	Zm00001d023769	EC:1.14.19.6;EC:1.14.19.22	Delta(12)-fatty-acid desaturase [Zea mays];uncharacterized protein LOC100273207 [Zea mays]
Zm00001d027846	11.6228	10.1357	11.0169	3.83163	3.60339	3.40154	3.02452	1.59671	9.5391e-31	2.00499e-29	up	Zm00001d027846		unknown [Zea mays]
Zm00001d040291	39.2714	35.6612	33.909	14.4265	14.7971	13.3574	2.55611	1.35395	1.34005e-30	2.80911e-29	up	Zm00001d040291		uncharacterized protein LOC100194301 [Zea mays]
Zm00001d029839	3.29879	3.43298	3.45507	0.78509	0.831038	0.459224	4.90849	2.29528	1.54292e-30	3.22794e-29	up	Zm00001d029839		uncharacterized protein LOC100272294 [Zea mays];uncharacterized protein LOC100272294 isoform X1 [Zea mays];Protein NEN2 [Zea mays]
Zm00001d000339	14.4362	12.1931	13.0417	1.60024	1.59876	2.27719	7.24424	2.85684	1.73937e-30	3.6293e-29	up	Zm00001d000339		ethylene-responsive transcription factor 4 [Zea mays]
Zm00001d026664	19.2649	23.2178	20.4404	4.76992	5.40999	6.4529	3.78307	1.91956	2.22057e-30	4.62417e-29	up	Zm00001d026664		VAMP protein SEC22 [Zea mays]
Zm00001d017871	6.58101	5.77148	6.15195	16.2852	14.9169	13.8795	0.410466	-1.28467	2.22737e-30	4.63526e-29	down	Zm00001d017871		uncharacterized protein LOC100193417 [Zea mays];Protein S-acyltransferase 18 [Zea mays]
Zm00001d003434	36.6488	32.6258	37.3996	16.0983	14.7181	16.7302	2.24357	1.1658	2.24722e-30	4.67348e-29	up	Zm00001d003434	EC:5.1.3.3	aldose 1-epimerase precursor [Zea mays];Galactose mutarotase-like superfamily protein [Zea mays]
Zm00001d024913	12.1455	11.58	12.4913	1.75328	1.13232	1.05078	9.20053	3.20172	2.28008e-30	4.73868e-29	up	Zm00001d024913	EC:3.1.1.11	21 kDa protein [Zea mays]
Zm00001d006896	15.812	17.6926	17.0993	5.05751	5.3825	5.93339	3.09062	1.6279	2.53501e-30	5.25464e-29	up	Zm00001d006896	EC:2.3.2.32	FIP1 [Zea mays]
Zm00001d048891	2.01877	2.39016	2.01537	5.91308	4.88019	5.80759	0.386986	-1.36965	2.99976e-30	6.19354e-29	down	Zm00001d048891		HAT transposon superfamily isoform 2 [Zea mays];uncharacterized protein LOC100217082 [Zea mays]
Zm00001d025645	13.9828	12.3657	13.7431	38.2463	42.2604	36.8059	0.34175	-1.54899	3.26865e-30	6.73988e-29	down	Zm00001d025645		uncharacterized protein LOC103641743 [Zea mays]
Zm00001d013097	2.02054	3.11265	2.90151	9.36826	10.4145	8.24003	0.28672	-1.80228	4.02183e-30	8.27126e-29	down	Zm00001d013097	EC:3.2.1.39	O-Glycosyl hydrolase family 17 protein [Zea mays]
Zm00001d040244	30.9848	26.7564	27.2997	8.05321	10.9698	7.06633	3.2596	1.7047	4.03614e-30	8.29527e-29	up	Zm00001d040244		unknown [Zea mays]
Zm00001d024272	2.9594	2.82942	3.11998	7.89912	8.12907	8.47893	0.363518	-1.4599	4.37246e-30	8.96895e-29	down	Zm00001d024272		pentatricopeptide repeat-containing protein At2g26790, mitochondrial [Zea mays]
Zm00001d021730	25.7853	26.5769	23.0769	8.9273	8.60806	8.07834	2.94526	1.5584	4.64605e-30	9.51776e-29	up	Zm00001d021730		USP family protein [Zea mays]
Zm00001d030348	29.7888	25.7941	26.2711	12.5358	11.9695	12.3771	2.21932	1.15012	7.50425e-30	1.52835e-28	up	Zm00001d030348	EC:1.1.1.1	putative alcohol dehydrogenase superfamily protein [Zea mays];Alcohol dehydrogenase-like 3 [Zea mays]
Zm00001d027411	27.7445	33.4907	30.6736	13.959	11.7044	13.0702	2.37284	1.24661	7.63878e-30	1.55374e-28	up	Zm00001d027411	EC:1.11.1.7	uncharacterized LOC100191905 isoform X1 [Zea mays]
Zm00001d027991	8.86469	9.84627	9.25676	2.68295	2.49208	2.69072	3.55564	1.83011	7.73348e-30	1.57098e-28	up	Zm00001d027991		HB-type transcription factor, partial [Zea mays subsp. mays];HB-type transcription factor, partial [Zea mays]
Zm00001d004810	1.9337	2.30173	2.28524	5.56821	6.51874	5.32322	0.374532	-1.41684	8.18871e-30	1.66131e-28	down	Zm00001d004810		uncharacterized protein LOC100381618 [Zea mays];FHA domain-containing protein PS1 [Zea mays]
Zm00001d043858	13.9855	17.1834	15.1426	4.99197	4.56675	4.32568	3.3355	1.7379	8.35158e-30	1.69326e-28	up	Zm00001d043858		uncharacterized protein LOC100501698 [Zea mays]
Zm00001d049201	13.2248	14.7809	12.8041	4.02861	2.30223	2.35103	4.70059	2.23284	8.88449e-30	1.80015e-28	up	Zm00001d049201		cytochrome P450 94B3 [Zea mays]
Zm00001d031913	22.5171	28.2265	25.2883	9.97058	11.1817	11.1459	2.35406	1.23515	9.05219e-30	1.83295e-28	up	Zm00001d031913		nodulin-like protein 5NG4 isoform X1 [Zea mays];Nodulin-like protein 5NG4 [Zea mays]
Zm00001d048417	45.0593	43.7059	38.7265	17.312	22.2739	16.5942	2.26934	1.18227	9.94167e-30	2.01048e-28	up	Zm00001d048417	EC:1.14.15.21	FAD/NAD(P)-binding oxidoreductase family protein [Zea mays]
Zm00001d011735	7.61493	9.013	8.57685	0.908993	1.08261	1.29211	7.67568	2.94029	1.13944e-29	2.3013e-28	up	Zm00001d011735	EC:2.3.1.30	serine acetyltransferase 1 [Zea mays]
Zm00001d017213	1.26091	0.977638	1.03549	3.26845	3.13575	3.672	0.324928	-1.62181	1.22172e-29	2.45803e-28	down	Zm00001d017213		uncharacterized protein LOC100278954 isoform X2 [Zea mays];uncharacterized protein LOC100278954 [Zea mays];Phosphatidylinositol N-acetyglucosaminlytransferase subunit P-related [Zea mays]
Zm00001d049186	7.98266	6.69569	6.89934	0.722168	0.888507	1.20606	7.66052	2.93744	1.22711e-29	2.4673e-28	up	Zm00001d049186		MYND finger family protein [Zea mays]
Zm00001d002510	1.98495	2.03474	2.32349	4.83276	4.9022	4.55559	0.443873	-1.17178	1.27456e-29	2.56106e-28	down	Zm00001d002510	EC:3.6.4.12	DNA replication ATP-dependent helicase/nuclease DNA2 isoform X2 [Zea mays];Regulator of nonsense transcripts 1-like protein [Zea mays];Regulator of nonsense transcripts 1-like protein, partial [Zea mays];DNA replication ATP-dependent helicase/nuclease DNA2 isoform X1 [Zea mays]
Zm00001d033793	104.485	111.202	113.171	51.8011	56.26	46.8807	2.12246	1.08574	1.66125e-29	3.32324e-28	up	Zm00001d033793		cortical cell-delineating protein precursor [Zea mays]
Zm00001d029965	21.3717	19.6486	20.847	6.42546	6.93405	7.93547	2.90526	1.53867	1.80621e-29	3.60635e-28	up	Zm00001d029965		uncharacterized protein LOC100285733 [Zea mays]
Zm00001d008905	25.183	28.7447	24.9985	13.1203	11.6593	10.848	2.21531	1.14751	1.83991e-29	3.67131e-28	up	Zm00001d008905	EC:4.1.1.37	peptide-N4-asparagine amidase A precursor [Zea mays]
Zm00001d038478	15.7546	15.3426	12.4562	0.828702	0.418187	1.59811	15.3088	3.93628	2.06799e-29	4.1212e-28	up	Zm00001d038478		RING-H2 finger protein ATL74-like [Zea mays]
Zm00001d047392	3.06164	3.00175	2.85932	6.78435	7.54466	7.08806	0.416617	-1.26321	2.18236e-29	4.34362e-28	down	Zm00001d047392		Transducin/WD40 repeat-like superfamily protein [Zea mays];uncharacterized protein LOC100286194 isoform X1 [Zea mays]
Zm00001d028930	9.94594	10.2476	10.5951	1.91197	2.87477	2.81467	4.05039	2.01806	2.27828e-29	4.53167e-28	up	Zm00001d028930		putative MYB DNA-binding domain superfamily protein [Zea mays]
Zm00001d036650	12.5096	13.4886	11.2209	1.70018	2.36931	1.50387	6.67803	2.73942	2.29239e-29	4.55687e-28	up	Zm00001d036650		VQ motif family protein [Zea mays]
Zm00001d041957	4.22877	4.01143	4.13603	10.0114	9.9172	11.175	0.397904	-1.32951	2.33939e-29	4.64444e-28	down	Zm00001d041957		Fizzy-related protein [Zea mays];uncharacterized protein LOC100193750 [Zea mays]
Zm00001d003660	12.218	12.6313	11.1974	1.74581	1.11286	1.95362	7.49056	2.90507	2.57051e-29	5.10007e-28	up	Zm00001d003660		Acetyltransferase [Zea mays]
Zm00001d038149	2.34287	3.21303	3.04174	6.3751	6.87558	6.70737	0.430786	-1.21496	2.83898e-29	5.62565e-28	down	Zm00001d038149		uncharacterized protein LOC100276328 isoform X2 [Zea mays];CDP-diacylglycerol--glycerol-3-phosphate 3-phosphatidyltransferase [Zea mays];uncharacterized protein LOC100276328 [Zea mays]
Zm00001d048366	9.59678	9.61876	9.87276	20.9525	24.8439	18.8834	0.449728	-1.15287	3.01345e-29	5.96012e-28	down	Zm00001d048366		unknown [Zea mays];hypothetical protein ZEAMMB73_Zm00001d048366 [Zea mays]
Zm00001d025921	13.4216	15.3571	13.1572	6.0461	6.61853	6.46404	2.19231	1.13245	3.14908e-29	6.22447e-28	up	Zm00001d025921		L-type lectin-domain containing receptor kinase V.9 [Zea mays]
Zm00001d028399	7.28198	8.82987	5.94877	0.726835	0.479746	1.19018	9.20436	3.20232	3.23641e-29	6.39308e-28	up	Zm00001d028399		thaumatin-like protein 1 precursor [Zea mays]
Zm00001d013440	8.15725	8.15932	6.19132	0.276191	0.2516	0.354545	25.5094	4.67296	4.24722e-29	8.34792e-28	up	Zm00001d013440		uncharacterized protein LOC100275167 [Zea mays]
Zm00001d017329	6.23568	6.33605	5.2637	1.18398	0.74857	0.749191	6.6507	2.73351	4.7296e-29	9.28445e-28	up	Zm00001d017329		UDP-glycosyltransferase 82A1 [Zea mays]
Zm00001d022122	12.9335	13.0423	12.8478	5.51644	4.79462	4.41461	2.63645	1.3986	4.98975e-29	9.78904e-28	up	Zm00001d022122		probable GTP diphosphokinase RSH2, chloroplastic isoform X1 [Zea mays]
Zm00001d029164	4.8109	4.18164	3.56791	0.565215	0.419508	0.563007	8.1154	3.02066	5.73878e-29	1.12515e-27	up	Zm00001d029164	EC:3.2.1.2	beta-amylase [Zea mays]
Zm00001d052518	3.386	4.35054	4.34301	0.105072	0.0452337	0	80.3667	6.32853	5.74329e-29	1.12534e-27	up	Zm00001d052518		uncharacterized protein LOC100278630 precursor [Zea mays];Pollen Ole e 1 allergen and extensin family protein [Zea mays]
Zm00001d045495	21.4256	18.8031	21.922	8.8844	8.62896	7.46351	2.48833	1.31518	5.93158e-29	1.16078e-27	up	Zm00001d045495		short-chain dehydrogenase TIC 32, chloroplastic-like [Zea mays]
Zm00001d027387	23.0437	21.3522	22.0654	11.2851	10.1517	10.7673	2.06375	1.04527	7.71565e-29	1.50524e-27	up	Zm00001d027387		uncharacterized protein LOC100274260 precursor [Zea mays]
Zm00001d043525	41.0803	35.4717	41.0309	17.3119	15.4533	14.3702	2.49458	1.3188	7.89628e-29	1.53953e-27	up	Zm00001d043525		uncharacterized LOC100275200 [Zea mays]
Zm00001d013907	26.4391	17.4979	13.9711	0.216753	0	0.206375	136.857	7.09652	8.05074e-29	1.56771e-27	up	Zm00001d013907		nonspecific lipid-transfer protein precursor [Zea mays]
Zm00001d000233	3.03319	3.94334	3.69065	0.555888	0.736713	0.472704	6.04268	2.59519	9.65541e-29	1.87439e-27	up	Zm00001d000233		LOW QUALITY PROTEIN: cation/H(+) antiporter 19 [Zea mays]
Zm00001d010137	27.3401	27.088	28.2047	14.1243	13.8978	12.1462	2.05716	1.04066	9.8468e-29	1.90968e-27	up	Zm00001d010137	EC:3.2.1.39	putative O-glycosyl hydrolase family 17 protein precursor [Zea mays]
Zm00001d034241	16.1234	18.6478	17.0466	7.30278	6.5946	5.6447	2.6516	1.40686	1.0819e-28	2.09639e-27	up	Zm00001d034241	EC:1.1.1.37	Malate dehydrogenase [Zea mays]
Zm00001d028039	6.10018	7.1209	7.37495	15.1762	14.7738	13.074	0.478711	-1.06277	1.12616e-28	2.17947e-27	down	Zm00001d028039		putative protein S-acyltransferase 22 [Zea mays]
Zm00001d020851	3.14735	3.41512	3.21518	7.6414	6.45284	7.81301	0.44632	-1.16385	1.287e-28	2.4877e-27	down	Zm00001d020851		uncharacterized protein LOC103632907 [Zea mays]
Zm00001d043422	39.9956	29.7119	37.2968	11.4268	9.92936	11.5419	3.2526	1.70159	1.35457e-28	2.61509e-27	up	Zm00001d043422		RING-H2 finger protein ATL2K [Zea mays]
Zm00001d029023	9.75242	7.91775	7.63441	18.0404	17.0372	17.1256	0.484732	-1.04474	1.38207e-28	2.66656e-27	down	Zm00001d029023	EC:2.4.1.43	uncharacterized protein LOC100280001 [Zea mays];uncharacterized protein LOC100280001 isoform X2 [Zea mays];putative galacturonosyltransferase 7 [Zea mays]
Zm00001d038975	15.6115	14.834	14.293	34.2207	32.837	29.0485	0.465511	-1.10311	1.47145e-28	2.83034e-27	down	Zm00001d038975		uncharacterized LOC100191559 [Zea mays]
Zm00001d045517	32.7464	31.6908	32.2216	16.2059	15.6554	12.5976	2.17412	1.12043	1.59905e-28	3.06641e-27	up	Zm00001d045517		protein binding protein [Zea mays]
Zm00001d028785	17.2613	17.8354	16.5072	4.89584	5.23984	5.95856	3.20636	1.68094	1.62399e-28	3.11234e-27	up	Zm00001d028785		unknown [Zea mays];Uncharacterized protein Zm00014a_041513 [Zea mays]
Zm00001d051661	64.866	64.131	61.9208	28.6261	29.9362	30.2049	2.15077	1.10485	1.62542e-28	3.11321e-27	up	Zm00001d051661		px19-like protein [Zea mays]
Zm00001d038163	0.909212	0.942701	0.955864	3.13043	2.82909	3.63871	0.292531	-1.77334	2.00777e-28	3.83386e-27	down	Zm00001d038163	EC:2.7.9.1	cytosolic orthophosphate dikinase [Zea mays subsp. mays];pyruvate orthophosphate dikinase1 [Zea mays];pyruvate orthophosphate dikinase1, partial [Zea mays]
Zm00001d020982	17.7076	18.1476	14.5724	5.09434	4.61248	3.26246	3.88823	1.95911	2.02419e-28	3.86287e-27	up	Zm00001d020982		NAC domain-containing protein 92 [Zea mays]
Zm00001d051461	5.3655	5.73433	4.84705	0.80152	0.500601	0.904347	7.22733	2.85346	2.26081e-28	4.30661e-27	up	Zm00001d051461		chitin-inducible gibberellin-responsive protein 2 [Zea mays]
Zm00001d009936	28.768	32.5233	25.8349	12.1476	11.3007	9.58056	2.63788	1.39938	2.33536e-28	4.44594e-27	up	Zm00001d009936	EC:3.2.1.14	uncharacterized protein LOC100284192 precursor [Zea mays]
Zm00001d043512	3.80807	4.78956	4.20377	0.891777	1.30068	0.992516	4.01931	2.00695	2.5061e-28	4.7681e-27	up	Zm00001d043512		uncharacterized protein LOC100382682 precursor [Zea mays]
Zm00001d033583	3.18744	2.83796	4.67409	17.8237	17.3579	16.9937	0.205068	-2.28582	2.5806e-28	4.90392e-27	down	Zm00001d033583		germin-like protein 2 precursor [Zea mays]
Zm00001d033563	4.33196	4.58009	3.845	9.07476	10.067	8.97627	0.453696	-1.1402	2.76324e-28	5.24783e-27	down	Zm00001d033563		uncharacterized protein At4g38062 [Zea mays]
Zm00001d041685	19.0692	20.9611	19.816	2.46237	2.05348	3.11383	7.84388	2.97157	2.94251e-28	5.58493e-27	up	Zm00001d041685		RALF precursor [Zea mays]
Zm00001d025281	8.51421	5.9502	7.64571	0.903845	0.424316	1.13786	8.9659	3.16445	3.28285e-28	6.2234e-27	up	Zm00001d025281		uncharacterized protein LOC103646542 [Zea mays]
Zm00001d051917	5.40424	5.0514	4.55889	10.9452	11.302	9.07508	0.479356	-1.06083	3.62632e-28	6.86626e-27	down	Zm00001d051917		uncharacterized protein LOC103654120 isoform X4 [Zea mays];Phosphatidylinositol N-acetyglucosaminlytransferase subunit P-related [Zea mays]
Zm00001d043225	13.2437	15.3765	14.7032	30.6848	31.9071	26.9223	0.483984	-1.04697	4.50472e-28	8.49374e-27	down	Zm00001d043225		uncharacterized protein LOC100273462 [Zea mays]
Zm00001d028064	29.5396	27.3903	26.2196	7.99272	8.19283	9.77952	3.20236	1.67913	4.74275e-28	8.93186e-27	up	Zm00001d028064		uncharacterized protein LOC100278418 [Zea mays]
Zm00001d052021	7.53651	9.43446	8.89901	16.0794	19.1677	18.9045	0.477733	-1.06572	5.33522e-28	1.00356e-26	down	Zm00001d052021	EC:3.6.4.12	uncharacterized protein LOC100304310 [Zea mays];DNA replication licensing factor MCM5 [Zea mays]
Zm00001d016285	12.6925	14.1326	12.7557	6.51835	5.93087	4.91469	2.27948	1.18871	5.60531e-28	1.05374e-26	up	Zm00001d016285		receptor-like protein kinase 5 [Zea mays]
Zm00001d016551	9.60609	9.6841	9.74856	2.12283	2.8234	3.00906	3.65024	1.86799	5.72831e-28	1.07558e-26	up	Zm00001d016551	EC:3.4.11.1	leucine aminopeptidase 2, chloroplastic [Zea mays];Leucine aminopeptidase 2 chloroplastic [Zea mays]
Zm00001d011625	14.3132	18.7776	17.0807	7.5642	6.6865	6.35393	2.43496	1.2839	5.86984e-28	1.10149e-26	up	Zm00001d011625		uncharacterized protein LOC100273535 isoform X1 [Zea mays];Putative WAK receptor-like protein kinase family protein [Zea mays]
Zm00001d006101	16.6618	14.9496	13.3129	0.228929	0.932425	1.26216	18.5368	4.21232	7.16484e-28	1.34131e-26	up	Zm00001d006101		Calmodulin binding protein [Zea mays]
Zm00001d047901	21.6	24.0743	20.7035	7.61845	8.25254	8.10891	2.76806	1.46888	7.72247e-28	1.44485e-26	up	Zm00001d047901		uncharacterized protein LOC100276872 isoform X1 [Zea mays]
Zm00001d005375	11.5501	13.6438	13.2008	2.5666	1.70271	2.34054	5.8087	2.53822	7.80938e-28	1.46024e-26	up	Zm00001d005375	EC:3.4.22.15	hypothetical protein ZEAMMB73_Zm00001d005375 [Zea mays]
Zm00001d034217	19.7959	19.7541	18.7802	9.64454	9.97536	8.87767	2.04685	1.03341	8.41557e-28	1.57079e-26	up	Zm00001d034217		lectin-like receptor kinase 7 isoform X1 [Zea mays]
Zm00001d044045	15.2505	16.1923	18.4223	5.9527	6.65328	5.89393	2.69542	1.43051	8.64948e-28	1.6135e-26	up	Zm00001d044045	EC:3.1.1.80	uncharacterized protein LOC100282715 precursor [Zea mays]
Zm00001d021955	69.2979	74.0845	70.6488	37.4677	34.9992	27.8651	2.13323	1.09304	1.08435e-27	2.0156e-26	up	Zm00001d021955		Rhodopsin [Zea mays]
Zm00001d029313	9.04505	9.56181	9.00973	2.62647	3.43978	2.52482	3.21457	1.68463	1.10915e-27	2.06049e-26	up	Zm00001d029313	EC:3.2.1.39	PLASMODESMATA CALLOSE-BINDING PROTEIN 5 [Zea mays]
Zm00001d019100	6.29791	6.27888	5.74857	0.780692	0.528852	1.00094	7.93139	2.98757	1.99866e-27	3.68471e-26	up	Zm00001d019100		lipid binding protein precursor [Zea mays]
Zm00001d014780	10.3924	10.9602	10.39	2.61649	1.74123	2.80383	4.43237	2.14808	2.02029e-27	3.72242e-26	up	Zm00001d014780		putative receptor-like protein kinase [Zea mays]
Zm00001d052845	2.48347	3.00922	2.97587	5.77848	6.30403	5.34851	0.485833	-1.04147	2.57302e-27	4.73529e-26	down	Zm00001d052845		uncharacterized protein LOC100192728 [Zea mays];Chloride channel protein CLC-f [Zea mays];P-loop containing nucleoside triphosphate hydrolase superfamily protein [Zea mays];LOW QUALITY PROTEIN: chloride channel protein CLC-f [Zea mays]
Zm00001d037018	107.093	96.6501	84.8258	40.5087	46.3871	36.858	2.3318	1.22144	2.61624e-27	4.81203e-26	up	Zm00001d037018		uncharacterized protein LOC100276213 [Zea mays]
Zm00001d028999	22.9421	26.5532	22.942	8.57268	11.624	8.0101	2.56809	1.36069	2.64912e-27	4.86937e-26	up	Zm00001d028999		NAC transcription factor NAM-2 [Zea mays]
Zm00001d024423	1.61474	2.06659	1.89534	4.8167	4.51397	4.757	0.395855	-1.33696	3.35391e-27	6.133e-26	down	Zm00001d024423	EC:2.7.7.7	DNA polymerase I A, chloroplastic isoform X1 [Zea mays];DNA polymerase like1 [Zea mays];DNA polymerase I A, chloroplastic isoform X2 [Zea mays]
Zm00001d010463	21.9568	21.4985	22.1329	10.5017	11.8555	9.2384	2.07587	1.05371	3.48065e-27	6.36107e-26	up	Zm00001d010463	EC:1.2.1.38	phospholipase A1-Igamma1, chloroplastic [Zea mays]
Zm00001d040293	10.8963	10.9082	12.3481	21.7252	25.7522	21.6013	0.494401	-1.01625	4.75813e-27	8.67058e-26	down	Zm00001d040293	EC:5.4.99.-	H/ACA ribonucleoprotein complex subunit 4 [Zea mays]
Zm00001d048146	17.7455	20.5826	18.6711	9.80818	9.46396	8.25076	2.07097	1.05031	4.84595e-27	8.82042e-26	up	Zm00001d048146		strigolactone esterase D14 [Zea mays]
Zm00001d000034	4.2764	4.82374	5.90498	11.3536	12.3062	10.334	0.441408	-1.17982	5.23623e-27	9.52529e-26	down	Zm00001d000034		probable serine/threonine-protein kinase cdc7 [Zea mays];Protein kinase superfamily protein [Zea mays]
Zm00001d045785	8.43634	11.0181	7.67022	1.12715	2.02478	1.63685	5.66422	2.50188	5.66994e-27	1.03023e-25	up	Zm00001d045785		putative protein kinase superfamily protein precursor [Zea mays]
Zm00001d026285	12.4608	10.6068	11.0321	3.45567	3.21265	3.35955	3.40049	1.76574	6.17108e-27	1.11678e-25	up	Zm00001d026285		uncharacterized protein LOC100276341 [Zea mays]
Zm00001d032550	10.9378	10.4734	10.2094	4.52476	4.67707	4.87557	2.24619	1.16748	7.177e-27	1.29363e-25	up	Zm00001d032550		uncharacterized LOC100126941 isoform X1 [Zea mays];RNA-binding protein [Zea mays]
Zm00001d018967	15.9199	12.0886	13.5208	2.91277	3.51199	4.26453	3.88512	1.95796	7.29844e-27	1.31476e-25	up	Zm00001d018967		putative HLH DNA-binding domain superfamily protein [Zea mays]
Zm00001d025333	8.01605	6.63236	6.98269	1.10694	0.437563	0.821487	9.14252	3.19259	7.45275e-27	1.34179e-25	up	Zm00001d025333	EC:4.2.1.91;EC:4.2.1.51	uncharacterized protein LOC100279620 [Zea mays]
Zm00001d013003	11.7479	11.3342	9.57729	2.92726	1.99764	2.75262	4.25389	2.08878	8.51002e-27	1.5304e-25	up	Zm00001d013003		uncharacterized protein LOC100273092 [Zea mays]
Zm00001d028630	26.3619	27.1501	26.1443	12.042	13.6792	9.13949	2.28499	1.19219	9.52207e-27	1.70655e-25	up	Zm00001d028630		heat shock cognate 70 kDa protein 2 [Zea mays];Heat shock cognate 70 kDa protein 2 [Zea mays]
Zm00001d039465	6.68137	7.14422	6.36388	14.0003	16.1238	11.7354	0.482315	-1.05195	1.1019e-26	1.9737e-25	down	Zm00001d039465		Protein kinase superfamily protein [Zea mays]
Zm00001d048344	9.41846	10.0839	8.44514	1.81139	1.57835	2.39835	4.82846	2.27156	1.10761e-26	1.98282e-25	up	Zm00001d048344		uncharacterized protein LOC100383815 isoform X1 [Zea mays];Expansin-like A2 [Zea mays]
Zm00001d049742	3.62237	3.63896	3.72885	10.0741	12.3386	8.42948	0.356336	-1.48869	1.24728e-26	2.22652e-25	down	Zm00001d049742		Ternary complex factor-like [Zea mays]
Zm00001d011843	18.8966	19.0329	19.031	6.11903	7.8723	6.64682	2.75996	1.46465	1.57172e-26	2.79934e-25	up	Zm00001d011843		Protein SHI RELATED SEQUENCE 6 [Zea mays]
Zm00001d036608	7.53369	8.37995	7.16189	2.85962	2.77854	2.00111	3.02065	1.59486	1.57584e-26	2.80508e-25	up	Zm00001d036608	EC:3.2.1.20	probable alpha-glucosidase Os06g0675700 isoform X2 [Zea mays];Glycosyl hydrolase family 31 protein [Zea mays]
Zm00001d038987	1.93784	2.00564	1.66713	0.0994972	0.150326	0.0782111	17.1037	4.09624	1.6988e-26	3.02226e-25	up	Zm00001d038987	EC:2.3.1.78	hypothetical protein ZEAMMB73_Zm00001d038987 [Zea mays];putative protein phosphatase 2C 13 [Zea mays]
Zm00001d036246	39.2427	37.4346	34.9965	11.6822	10.3845	15.1018	3.00453	1.58714	1.71882e-26	3.05615e-25	up	Zm00001d036246		uncharacterized protein LOC100303819 precursor [Zea mays]
Zm00001d033927	2.54367	2.71017	2.11255	5.18861	5.38574	4.84664	0.477686	-1.06587	1.72479e-26	3.06503e-25	down	Zm00001d033927	EC:2.7.1.64	E3 ubiquitin-protein ligase HOS1 [Zea mays];low phytic acid3 [Zea mays];inositol 3-kinase [Zea mays]
Zm00001d043242	16.0175	18.68	17.0331	39.0721	35.0417	32.3107	0.486078	-1.04074	1.74746e-26	3.10182e-25	down	Zm00001d043242		early nodulin 20 precursor [Zea mays]
Zm00001d028538	1.77544	1.79278	1.76794	3.63738	3.64539	4.11619	0.468127	-1.09503	1.98869e-26	3.52208e-25	down	Zm00001d028538		uncharacterized protein LOC100273529 [Zea mays];P-loop containing nucleoside triphosphate hydrolase superfamily protein [Zea mays]
Zm00001d028139	5.1844	5.89606	4.95103	0.866027	1.32388	1.21087	4.71406	2.23697	2.08372e-26	3.68623e-25	up	Zm00001d028139	EC:3.2.1.23	uncharacterized protein LOC100279631 [Zea mays]
Zm00001d049683	16.0457	17.215	15.207	6.78563	7.55449	5.41264	2.45372	1.29497	2.31721e-26	4.08781e-25	up	Zm00001d049683	EC:1.3.2.3	L-gulonolactone oxidase 2 precursor [Zea mays]
Zm00001d013326	92.666	88.6125	63.5129	5.62196	5.35392	9.10243	12.1918	3.60784	2.3199e-26	4.09026e-25	up	Zm00001d013326		uncharacterized protein LOC100275407 [Zea mays]
Zm00001d019457	21.1	24.2935	23.5845	8.9674	8.42645	7.33866	2.78896	1.47973	2.40823e-26	4.23889e-25	up	Zm00001d019457		CASP-like protein 1D1 [Zea mays]
Zm00001d016748	3.56364	5.05989	5.91409	0.125917	0.051971	0.179315	40.6985	5.3469	2.60885e-26	4.58945e-25	up	Zm00001d016748		uncharacterized protein LOC100384130 [Zea mays]
Zm00001d041606	5.82327	5.19373	5.80648	12.0073	11.9461	10.3669	0.49019	-1.02859	2.76995e-26	4.86742e-25	down	Zm00001d041606	EC:3.6.4.12	DNA replication licensing factor MCM7 [Zea mays]
Zm00001d046574	18.1508	18.0651	21.3217	1.52518	1.72071	2.57402	9.88635	3.30544	3.22932e-26	5.66831e-25	up	Zm00001d046574		uncharacterized protein LOC100274790 [Zea mays]
Zm00001d038420	14.1079	16.4892	11.3626	1.90517	1.94406	1.12042	8.44318	3.07779	3.52223e-26	6.15502e-25	up	Zm00001d038420		uncharacterized protein LOC100502077 [Zea mays]
Zm00001d011097	6.53721	10.1853	7.94973	0.238747	0.989518	0.725171	12.6302	3.6588	3.99743e-26	6.96994e-25	up	Zm00001d011097	EC:1.3.1.42	12-oxophytodienate reductase4 [Zea mays]
Zm00001d028555	49.1352	49.789	52.2451	15.6198	17.0264	20.0968	2.86615	1.51911	4.00356e-26	6.97678e-25	up	Zm00001d028555		uncharacterized protein LOC100274593 [Zea mays]
Zm00001d028210	6.24404	7.36514	5.2486	14.7464	15.3928	13.7506	0.429662	-1.21873	4.03671e-26	7.03066e-25	down	Zm00001d028210		unknown [Zea mays];Replication protein A 70 kDa DNA-binding subunit B [Zea mays]
Zm00001d048568	1.15522	1.6866	1.54859	4.44965	4.27986	4.15256	0.340815	-1.55294	4.11657e-26	7.1658e-25	down	Zm00001d048568		hypothetical protein ZEAMMB73_Zm00001d048568 [Zea mays]
Zm00001d046812	9.28772	6.32999	8.01262	1.11113	1.06959	1.12231	7.15413	2.83878	4.41081e-26	7.66951e-25	up	Zm00001d046812		uncharacterized protein LOC100384718 [Zea mays]
Zm00001d012909	9.67181	9.41659	8.22931	2.71547	3.49969	3.1705	2.91058	1.54131	4.5048e-26	7.8243e-25	up	Zm00001d012909	EC:3.3.2.10;EC:3.1.3.76	soluble epoxide hydrolase [Zea mays];unknown [Zea mays];uncharacterized protein LOC100191966 isoform 2 [Zea mays];uncharacterized protein LOC100191966 isoform 1 [Zea mays]
Zm00001d015977	13.1003	15.2662	14.3067	27.0171	32.4438	28.0693	0.487526	-1.03645	4.64368e-26	8.05219e-25	down	Zm00001d015977		Xyloglucan endotransglucosylase/hydrolase protein 26 [Zea mays]
Zm00001d038161	11.7199	13.2166	13.9161	4.08757	2.97839	4.07669	3.48683	1.80192	4.66337e-26	8.08188e-25	up	Zm00001d038161	EC:2.7.9.1	uncharacterized protein LOC100501929 [Zea mays]
Zm00001d052261	5.29479	4.89188	5.40415	1.23421	1.40416	1.45619	3.80769	1.92892	4.68582e-26	8.11634e-25	up	Zm00001d052261		uncharacterized protein LOC100192638 [Zea mays]
Zm00001d020550	23.5136	24.6066	22.227	7.14532	8.13808	7.61158	3.0726	1.61946	4.83968e-26	8.36903e-25	up	Zm00001d020550		unknown [Zea mays]
Zm00001d003494	22.0093	20.5112	23.4128	8.9164	8.36191	10.1065	2.40766	1.26763	4.97121e-26	8.59176e-25	up	Zm00001d003494		uncharacterized protein LOC100272664 [Zea mays];hypothetical protein ZEAMMB73_Zm00001d003494 [Zea mays]
Zm00001d024376	5.84197	5.87033	6.13717	0.248656	0.274237	0.621891	15.592	3.96273	5.18959e-26	8.96427e-25	up	Zm00001d024376		WRKY25 - superfamily of TFs having WRKY and zinc finger domains [Zea mays]
Zm00001d045427	12.5456	10.1854	9.36696	1.74875	1.66689	2.37344	5.54457	2.47107	5.34352e-26	9.22511e-25	up	Zm00001d045427		AT-hook transcription regulator [Zea mays]
Zm00001d011438	12.1983	11.497	11.5185	3.48536	3.69897	3.18649	3.39547	1.76361	5.46797e-26	9.42963e-25	up	Zm00001d011438	EC:1.1.1.219;EC:1.1.1.234	anthocyaninless 4 [Zea mays]
Zm00001d037743	31.5614	22.438	21.3913	6.75797	6.09007	6.60146	3.87623	1.95465	5.76511e-26	9.92576e-25	up	Zm00001d037743		uncharacterized protein LOC100275498 [Zea mays]
Zm00001d039920	4.53271	6.21553	5.1876	1.14208	1.45457	1.05383	4.36541	2.12612	6.04994e-26	1.04105e-24	up	Zm00001d039920		uncharacterized protein LOC110806309 precursor [Zea mays]
Zm00001d030812	10.2455	10.3751	11.0238	22.9446	29.3973	29.327	0.387471	-1.36784	6.90809e-26	1.18677e-24	down	Zm00001d030812		hypothetical protein ZEAMMB73_Zm00001d030812 [Zea mays]
Zm00001d000408	18.5541	16.1255	16.3182	8.64298	8.87918	7.39243	2.0469	1.03344	7.18396e-26	1.23282e-24	up	Zm00001d000408		uncharacterized protein LOC100279655 [Zea mays]
Zm00001d018822	19.0816	24.595	21.1525	7.80011	8.08147	7.63678	2.75653	1.46285	7.52547e-26	1.28861e-24	up	Zm00001d018822		uncharacterized protein LOC100384228 precursor [Zea mays]
Zm00001d050259	10.9504	9.95475	10.2791	4.76835	5.12455	4.54367	2.16008	1.11109	7.86002e-26	1.34371e-24	up	Zm00001d050259		ABC transporter A family member 7 [Zea mays]
Zm00001d019936	25.2768	21.752	23.5273	9.42277	8.90656	8.75179	2.60536	1.38148	8.52559e-26	1.4567e-24	up	Zm00001d019936		heavy metal-associated domain containing protein [Zea mays]
Zm00001d052003	33.9905	27.5902	25.2722	59.8965	63.4663	64.3864	0.4626	-1.11216	8.97226e-26	1.53136e-24	down	Zm00001d052003		hypothetical protein Zm00014a_005566 [Zea mays];40S ribosomal protein S30 [Zea mays]
Zm00001d026063	2.58688	1.96726	2.28987	7.91562	7.43081	5.37471	0.330291	-1.59819	9.58754e-26	1.63284e-24	down	Zm00001d026063		uncharacterized protein LOC100501765 precursor [Zea mays]
Zm00001d027928	6.54432	6.12995	4.1472	0.09108	0.082825	0.311856	34.6291	5.11391	9.7518e-26	1.65902e-24	up	Zm00001d027928		putative AP2/EREBP transcription factor superfamily protein [Zea mays]
Zm00001d034944	6.60972	7.01197	7.70714	3.44806	2.841	3.13465	2.26332	1.17844	1.00623e-25	1.70816e-24	up	Zm00001d034944		hypothetical protein Zm00014a_014135 [Zea mays];uncharacterized protein LOC100384298 isoform X1 [Zea mays]
Zm00001d041204	4.21512	4.22575	4.04512	9.83756	9.13623	8.41114	0.455944	-1.13307	1.09662e-25	1.85859e-24	down	Zm00001d041204	EC:1.13.11.12	linoleate 9S-lipoxygenase12 [Zea mays]
Zm00001d034206	5.13968	5.21303	4.93595	12.9306	11.3729	10.7275	0.436432	-1.19617	1.1255e-25	1.90548e-24	down	Zm00001d034206	EC:3.2.1.22	uncharacterized protein LOC100383269 [Zea mays]
Zm00001d021448	3.60612	3.91473	3.41927	7.86411	7.77914	7.51988	0.472308	-1.0822	1.23251e-25	2.0833e-24	down	Zm00001d021448		uncharacterized protein LOC103633152 [Zea mays];root hair specific 17 [Zea mays]
Zm00001d042005	15.3905	15.4713	18.077	6.15541	6.9598	7.2764	2.39995	1.263	1.26443e-25	2.13611e-24	up	Zm00001d042005	EC:2.7.4.22	uncharacterized protein LOC100282859 [Zea mays];Amino acid kinase family protein [Zea mays]
Zm00001d038016	9.03677	11.1578	8.80973	1.74156	1.84705	1.85678	5.3264	2.41316	1.28106e-25	2.16189e-24	up	Zm00001d038016	EC:2.7.12.2	protein G1-like7 [Zea mays]
Zm00001d023669	13.9367	11.6317	12.9417	4.13635	3.87672	4.91727	2.97828	1.57448	1.28776e-25	2.17203e-24	up	Zm00001d023669		NAC domain-containing protein 83 [Zea mays]
Zm00001d017783	3.68569	3.34461	3.47332	7.89608	10.1545	9.21169	0.38528	-1.37602	1.29183e-25	2.17773e-24	down	Zm00001d017783		ATPase family AAA domain-containing protein 3C [Zea mays];AAA-type ATPase family protein [Zea mays]
Zm00001d014141	9.29078	11.918	11.0245	24.0709	23.8465	20.3318	0.472288	-1.08226	1.35795e-25	2.28674e-24	down	Zm00001d014141		uncharacterized protein LOC100383858 [Zea mays];F-box protein [Zea mays]
Zm00001d024207	5.69677	5.66217	7.50811	1.13749	0.382426	0.408361	9.7844	3.29048	1.3822e-25	2.32384e-24	up	TPS6	EC:5.5.1.17	(S)-beta-macrocarpene synthase [Zea mays];putative sesquiterpene cyclase [Zea mays];Alpha-humulene/(-)-(E)-beta-caryophyllene synthase [Zea mays]
Zm00001d045390	3.46438	4.18412	3.74999	12.0818	12.3636	11.0931	0.320736	-1.64054	1.4326e-25	2.40601e-24	down	Zm00001d045390		uncharacterized protein LOC100193182 [Zea mays]
Zm00001d026271	9.27764	6.61863	8.54692	0.867912	0.64109	0.717798	10.9768	3.45639	1.47476e-25	2.47551e-24	up	Zm00001d026271		ethylene-responsive transcription factor 4-like [Zea mays]
Zm00001d022456	24.1807	20.1367	23.4604	9.52316	9.32051	9.82586	2.36411	1.2413	1.4856e-25	2.49238e-24	up	Zm00001d022456	EC:1.11.1.7	peroxidase 42 precursor [Zea mays];Peroxidase 42 [Zea mays]
Zm00001d017079	17.2144	18.0878	16.2805	6.35857	6.20959	7.94814	2.51423	1.33012	1.57067e-25	2.63089e-24	up	Zm00001d017079		unknown [Zea mays]
Zm00001d043344	21.6423	26.6842	23.5294	8.91349	9.13948	6.21918	2.96042	1.5658	1.59299e-25	2.66686e-24	up	Zm00001d043344	EC:2.5.1.18	glutathione transferase 8 [Zea mays];glutathione transferase8 [Zea mays]
Zm00001d018820	10.9482	11.5811	8.41536	4.67511	4.79061	4.58964	2.20163	1.13857	1.61307e-25	2.69762e-24	up	Zm00001d018820		uncharacterized protein LOC100037820 isoform X1 [Zea mays]
Zm00001d033468	25.5593	25.6467	21.4626	8.14423	8.24528	8.90353	2.87307	1.52259	1.63163e-25	2.72719e-24	up	Zm00001d033468		uncharacterized protein LOC101755397 [Setaria italica]
Zm00001d003383	2.34696	2.5058	2.29844	0.225435	0.272956	0.0903545	12.1465	3.60247	1.80443e-25	3.00964e-24	up	Zm00001d003383	EC:2.3.1.78	putative protein phosphatase 2C 13 [Zea mays];hypothetical protein ZEAMMB73_Zm00001d003383 [Zea mays]
Zm00001d024357	19.6738	20.9505	20.2079	4.01164	4.3778	4.9752	4.55173	2.18642	1.90062e-25	3.16673e-24	up	Zm00001d024357		hypothetical protein ZEAMMB73_Zm00001d024357 [Zea mays]
Zm00001d028230	11.1357	9.63597	10.1261	3.9065	4.00014	3.37898	2.73781	1.45302	2.05964e-25	3.42625e-24	up	Zm00001d028230		sugar transport protein 13 [Zea mays]
Zm00001d001472	7.04743	6.22408	5.85592	15.8357	17.6828	14.4674	0.398606	-1.32696	2.37621e-25	3.94246e-24	down	Zm00001d001472
Zm00001d010870	9.68668	7.75174	8.43056	1.26865	0.927836	1.73047	6.58754	2.71974	2.5069e-25	4.1571e-24	up	Zm00001d010870	EC:2.5.1.18	glutathione S-transferase GST 15 [Zea mays]
Zm00001d024203	9.88885	11.0205	10.9781	24.3294	20.3836	22.0716	0.477467	-1.06653	2.83901e-25	4.70041e-24	down	Zm00001d024203	EC:2.1.3.2	uncharacterized protein LOC100282373 isoform X1 [Zea mays]
Zm00001d039104	12.6676	12.4854	12.6684	6.42421	5.91859	6.10953	2.04968	1.0354	2.97982e-25	4.92318e-24	up	Zm00001d039104		Protein CHUP1 chloroplastic [Zea mays]
Zm00001d018797	19.3926	24.81	17.4802	5.11214	3.36719	2.64077	5.54697	2.4717	3.0134e-25	4.97607e-24	up	Zm00001d018797		photosystem I reaction center 6 [Zea mays]
Zm00001d039489	1.75034	2.19962	1.996	5.58287	5.07161	4.47915	0.392897	-1.34778	3.13432e-25	5.17302e-24	down	Zm00001d039489		cytomatrix protein-related [Zea mays]
Zm00001d048533	47.0081	57.0844	47.3381	19.0853	14.6172	13.9166	3.18004	1.66904	3.93336e-25	6.45797e-24	up	Zm00001d048533		uncharacterized protein LOC100276624 [Zea mays]
Zm00001d025920	16.9037	20.8865	17.674	8.79181	8.11826	7.83784	2.24117	1.16425	4.01683e-25	6.58471e-24	up	Zm00001d025920		L-type lectin-domain containing receptor kinase IV.1 [Zea mays]
Zm00001d021089	12.8897	13.9009	11.9934	3.64689	4.64009	3.34286	3.33486	1.73763	4.14157e-25	6.78567e-24	up	Zm00001d021089		ethylene-responsive transcription factor 11 [Zea mays]
Zm00001d047658	43.6136	42.651	40.5234	22.9575	18.2213	18.0778	2.13965	1.09737	4.19558e-25	6.86702e-24	up	Zm00001d047658		nicotianamine synthase 1 [Zea mays]
Zm00001d029906	14.5284	14.4904	12.2485	3.01032	4.64753	2.77772	3.95448	1.98349	4.34518e-25	7.10081e-24	up	Zm00001d029906		unknown [Zea mays]
Zm00001d051544	3.459	4.45951	3.96911	11.7327	9.12063	8.9615	0.398716	-1.32657	4.38239e-25	7.15791e-24	down	Zm00001d051544		titin isoform X1 [Zea mays];titin isoform X2 [Zea mays]
Zm00001d010759	9.84838	11.3647	6.4301	0.488216	0.650383	0.968545	13.1188	3.71356	4.38999e-25	7.16661e-24	up	Zm00001d010759		DNA-binding WRKY [Zea mays]
Zm00001d010030	57.6905	48.5834	52.0122	110.298	93.5948	119.084	0.490085	-1.0289	4.98075e-25	8.11001e-24	down	Zm00001d010030		60S ribosomal protein L29 [Zea mays]
Zm00001d045527	5.476	5.11908	2.91654	0.292072	0.374966	0.408042	12.568	3.65168	5.07007e-25	8.24691e-24	up	Zm00001d045527		transferase [Zea mays]
Zm00001d020708	5.83944	5.15076	5.72383	13.731	12.3057	9.60567	0.468936	-1.09254	5.29352e-25	8.60149e-24	down	Zm00001d020708		Remorin family protein [Zea mays];remorin family protein isoform X1 [Zea mays]
Zm00001d029209	0.948382	1.45933	1.33172	6.18213	5.59645	3.8626	0.239076	-2.06446	5.41919e-25	8.79209e-24	down	Zm00001d029209	EC:2.7.1.68	phosphatidylinositol 4-phosphate 5-kinase 6 isoform X2 [Zea mays];Phosphatidylinositol 4-phosphate 5-kinase 6 [Zea mays];phosphatidylinositol 4-phosphate 5-kinase 6 isoform X4 [Zea mays]
Zm00001d047231	0.688805	3.27856	2.59345	21.7515	27.6002	24.6536	0.0886532	-3.49568	5.55946e-25	9.01503e-24	down	Zm00001d047231		hypothetical protein ZEAMMB73_Zm00001d047231 [Zea mays]
Zm00001d018803	7.7798	8.08518	8.80688	2.6377	2.76314	1.84652	3.40426	1.76734	5.65379e-25	9.16327e-24	up	Zm00001d018803		uncharacterized protein LOC100501657 isoform 1 [Zea mays]
Zm00001d006555	39.322	35.8986	43.4713	80.8099	80.2673	89.6587	0.473374	-1.07895	5.85267e-25	9.48072e-24	down	Zm00001d006555		60S ribosomal protein L38 [Zea mays]
Zm00001d048950	11.5	15.5104	14.7336	3.07621	2.19591	1.41861	6.23909	2.64134	6.25683e-25	1.01302e-23	up	Zm00001d048950		barwin [Zea mays]
Zm00001d024265	6.36517	6.34659	6.7114	0.787302	1.3255	0.696351	6.91424	2.78957	6.42396e-25	1.03955e-23	up	Zm00001d024265		putative F-box/LRR-repeat protein 23 [Zea mays]
Zm00001d005381	18.625	21.6438	20.1917	6.93862	4.40127	5.10188	3.67725	1.87863	7.28775e-25	1.17812e-23	up	Zm00001d005381	EC:3.4.22.15	hypothetical protein ZEAMMB73_Zm00001d005381 [Zea mays]
Zm00001d010611	4.73334	4.44275	4.5541	9.86054	8.8242	8.85789	0.498507	-1.00432	7.44008e-25	1.20213e-23	down	Zm00001d010611	EC:3.6.4.12	putative mini-chromosome maintenance (MCM) complex protein family [Zea mays];Putative mini-chromosome maintenance (MCM) complex protein family [Zea mays]
Zm00001d043849	22.5584	21.7907	16.2457	1.85409	1.28052	3.24012	9.50549	3.24876	7.48861e-25	1.20935e-23	up	Zm00001d043849		uncharacterized protein LOC100275480 [Zea mays]
Zm00001d017168	6.76622	7.00391	6.48757	13.1095	16.5352	14.188	0.46216	-1.11354	7.57012e-25	1.22063e-23	down	Zm00001d017168	EC:2.2.1.6	uncharacterized protein LOC100381801 isoform X1 [Zea mays]
Zm00001d042572	24.7999	22.5123	18.7764	1.17059	0.486451	2.43249	16.1604	4.01439	7.59767e-25	1.22445e-23	up	Zm00001d042572		uncharacterized protein LOC100279141 [Zea mays]
Zm00001d025034	3.3317	3.78253	2.95074	8.28387	6.7749	7.07626	0.454708	-1.13699	8.56814e-25	1.37592e-23	down	Zm00001d025034		Pumilio homolog 3 [Zea mays];uncharacterized protein LOC100383330 [Zea mays]
Zm00001d047077	10.7322	12.6455	9.62664	2.21084	2.10394	3.44481	4.25335	2.0886	1.02862e-24	1.64595e-23	up	Zm00001d047077	EC:3.2.1.2	uncharacterized protein LOC100502394 [Zea mays]
Zm00001d053304	0.031043	0.057339	0.057538	1.24323	1.71718	1.32579	0.0340441	-4.87645	1.06941e-24	1.70861e-23	down	Zm00001d053304		extensin [Zea mays]
Zm00001d017684	10.468	10.3197	9.41933	0.826036	1.15572	1.4056	8.91754	3.15665	1.07889e-24	1.72289e-23	up	Zm00001d017684		uncharacterized protein LOC103627578 [Zea mays]
Zm00001d037973	10.0338	9.69693	9.02419	3.71155	4.28882	3.29769	2.54512	1.34774	1.13107e-24	1.80439e-23	up	Zm00001d037973		Serine/threonine-protein kinase [Zea mays]
Zm00001d037728	5.24066	5.22124	5.17239	11.1456	10.1906	10.4845	0.491325	-1.02525	1.13185e-24	1.80472e-23	down	Zm00001d037728		uncharacterized protein LOC100273161 [Zea mays]
Zm00001d018431	10.8947	11.0245	11.2294	5.26999	5.43321	4.47889	2.1834	1.12658	1.13417e-24	1.8075e-23	up	Zm00001d018431		putative WAK family receptor-like protein kinase precursor [Zea mays]
Zm00001d015877	47.5986	51.1887	45.4092	18.4402	15.2598	17.7136	2.80464	1.48782	1.34562e-24	2.13799e-23	up	Zm00001d015877		hypothetical protein ZEAMMB73_Zm00001d015877 [Zea mays]
Zm00001d013411	15.9503	15.6216	15.7673	7.47755	6.75637	5.81673	2.36098	1.23939	1.39385e-24	2.21239e-23	up	Zm00001d013411		uncharacterized protein LOC100383611 [Zea mays];UV-B-induced protein chloroplastic [Zea mays]
Zm00001d028043	8.54552	10.147	6.72432	0.151182	0.093115	0.201983	56.9527	5.83169	1.41265e-24	2.2411e-23	up	Zm00001d028043		MFP1 attachment factor 1 [Zea mays]
Zm00001d028547	11.8852	10.5862	10.453	0.940158	0.766984	0.386026	15.7294	3.9754	1.56262e-24	2.47155e-23	up	Zm00001d028547		uncharacterized protein LOC100277295 [Zea mays]
Zm00001d044272	15.9876	15.9746	14.4987	7.23498	6.97109	5.58844	2.34716	1.23092	1.7678e-24	2.79329e-23	up	Zm00001d044272		putative HLH DNA-binding domain superfamily protein [Zea mays]
Zm00001d052545	29.4789	27.4327	26.7545	4.80805	3.61229	6.46507	5.62068	2.49075	1.84585e-24	2.91368e-23	up	Zm00001d052545		uncharacterized protein LOC103654348 [Zea mays]
Zm00001d020861	20.8097	12.7325	11.4195	2.3639	1.57483	2.03188	7.5305	2.91275	2.00271e-24	3.15339e-23	up	Zm00001d020861		Protein binding protein [Zea mays]
Zm00001d006181	2.13612	2.68264	2.22513	5.88888	6.52556	6.71912	0.368143	-1.44166	2.06616e-24	3.25005e-23	down	Zm00001d006181		uncharacterized protein LOC100381978 [Zea mays];hypothetical protein ZEAMMB73_Zm00001d006181 [Zea mays]
Zm00001d011877	6.76176	6.12921	7.15126	14.948	13.9796	12.8583	0.47964	-1.05997	2.16592e-24	3.40188e-23	down	Zm00001d011877	EC:5.3.1.9	uncharacterized protein LOC100278261 precursor [Zea mays];Protein OSB2 chloroplastic [Zea mays]
Zm00001d012494	16.9335	17.3498	16.6641	7.9995	7.80876	8.33719	2.11002	1.07726	2.20731e-24	3.46516e-23	up	Zm00001d012494		U-box domain-containing protein 16 [Zea mays]
Zm00001d041323	3.72661	3.53062	3.44488	9.40675	8.48832	6.88228	0.431931	-1.21113	2.33094e-24	3.65196e-23	down	Zm00001d041323		Di-glucose binding protein with Kinesin motor domain [Zea mays];LOW QUALITY PROTEIN: kinesin-like protein KIN-14R [Zea mays]
Zm00001d038537	26.5981	24.5503	24.5188	10.3275	11.5822	10.704	2.32011	1.21419	2.42682e-24	3.79841e-23	up	Zm00001d038537		uncharacterized LOC100191714 [Zea mays]
Zm00001d009418	9.67535	10.7951	10.4377	4.73565	4.96649	5.36302	2.05163	1.03677	2.69183e-24	4.20691e-23	up	Zm00001d009418		catalytic/ hydrolase isoform X2 [Zea mays];alpha/beta-Hydrolases superfamily protein [Zea mays];unknown [Zea mays]
Zm00001d026083	6.13824	7.09162	6.41161	15.9544	16.2054	12.5538	0.439274	-1.18681	2.705e-24	4.22541e-23	down	Zm00001d026083		cytochrome P450 87A3 isoform X1 [Zea mays]
Zm00001d034897	23.6299	23.1376	20.1159	8.15109	8.53108	6.33357	2.90598	1.53903	2.88866e-24	4.5056e-23	up	Zm00001d034897		plastid-specific 30S ribosomal protein 1 [Zea mays]
Zm00001d005532	9.13503	9.16036	9.10829	3.63693	3.19599	4.04485	2.51924	1.33299	2.91742e-24	4.5482e-23	up	Zm00001d005532	EC:2.3.2.23	Ubiquitin-conjugating enzyme E2-17 kDa [Zea mays]
Zm00001d038186	3.32589	3.69871	3.81099	1.01289	1.15719	1.28046	3.14026	1.65088	3.00004e-24	4.67469e-23	up	Zm00001d038186		peptide transporter PTR2 [Zea mays]
Zm00001d018827	4.33457	4.24703	4.13644	0.089943	0.078867	0.100972	47.1419	5.55894	3.01049e-24	4.68865e-23	up	Zm00001d018827		uncharacterized protein At5g39865 [Zea mays]
Zm00001d010656	10.1827	11.2003	9.82449	21.8666	27.5382	19.0272	0.456037	-1.13278	3.16016e-24	4.91933e-23	down	Zm00001d010656		cyclin 1 [Zea mays]
Zm00001d014625	10.1721	10.5048	10.8883	2.39671	2.95568	3.47904	3.5742	1.83762	3.31342e-24	5.15026e-23	up	Zm00001d014625		cell Division Protein AAA ATPase family [Zea mays]
Zm00001d019093	40.7731	44.4064	47.1905	23.3858	22.0031	19.8499	2.02901	1.02078	3.48301e-24	5.41121e-23	up	Zm00001d019093		ras-related protein RABE1e-like isoform X1 [Zea mays]
Zm00001d026665	10.1622	13.12	11.6394	2.66811	2.41173	2.32916	4.7134	2.23677	3.55293e-24	5.51167e-23	up	Zm00001d026665		uncharacterized protein LOC100277139 [Zea mays]
Zm00001d040650	3.4424	3.27812	3.55632	9.78024	8.58197	7.64915	0.39509	-1.33975	3.76481e-24	5.82889e-23	down	Zm00001d040650	EC:3.1.1.11	pectinesterase precursor [Zea mays]
Zm00001d011614	8.32043	9.20404	6.6648	2.25744	1.76325	1.39714	4.46475	2.15858	4.42745e-24	6.82465e-23	up	Zm00001d011614		transcription factor MYB4 [Zea mays]
Zm00001d006096	31.878	35.4297	37.3478	11.3263	14.672	14.8081	2.56469	1.35878	5.14153e-24	7.90601e-23	up	Zm00001d006096		hypothetical protein ZEAMMB73_Zm00001d006096 [Zea mays]
Zm00001d024515	13.0199	13.7389	16.9089	2.81111	4.89964	3.40189	3.92955	1.97436	5.40808e-24	8.31182e-23	up	Zm00001d024515		indole-2-monooxygenase-like [Zea mays]
Zm00001d037229	1.83148	1.63261	1.61123	4.05591	3.80506	4.3245	0.416507	-1.26359	5.7213e-24	8.78038e-23	down	Zm00001d037229		amino acid transporter AVT1I [Zea mays]
Zm00001d014422	1.92753	2.05493	2.03703	4.34453	4.58463	3.97976	0.466304	-1.10066	6.4966e-24	9.94599e-23	down	Zm00001d014422		Lysine-specific demethylase REF6 [Zea mays];lysine-specific demethylase JMJ706 isoform X4 [Zea mays];lysine-specific demethylase JMJ706 isoform X2 [Zea mays];lysine-specific demethylase JMJ706 isoform X6 [Zea mays];lysine-specific demethylase JMJ706 isoform X1 [Zea mays]
Zm00001d013847	1.70181	1.84483	2.25264	4.68762	4.44146	4.46842	0.426496	-1.2294	6.79007e-24	1.03801e-22	down	Zm00001d013847	EC:2.4.1.-	uncharacterized protein LOC103626099 [Zea mays]
Zm00001d029859	279.942	281.26	263.015	66.0149	63.1128	87.2454	3.80924	1.9295	7.17966e-24	1.09704e-22	up	Zm00001d029859		cortical cell-delineating protein precursor [Zea mays]
Zm00001d024940	10.7054	13.1165	12.7081	5.7972	5.39791	4.5817	2.31543	1.21128	7.37954e-24	1.12703e-22	up	Zm00001d024940		protein binding protein [Zea mays]
Zm00001d034678	4.229	5.3048	5.51012	10.9423	13.3709	10.3354	0.434187	-1.20361	7.50221e-24	1.14466e-22	down	Zm00001d034678		Permease I [Zea mays];permease I [Zea mays]
Zm00001d022453	16.8888	15.9379	16.1459	6.14246	6.08203	6.52018	2.61262	1.3855	7.51626e-24	1.14625e-22	up	Zm00001d022453	EC:1.11.1.7	cationic peroxidase 1 [Zea mays]
Zm00001d029059	5.90361	5.68695	4.54184	10.855	12.0951	10.31	0.485036	-1.04384	7.79528e-24	1.18736e-22	down	Zm00001d029059		putative LRR receptor-like serine/threonine-protein kinase IRK, partial [Zea mays]
Zm00001d039977	27.1307	27.5523	22.047	7.68065	6.78249	9.06459	3.26126	1.70543	7.88724e-24	1.2005e-22	up	Zm00001d039977		zinc finger protein GIS3 [Zea mays]
Zm00001d045398	10.2498	9.08761	8.49949	2.92789	3.02924	2.96042	3.12159	1.64228	1.04425e-23	1.58178e-22	up	Zm00001d045398		homeobox-leucine zipper protein HOX2 [Zea mays]
Zm00001d010442	3.80073	3.79681	4.08832	8.45529	8.53303	9.34589	0.443752	-1.17218	1.08279e-23	1.63938e-22	down	Zm00001d010442		wall-associated receptor kinase 1 [Zea mays]
Zm00001d018211	13.8071	11.481	12.4059	3.58135	4.53151	3.91	3.13518	1.64855	1.11588e-23	1.68785e-22	up	Zm00001d018211	EC:1.14.17.4	1-aminocyclopropane-1-carboxylate oxidase 1Acc oxidase [Zea mays]
Zm00001d005798	14.6286	14.9557	15.7523	5.41943	6.5463	6.44968	2.46188	1.29976	1.18453e-23	1.79084e-22	up	Zm00001d005798		ethylene response factor [Zea mays]
Zm00001d034095	8.09595	8.96681	7.90635	0.257802	1.28741	0.501654	12.1987	3.60865	1.24548e-23	1.88208e-22	up	Zm00001d034095		cytochrome P450 family 81 subfamily D polypeptide 8 [Zea mays]
Zm00001d043202	2.10931	2.63479	2.44382	6.08683	6.48369	5.4872	0.398053	-1.32897	1.3081e-23	1.97198e-22	down	Zm00001d043202		uncharacterized LOC100274883 isoform X1 [Zea mays];Serine/threonine-protein kinase WNK (With No Lysine)-related [Zea mays]
Zm00001d011886	3.46511	4.87738	4.29481	0.086964	0.197924	0.152757	28.8757	4.85178	1.37761e-23	2.07577e-22	up	Zm00001d011886	EC:3.2.1.39	glucan endo-1,3-beta-glucosidase GII [Zea mays]
Zm00001d035462	3.0062	5.55433	3.57855	0.401594	0.416409	0.461181	9.48971	3.24636	1.39279e-23	2.09664e-22	up	Zm00001d035462	EC:1.14.20.6	jasmonate-regulated gene 21 [Zea mays]
Zm00001d038223	2.13224	3.1261	2.88227	7.10499	7.1115	7.12676	0.381413	-1.39057	1.40966e-23	2.119e-22	down	Zm00001d038223		nitrate regulatory gene2 protein [Zea mays]
Zm00001d051611	11.017	9.85219	12.2553	3.23414	2.96021	3.42656	3.44297	1.78365	1.41469e-23	2.12554e-22	up	Zm00001d051611		unknown [Zea mays]
Zm00001d011985	16.345	18.5143	18.4977	5.07831	6.71005	4.48843	3.2781	1.71286	1.50545e-23	2.25546e-22	up	Zm00001d011985		TCP-domain protein [Zea mays]
Zm00001d028909	20.5096	26.0851	25.183	10.2894	10.2789	9.04645	2.42371	1.27722	1.56982e-23	2.35078e-22	up	Zm00001d028909	EC:4.2.1.18	unknown [Zea mays]
Zm00001d034096	5.57962	5.67376	4.73529	0.559856	0.722855	0.243129	10.4786	3.38937	1.63282e-23	2.44396e-22	up	Zm00001d034096		cytochrome P450 family 81 subfamily D polypeptide 8 [Zea mays]
Zm00001d039453	15.5454	15.9048	14.8487	7.60536	7.96392	6.89144	2.06133	1.04357	1.70974e-23	2.55424e-22	up	Zm00001d039453	EC:1.14.-.-	putative cytochrome P450 superfamily protein [Zea mays];3-epi-6-deoxocathasterone 23-monooxygenase [Zea mays]
Zm00001d034277	13.2263	13.0004	12.4943	4.60493	5.38895	3.71317	2.82489	1.4982	1.77165e-23	2.64546e-22	up	Zm00001d034277		putative NAC domain transcription factor superfamily protein [Zea mays]
Zm00001d001944	4.52339	5.16685	3.90031	0.723553	1.12587	0.915211	4.91585	2.29744	1.81609e-23	2.71055e-22	up	Zm00001d001944	EC:3.2.1.26	Beta-fructofuranosidase insoluble isoenzyme CWINV3 [Zea mays]
Zm00001d002884	8.87231	7.99456	5.987	0.577269	0.55442	0.783272	11.9344	3.57705	1.88125e-23	2.80513e-22	up	Zm00001d002884	EC:1.11.1.7	integral membrane protein [Zea mays]
Zm00001d016855	5.8509	5.92662	5.70416	2.6486	3.05817	2.42482	2.14985	1.10423	1.90625e-23	2.84106e-22	up	Zm00001d016855		uncharacterized protein LOC542114 isoform X1 [Zea mays];Chloride channel [Zea mays]
Zm00001d039771	11.0591	10.0637	7.04026	1.77297	1.75355	2.22065	4.90034	2.29288	1.98563e-23	2.95659e-22	up	Zm00001d039771		protein DOG1-like 2 [Zea mays]
Zm00001d006149	5.31413	5.44238	4.35466	0.456939	0.504937	0.635782	9.45833	3.24158	1.99404e-23	2.9677e-22	up	Zm00001d006149		uncharacterized protein LOC100275961 [Zea mays]
Zm00001d025949	4.42171	6.34773	3.71895	0.055592	0.141147	0.197146	36.7833	5.20098	2.01087e-23	2.99133e-22	up	Zm00001d025949	EC:1.11.1.7	vacuolar iron transporter homolog 2 [Zea mays]
Zm00001d028051	7.17378	6.85434	6.57115	1.19077	2.06778	1.55228	4.28186	2.09824	2.07805e-23	3.08981e-22	up	Zm00001d028051		ARM-repeat/Tetratricopeptide repeat (TPR)-like protein [Zea mays]
Zm00001d021418	15.533	15.8374	16.1901	3.09276	4.60812	4.34977	3.94672	1.98065	2.16484e-23	3.21733e-22	up	Zm00001d021418		uncharacterized protein LOC100283287 [Zea mays]
Zm00001d048471	16.1884	17.1574	17.7139	7.41992	5.77907	7.16676	2.50714	1.32604	2.21346e-23	3.2834e-22	up	Zm00001d048471		uncharacterized protein LOC100284833 isoform X1 [Zea mays];Putative knotted-like transcription factor family protein [Zea mays]
Zm00001d005819	31.4616	30.8222	28.5018	6.317	3.33032	6.96493	5.46498	2.45022	2.74459e-23	4.05599e-22	up	Zm00001d005819		copper transporter 5.1 [Zea mays]
Zm00001d018633	2.32401	7.06261	6.57861	0.021404	0.034297	0.023113	202.568	7.66227	2.75122e-23	4.06389e-22	up	Zm00001d018633	EC:4.3.3.6	Pyridoxal 5'-phosphate synthase-like subunit PDX1.2 [Zea mays]
Zm00001d005016	4.88004	6.19827	6.12846	11.8162	11.942	11.4574	0.488613	-1.03324	2.83897e-23	4.18957e-22	down	Zm00001d005016		WRI1 transcription factor1 [Zea mays];WRI1 transcription factor 1 [Zea mays]
Zm00001d010079	12.3394	13.9891	14.4464	4.89983	5.6335	5.08736	2.61031	1.38422	2.88407e-23	4.25016e-22	up	Zm00001d010079		uncharacterized protein LOC100501498 [Zea mays]
Zm00001d029151	5.58017	5.90736	6.00055	1.58522	2.34488	1.94707	2.9756	1.57318	3.06321e-23	4.51204e-22	up	Zm00001d029151	EC:5.1.3.2	UDP-glucose-4-epimerase [Zea mays];UDP-glucose-4-epimerase isoform X1 [Zea mays]
Zm00001d003372	2.58879	3.50276	3.13858	7.34366	7.64198	7.3488	0.413269	-1.27485	3.3124e-23	4.86998e-22	down	Zm00001d003372		ARM repeat superfamily protein [Zea mays];uncharacterized protein LOC103646346 [Zea mays]
Zm00001d001824	16.8925	10.6406	8.22022	1.86562	1.49297	1.53632	7.30419	2.86872	3.40085e-23	4.99769e-22	up	Zm00001d001824		dof zinc finger protein DOF5.8 [Zea mays]
Zm00001d050323	16.1523	15.5889	18.1128	5.92602	5.82791	6.69376	2.70245	1.43427	3.52566e-23	5.17869e-22	up	Zm00001d050323		Putative cytochrome P450 superfamily protein [Zea mays]
Zm00001d011189	19.0453	25.7658	22.4991	4.66204	4.33788	3.75961	5.27529	2.39925	3.84343e-23	5.63757e-22	up	Zm00001d011189		uncharacterized protein LOC100275329 [Zea mays]
Zm00001d047651	40.4152	38.2162	36.1355	19.5495	14.8675	17.2502	2.22127	1.15138	4.19832e-23	6.14668e-22	up	Zm00001d047651		nicotianamine synthase 1 [Zea mays]
Zm00001d003499	4.93151	5.41695	4.12207	0.628057	0.319121	0.536036	9.7562	3.28632	5.07908e-23	7.40179e-22	up	Zm00001d003499		E3 ubiquitin-protein ligase ATL6 [Zea mays]
Zm00001d007609	7.62868	8.65145	8.43092	1.92664	1.87829	2.11047	4.17741	2.06261	5.20557e-23	7.5791e-22	up	Zm00001d007609		putative RING zinc finger domain superfamily protein [Zea mays]
Zm00001d023929	4.38961	4.45436	4.24055	7.42843	10.5434	8.68462	0.490857	-1.02663	5.53524e-23	8.05537e-22	down	Zm00001d023929		uncharacterized protein LOC542560 [Zea mays];oxo-glutarate/malate transporter1 [Zea mays]
Zm00001d003850	6.03094	5.70566	8.8749	0.569999	0.927256	1.27263	7.44127	2.89555	5.5698e-23	8.10193e-22	up	Zm00001d003850		unknown [Zea mays]
Zm00001d045667	15.0355	14.0858	12.9585	6.16602	4.01962	4.23231	2.91857	1.54526	5.89521e-23	8.57131e-22	up	Zm00001d045667		uncharacterized protein LOC100191990 [Zea mays]
Zm00001d053986	3.21668	3.6232	3.92364	7.49137	7.47839	7.52156	0.478563	-1.06322	6.61868e-23	9.59662e-22	down	Zm00001d053986		pentatricopeptide repeat-containing protein At2g17140 [Zea mays]
Zm00001d038874	9.27522	12.1244	11.1536	3.52172	3.31845	2.24005	3.58506	1.842	7.42583e-23	1.07557e-21	up	Zm00001d038874	EC:3.2.1.67	putative polygalacturonase [Zea mays]
Zm00001d028667	11.3269	15.6685	15.7849	1.88546	2.75008	1.28884	7.22107	2.85221	7.43177e-23	1.07557e-21	up	Zm00001d028667		zinc finger protein ZAT12 [Zea mays]
Zm00001d012081	118.628	104.269	129.324	37.8786	33.4207	49.8666	2.90694	1.5395	7.52338e-23	1.08833e-21	up	Zm00001d012081		protease inhibitor/seed storage/LTP family protein precursor [Zea mays]
Zm00001d006883	9.2976	10.3691	10.9093	2.82538	2.02696	2.39904	4.21659	2.07608	8.94426e-23	1.28973e-21	up	Zm00001d006883		calmodulin binding protein [Zea mays]
Zm00001d039065	11.294	10.9469	11.3099	4.84347	6.15246	5.21025	2.07025	1.0498	9.03122e-23	1.30108e-21	up	Zm00001d039065		G-box binding factor 1 [Zea mays]
Zm00001d035367	255.35	258.936	242.944	69.4367	58.3485	83.5734	3.58268	1.84104	9.41128e-23	1.35398e-21	up	Zm00001d035367		uncharacterized protein LOC100277233 [Zea mays]
Zm00001d020496	13.495	12.8639	10.7091	4.222	4.141	4.12596	2.96806	1.56952	9.47011e-23	1.36182e-21	up	Zm00001d020496		CIPK-like protein 1 [Zea mays]
Zm00001d005766	11.1634	10.2163	9.06035	1.40158	0.923269	1.23251	8.55693	3.09709	9.9207e-23	1.42467e-21	up	Zm00001d005766		uncharacterized protein LOC100284831 [Zea mays]
Zm00001d051018	21.4476	19.0624	24.621	6.69401	7.50311	8.33427	2.89068	1.53141	9.96236e-23	1.43e-21	up	Zm00001d051018		uncharacterized protein LOC100273793 [Zea mays]
Zm00001d048178	21.9027	22.8964	21.2644	9.36484	12.5812	10.06	2.0641	1.04551	1.20114e-22	1.71707e-21	up	Zm00001d048178		uncharacterized protein LOC100284344 [Zea mays];Polyol transporter protein 4 [Zea mays]
Zm00001d010649	23.3675	22.4478	20.5869	5.61955	4.20453	5.01235	4.47562	2.16209	1.21302e-22	1.73327e-21	up	Zm00001d010649		putative calcium-binding protein CML20 [Zea mays]
Zm00001d011644	5.51375	6.08685	6.95578	2.62559	2.59122	2.2619	2.48123	1.31105	1.23566e-22	1.76402e-21	up	Zm00001d011644	EC:3.6.3.44	ABC transporter B family member 9 [Zea mays];ABC transporter B family member 11 isoform X1 [Zea mays];ABC transporter B family member 4 isoform X2 [Zea mays]
Zm00001d023941	5.03418	5.49569	5.49871	1.43897	1.08731	0.806691	4.8091	2.26577	1.25903e-22	1.79656e-21	up	Zm00001d023941		Carbohydrate transporter/ sugar porter [Zea mays]
Zm00001d016857	42.4718	34.0648	34.3421	9.55136	10.169	9.89453	3.74402	1.90459	1.27178e-22	1.81394e-21	up	Zm00001d016857		hypothetical protein Zm00014a_022174 [Zea mays]
Zm00001d038023	14.8755	15.3539	12.8183	4.08825	5.00111	5.59352	2.93183	1.5518	1.2727e-22	1.81443e-21	up	Zm00001d038023		uncharacterized protein LOC100281558 [Zea mays]
Zm00001d054044	17.4019	22.7278	22.0252	9.25075	10.1594	8.68183	2.21255	1.14571	1.39681e-22	1.98777e-21	up	Zm00001d054044	EC:1.11.1.6	RecName: Full=Catalase isozyme 3
Zm00001d031833	24.9898	25.5917	25.7924	11.8528	10.2162	10.8352	2.3211	1.21481	1.63767e-22	2.32529e-21	up	Zm00001d031833		Mitochondrial 2-oxoglutarate/malate carrier protein [Zea mays]
Zm00001d029628	19.3262	18.4294	21.8203	6.35535	4.81929	3.64032	4.02134	2.00768	2.03493e-22	2.87896e-21	up	Zm00001d029628		cystatin 7 precursor [Zea mays]
Zm00001d019306	11.0402	12.5939	14.0573	4.68569	3.59072	4.52994	2.94318	1.55738	2.13835e-22	3.02256e-21	up	Zm00001d019306		IAA-amino acid hydrolase ILR1-like 9 [Zea mays]
Zm00001d029594	48.9355	55.0423	48.1321	26.7171	21.7295	25.953	2.0445	1.03175	2.32402e-22	3.28207e-21	up	Zm00001d029594	EC:5.3.99.6	allene-oxide cyclase1 [Zea mays]
Zm00001d043752	14.6916	15.9935	15.9722	5.01857	6.55207	6.20089	2.6254	1.39254	2.3601e-22	3.33004e-21	up	Zm00001d043752	EC:2.4.1.-	uncharacterized protein LOC100304381 [Zea mays]
Zm00001d021665	21.7899	18.9643	17.3905	2.90569	1.47206	3.01288	7.86736	2.97588	2.5565e-22	3.6007e-21	up	Zm00001d021665		uncharacterized protein LOC100285353 [Zea mays]
Zm00001d012900	4.59335	5.74594	6.23793	0.468297	0.697131	0.749115	8.65858	3.11413	2.59971e-22	3.65992e-21	up	CNR10		cell number regulator 10 [Zea mays]
Zm00001d022403	12.2069	12.2154	11.5645	1.30268	0.472368	1.64261	10.5297	3.39639	2.62326e-22	3.68979e-21	up	Zm00001d022403		electron transporter [Zea mays]
Zm00001d044640	2.28634	2.28262	1.92856	6.38293	5.95223	6.06469	0.353129	-1.50173	2.69303e-22	3.78454e-21	down	Zm00001d044640	EC:3.6.4.13	putative peptide/nitrate transporter isoform X6 [Zea mays];uncharacterized protein LOC100280090 [Zea mays];putative peptide/nitrate transporter [Zea mays]
Zm00001d020470	4.28449	4.57595	3.71955	0.33408	0.473334	0.570534	9.12951	3.19054	2.71512e-22	3.81388e-21	up	Zm00001d020470		uncharacterized protein LOC109940938 [Zea mays]
Zm00001d020930	65.5757	70.2415	56.8734	22.9752	18.8125	24.5804	2.90336	1.53772	3.02701e-22	4.25009e-21	up	Zm00001d020930		uncharacterized protein LOC100276139 [Zea mays]
Zm00001d044660	37.4674	38.4907	40.2373	16.7756	16.4544	18.0874	2.26424	1.17903	3.04032e-22	4.26687e-21	up	Zm00001d044660		hypothetical protein ZEAMMB73_Zm00001d044660 [Zea mays]
Zm00001d006263	2.6489	2.80866	2.03884	0.134815	0.065103	0.076451	27.1246	4.76153	3.24114e-22	4.54466e-21	up	Zm00001d006263	EC:2.3.1.133	putrescine hydroxycinnamoyltransferase [Zea mays]
Zm00001d043723	16.6811	15.6974	15.8729	5.79768	3.45446	4.80449	3.43265	1.77932	3.59236e-22	5.02595e-21	up	Zm00001d043723		uncharacterized protein LOC100275866 [Zea mays]
Zm00001d044253	18.0967	20.2246	19.0693	7.23218	10.4417	7.31183	2.29694	1.19971	3.65294e-22	5.10844e-21	up	Zm00001d044253	EC:3.2.1.68	putative calmodulin-binding family protein [Zea mays];IQ domain-containing protein IQM5 [Zea mays]
Zm00001d003930	10.3787	8.66213	5.53385	0.333628	0.468569	0.611866	17.3787	4.11925	4.00821e-22	5.59286e-21	up	Zm00001d003930		uncharacterized protein LOC103646559 precursor [Zea mays]
Zm00001d015767	9.56389	11.7454	9.90583	3.02651	2.01476	1.77586	4.57892	2.19501	4.11546e-22	5.73235e-21	up	Zm00001d015767		hypothetical protein ZEAMMB73_Zm00001d015767 [Zea mays]
Zm00001d043317	9.62244	10.2363	8.76355	20.2582	21.5897	18.5616	0.473805	-1.07764	4.16918e-22	5.80461e-21	down	Zm00001d043317		mitochondrial glycoprotein [Zea mays]
Zm00001d026070	10.3909	9.7675	9.27011	4.59111	4.0415	3.27082	2.47227	1.30584	4.2998e-22	5.98118e-21	up	Zm00001d026070		SPX domain-containing membrane protein [Zea mays]
Zm00001d016613	0.69205	0.798153	0.95152	2.89103	2.68006	2.39537	0.3065	-1.70604	4.62861e-22	6.43573e-21	down	Zm00001d016613		uncharacterized protein LOC103627207 [Zea mays];RNA-binding protein 8A [Zea mays]
Zm00001d030942	10.0767	12.0327	9.43838	4.53964	4.14083	3.84737	2.51821	1.3324	4.75575e-22	6.60085e-21	up	Zm00001d030942		WAK-like kinase isoform X1 [Zea mays]
Zm00001d005089	13.9168	11.7494	13.531	28.6585	25.557	24.9307	0.49525	-1.01377	5.05471e-22	7.00347e-21	down	Zm00001d005089		mRNA turnover protein 4 [Zea mays]
Zm00001d045935	33.7	41.5477	34.4796	11.1189	13.2509	10.323	3.16282	1.66121	5.41813e-22	7.50369e-21	up	Zm00001d045935		uncharacterized protein LOC100275199 isoform X1 [Zea mays]
Zm00001d016896	8.22212	9.52745	10.3139	3.64161	3.45923	3.01577	2.774	1.47197	5.72437e-22	7.92085e-21	up	Zm00001d016896		cytokinin-O-glucosyltransferase 2 isoform 1 [Zea mays]
Zm00001d046803	64.5573	69.7404	66.5574	31.2843	40.2654	28.0471	2.01668	1.01198	6.15969e-22	8.51199e-21	up	Zm00001d046803		Protein POLAR LOCALIZATION DURING ASYMMETRIC DIVISION AND REDISTRIBUTION [Zea mays]
Zm00001d034877	10.0554	12.766	9.5937	3.31113	1.99469	2.92825	3.93671	1.97699	6.22638e-22	8.5966e-21	up	Zm00001d034877		Protein BREVIS RADIX [Zea mays]
Zm00001d045179	1.72489	2.00408	1.96328	3.70024	4.67341	4.17912	0.453466	-1.14093	6.54576e-22	9.02175e-21	down	Zm00001d045179		uncharacterized LOC100381803 [Zea mays];Fanconi-associated nuclease 1-like protein [Zea mays]
Zm00001d025082	2.18925	3.01074	2.59797	0.529314	0.800928	0.517842	4.21948	2.07707	6.65483e-22	9.16807e-21	up	Zm00001d025082		uncharacterized LOC100216852 precursor [Zea mays]
Zm00001d020551	11.8664	10.5208	14.9764	0.319487	0.266087	1.39277	18.8863	4.23927	6.93499e-22	9.54151e-21	up	Zm00001d020551		uncharacterized protein LOC100382354 [Zea mays]
Zm00001d052123	16.4726	17.4128	18.0004	6.2001	4.64009	5.87597	3.10393	1.6341	7.37192e-22	1.01338e-20	up	Zm00001d052123		thioredoxin-like 5 [Zea mays]
Zm00001d038696	35.6311	34.1456	35.839	7.11814	6.63509	9.63489	4.51578	2.17498	7.41798e-22	1.01927e-20	up	Zm00001d038696		hypothetical protein ZEAMMB73_Zm00001d038696 [Zea mays]
Zm00001d018826	44.6513	40.4466	44.5313	22.8361	21.9471	19.7659	2.00823	1.00592	7.49593e-22	1.02953e-20	up	Zm00001d018826		ML domain protein precursor [Zea mays]
Zm00001d003311	40.4824	45.4226	41.2973	6.22134	11.0775	7.34579	5.16146	2.36778	7.61575e-22	1.04553e-20	up	Zm00001d003311	EC:1.14.11.13	uncharacterized protein LOC100272363 [Zea mays]
Zm00001d021122	15.7083	16.5568	13.3198	4.45409	5.35468	4.3244	3.22538	1.68947	7.88385e-22	1.08093e-20	up	Zm00001d021122		snRK1-interacting protein 1 [Zea mays];cobalt ion binding [Zea mays]
Zm00001d019905	0.60889	0.577834	0.704908	1.60704	1.89124	1.59871	0.371128	-1.43001	8.17078e-22	1.1188e-20	down	Zm00001d019905		uncharacterized protein LOC100382704 isoform X1 [Zea mays];argonaute6 [Zea mays];uncharacterized protein LOC100382704 isoform X2 [Zea mays];Protein argonaute 16 [Zea mays]
Zm00001d035597	13.6156	13.3796	13.0764	5.99642	5.93832	5.62561	2.28194	1.19026	9.21923e-22	1.25963e-20	up	Zm00001d035597		uncharacterized protein LOC542653 [Zea mays]
Zm00001d049867	41.0879	35.3845	39.1372	16.1866	16.629	12.6016	2.54549	1.34795	9.36818e-22	1.27942e-20	up	Zm00001d049867		Proline-rich family protein [Zea mays]
Zm00001d005306	19.0822	21.6512	21.0139	10.3256	11.6057	8.23568	2.04685	1.03341	9.83747e-22	1.34177e-20	up	Zm00001d005306	EC:3.6.5.5	uncharacterized protein LOC100382468 isoform X1 [Zea mays];uncharacterized protein LOC100382468 isoform X3 [Zea mays];uncharacterized protein LOC100382468 isoform X2 [Zea mays]
Zm00001d048969	4.43299	5.09534	5.65383	11.9175	11.317	8.55844	0.477533	-1.06633	9.88241e-22	1.34732e-20	down	Zm00001d048969		PHD finger protein [Zea mays];uncharacterized protein LOC100304316 isoform X2 [Zea mays];uncharacterized protein LOC100304316 isoform X1 [Zea mays]
Zm00001d022627	4.39004	5.50933	5.58689	13.3435	12.8946	10.4883	0.421665	-1.24583	1.04045e-21	1.41788e-20	down	Zm00001d022627		hypothetical protein Zm00014a_040872, partial [Zea mays];Protein POLLENLESS 3-LIKE 2 [Zea mays]
Zm00001d046029	5.97261	5.98266	4.65664	12.9696	13.8073	11.0296	0.439393	-1.18642	1.05448e-21	1.4362e-20	down	Zm00001d046029		aluminum-activated malate transporter 10 [Zea mays]
Zm00001d037515	8.15381	9.96127	10.3635	0.872149	0.426223	1.33213	10.8263	3.43647	1.12377e-21	1.52812e-20	up	Zm00001d037515		hypothetical protein ZEAMMB73_Zm00001d037515 [Zea mays]
Zm00001d036468	9.55221	9.69	8.38301	1.34273	1.59077	1.40315	6.37017	2.67133	1.15342e-21	1.56777e-20	up	Zm00001d036468		uncharacterized protein LOC100277347 [Zea mays]
Zm00001d030372	3.75881	4.83157	4.88175	13.3068	14.8773	9.73199	0.355315	-1.49283	1.18337e-21	1.60778e-20	down	Zm00001d030372		uncharacterized protein LOC100382969 [Zea mays]
Zm00001d008329	52.2981	46.1213	35.8693	12.8313	11.5482	11.0929	3.78574	1.92057	1.19456e-21	1.62089e-20	up	Zm00001d008329		protein SENESCENCE-ASSOCIATED GENE 21, mitochondrial [Zea mays]
Zm00001d003852	2.01948	2.25346	2.10149	0.175644	0.188511	0.092891	13.947	3.80188	1.19912e-21	1.62638e-20	up	Zm00001d003852		Inhibitor of apoptosis-like protein [Zea mays]
Zm00001d045088	7.79554	8.86074	8.95673	3.56521	4.21934	3.06748	2.3602	1.23891	1.20153e-21	1.62895e-20	up	Zm00001d045088		putative leucine-rich repeat receptor-like serine/threonine-protein kinase At2g24130 isoform X1 [Zea mays]
Zm00001d037057	17.401	18.9824	20.9462	9.68785	8.24212	7.40819	2.26258	1.17797	1.26722e-21	1.71726e-20	up	Zm00001d037057		Transmembrane amino acid transporter family protein [Zea mays]
Zm00001d025761	7.03827	6.33024	6.23253	1.05684	1.51472	1.5603	4.74388	2.24607	1.30242e-21	1.76193e-20	up	Zm00001d025761	EC:1.1.1.184;EC:1.1.1.189	NAD(P)-binding Rossmann-fold superfamily protein [Zea mays];NAD(P)-binding Rossmann-fold superfamily protein isoform X1 [Zea mays]
Zm00001d013509	38.2167	36.6051	34.1509	13.8846	9.63445	10.2991	3.22231	1.6881	1.37576e-21	1.85955e-20	up	Zm00001d013509		hypothetical protein Zm00014a_039835 [Zea mays]
Zm00001d043569	11.7505	15.8951	12.2175	4.65807	3.38463	4.3971	3.20449	1.68009	1.38629e-21	1.87298e-20	up	Zm00001d043569		putative WRKY DNA-binding domain superfamily protein [Zea mays]
Zm00001d047570	2.05315	1.98571	2.01812	4.02968	4.6176	4.3607	0.465636	-1.10272	1.39957e-21	1.89011e-20	down	Zm00001d047570		probable inactive receptor kinase precursor [Zea mays]
Zm00001d017462	7.81679	8.58437	10.8856	1.69608	0.842949	1.37949	6.96353	2.79982	1.47902e-21	1.99569e-20	up	Zm00001d017462		ethylene-responsive transcription factor 2 [Zea mays]
Zm00001d002128	9.36614	8.0961	8.15419	3.04999	3.41319	3.51959	2.56606	1.35956	1.54341e-21	2.0808e-20	up	Zm00001d002128	EC:2.7.1.71	uncharacterized LOC100191326 isoform X1 [Zea mays];Shikimate kinase 1 chloroplastic [Zea mays];uncharacterized LOC100191326 [Zea mays]
Zm00001d046813	5.39334	6.11132	6.19501	0.940193	1.25172	1.03524	5.48462	2.45539	1.57642e-21	2.12439e-20	up	Zm00001d046813		unknown [Zea mays];uncharacterized protein LOC100384718 [Zea mays]
Zm00001d029920	8.59499	6.44012	5.5293	1.18643	1.78955	1.66312	4.43284	2.14823	1.58565e-21	2.13592e-20	up	Zm00001d029920	EC:2.4.1.186	Putative glucuronosyltransferase PGSIP7 [Zea mays]
Zm00001d018334	16.5081	20.5036	17.8502	5.8448	6.95085	6.49046	2.84464	1.50824	1.87178e-21	2.51597e-20	up	Zm00001d018334		Nuclear transport factor 2 (NTF2) family protein [Zea mays];uncharacterized LOC100280095 isoform X1 [Zea mays]
Zm00001d041842	2.44868	3.08939	2.68585	0.354996	0.286867	0.188734	9.90121	3.3076	1.9491e-21	2.61878e-20	up	Zm00001d041842		amino acid permease 3 [Zea mays];Amino acid permease 2 [Zea mays]
Zm00001d029983	9.98278	9.56115	9.98069	3.47191	4.11827	3.87099	2.57606	1.36516	1.97394e-21	2.65102e-20	up	Zm00001d029983	EC:3.2.1.2	beta-amylase 3, chloroplastic [Zea mays]
Zm00001d047395	2.9294	3.55563	2.73671	7.42014	8.74856	7.17024	0.395123	-1.33963	2.00949e-21	2.69531e-20	down	Zm00001d047395		E3 ubiquitin-protein ligase RFWD3 [Zea mays];Transposon protein [Zea mays]
Zm00001d036392	39.6386	39.9243	38.1777	20.1203	19.2049	18.4563	2.03769	1.02693	2.43993e-21	3.2685e-20	up	Zm00001d036392		uncharacterized protein LOC100191685 [Zea mays]
Zm00001d037781	3.57461	3.89075	3.79466	7.04738	7.83536	8.04132	0.491188	-1.02565	2.60088e-21	3.47818e-20	down	Zm00001d037781	EC:3.6.4.12	uncharacterized protein LOC100279753 [Zea mays];DNA replication licensing factor MCM6 [Zea mays]
Zm00001d022374	7.31573	7.73242	7.93533	2.78417	2.6074	3.07222	2.71551	1.44122	2.71219e-21	3.62396e-20	up	Zm00001d022374		serine carboxypeptidase 1 precursor [Zea mays]
Zm00001d005439	3.53853	3.89633	3.82326	0.452191	0.443577	0.338315	9.12265	3.18945	2.73818e-21	3.65714e-20	up	Zm00001d005439	EC:1.14.13.168	Disulfide oxidoreductase/ monooxygenase/ oxidoreductase [Zea mays]
Zm00001d034991	33.9886	34.3003	31.6482	12.3742	17.094	14.326	2.28197	1.19028	2.93027e-21	3.90872e-20	up	Zm00001d034991		uncharacterized protein LOC100276777 [Zea mays]
Zm00001d020136	14.2606	14.5033	14.132	6.22919	6.495	5.7813	2.31801	1.21288	3.3344e-21	4.4384e-20	up	Zm00001d020136		WRKY74 - superfamily of TFs having WRKY and zinc finger domains [Zea mays]
Zm00001d024996	37.1258	41.1231	37.2138	18.0796	20.0384	15.1833	2.16623	1.11519	3.72066e-21	4.94003e-20	up	Zm00001d024996		putative Bowman-Birk serine protease inhibitor precursor [Zea mays];Bowman-Birk type trypsin inhibitor [Zea mays]
Zm00001d035191	2.39705	2.69218	2.76149	5.52606	6.21197	5.62897	0.452048	-1.14545	3.74003e-21	4.96365e-20	down	Zm00001d035191		protein CHUP1, chloroplastic-like [Zea mays];Tetratricopeptide repeat (TPR)-like superfamily protein [Zea mays]
Zm00001d013603	4.10625	3.4133	3.65632	7.81784	8.72004	7.29683	0.46889	-1.09268	3.93056e-21	5.21432e-20	down	Zm00001d013603	EC:3.1.3.36	type IV inositol polyphosphate 5-phosphatase 7 [Zea mays];Type IV inositol polyphosphate 5-phosphatase 7 [Zea mays]
Zm00001d034279	49.2923	56.7689	52.8954	25.0673	19.5905	26.8473	2.22301	1.15251	4.045e-21	5.36388e-20	up	Zm00001d034279		uncharacterized protein LOC100276901 [Zea mays]
Zm00001d019475	4.77193	4.7205	4.29032	0.361293	0.324743	0.325194	13.6297	3.76868	4.11979e-21	5.45617e-20	up	Zm00001d019475		AP2-EREBP transcription factor, partial [Zea mays]
Zm00001d024027	27.9182	21.0663	23.8593	9.10155	10.2845	9.88659	2.48847	1.31526	4.2357e-21	5.60732e-20	up	Zm00001d024027
Zm00001d053429	29.5795	33.4264	27.5939	13.6803	10.2555	12.1978	2.50736	1.32617	4.41085e-21	5.83674e-20	up	Zm00001d053429		DNA binding protein [Zea mays]
Zm00001d023461	11.7311	12.6777	9.51465	1.71042	1.97327	1.55697	6.47314	2.69447	4.89273e-21	6.46083e-20	up	Zm00001d023461		hypothetical protein [Zea mays]
Zm00001d014820	16.278	22.1415	18.7901	8.33849	8.23715	8.05005	2.32317	1.21609	5.11239e-21	6.74792e-20	up	Zm00001d014820		GDSL esterase/lipase [Zea mays]
Zm00001d047775	17.9085	20.8296	20.3355	5.9271	7.44847	7.48429	2.83193	1.50178	5.22667e-21	6.88735e-20	up	Zm00001d047775		dirigent protein 24 [Zea mays]
Zm00001d003993	4.24579	2.45117	3.03981	0.035092	0.275438	0.11053	23.1244	4.53135	5.6329e-21	7.41027e-20	up	Zm00001d003993		uncharacterized protein LOC100192755 [Zea mays]
Zm00001d050938	1.8431	2.22021	1.66589	5.31343	5.37086	5.49464	0.354115	-1.49771	5.90497e-21	7.76494e-20	down	Zm00001d050938		pentatricopeptide repeat-containing protein At4g14850 [Zea mays]
Zm00001d044291	11.151	11.3842	11.6268	4.88427	6.0002	4.44353	2.22873	1.15622	6.1661e-21	8.10493e-20	up	Zm00001d044291		submergence induced protein SI397 isoform X1 [Zea mays]
Zm00001d005208	13.9376	15.2233	13.5914	5.89264	5.9931	4.25001	2.64953	1.40574	6.62281e-21	8.68351e-20	up	Zm00001d005208		uncharacterized protein LOC100280247 [Zea mays]
Zm00001d002364	4.31651	5.20982	6.42089	0.1089	0	0.255334	43.7829	5.4523	6.80643e-21	8.91314e-20	up	Zm00001d002364		ethylene-responsive transcription factor 4 [Zea mays]
Zm00001d001575	0.880021	2.14659	1.83568	10.7583	8.45237	10.1129	0.165815	-2.59235	6.81097e-21	8.91539e-20	down	Zm00001d001575
Zm00001d043524	5.80832	5.63557	6.97868	12.2947	13.3621	12.002	0.489197	-1.03151	7.10694e-21	9.29122e-20	down	Zm00001d043524	EC:3.2.1.39	uncharacterized protein LOC100278152 precursor [Zea mays];Glucan endo-13-beta-glucosidase 13 [Zea mays]
Zm00001d053988	19.195	19.294	15.1628	4.81569	4.24239	5.02759	3.80896	1.9294	7.16101e-21	9.35802e-20	up	Zm00001d053988		ocs element-binding factor 1 [Zea mays]
Zm00001d025660	27.9505	25.7744	30.6909	13.5818	13.8898	13.0475	2.08336	1.05891	7.36735e-21	9.62368e-20	up	RAB2B		Ras-related protein Rab-2-B [Zea mays]
Zm00001d015589	19.4191	18.6635	18.5812	9.02678	10.0798	8.85834	2.02624	1.01881	7.53868e-21	9.8434e-20	up	Zm00001d015589		Premnaspirodiene oxygenase [Zea mays]
Zm00001d049364	6.88089	5.68002	3.96761	0.237686	0.263982	0.091638	27.8584	4.80004	7.66117e-21	9.99919e-20	up	Zm00001d049364		ethylene-responsive transcription factor 4 [Zea mays]
Zm00001d014952	4.90137	5.20959	5.15583	0.538681	0.658032	0.990192	6.981	2.80343	7.68256e-21	1.0023e-19	up	Zm00001d014952		putative protein kinase superfamily protein isoform X1 [Zea mays]
Zm00001d029932	7.66766	9.57448	8.60975	3.4722	3.53958	3.20475	2.5304	1.33937	7.73337e-21	1.00851e-19	up	Zm00001d029932		protein NRT1/ PTR FAMILY 6.3 [Zea mays]
Zm00001d008273	3.70496	4.69731	4.14522	1.33911	1.12223	0.982574	3.64338	1.86528	8.02387e-21	1.04596e-19	up	Zm00001d008273	EC:3.2.1.20	uncharacterized protein LOC107548101 [Zea mays]
Zm00001d015639	13.7812	16.1865	14.8917	2.82686	4.35619	2.74681	4.51763	2.17556	8.49282e-21	1.10617e-19	up	Zm00001d015639		AP2-EREBP transcription factor, partial [Zea mays]
Zm00001d003830	7.05906	8.59761	7.95323	2.07395	2.35865	1.7451	3.82179	1.93425	9.60654e-21	1.24865e-19	up	Zm00001d003830	EC:4.2.1.91;EC:4.2.1.51	uncharacterized protein LOC100193934 [Zea mays]
Zm00001d052906	6.15783	5.5501	5.77203	1.52758	1.21975	1.76712	3.872	1.95308	1.0041e-20	1.30458e-19	up	Zm00001d052906		Putative lectin-domain receptor-like protein kinase family protein [Zea mays]
Zm00001d038918	6.22487	7.63825	3.68235	0.706832	0.669187	0.859933	7.84698	2.97214	1.10998e-20	1.43681e-19	up	Zm00001d038918		uncharacterized LOC111347728 [Zea mays]
Zm00001d023918	8.45764	9.99825	10.379	4.06119	3.51411	2.9437	2.74122	1.45482	1.11724e-20	1.44562e-19	up	Zm00001d023918		Purple acid phosphatase 10 [Zea mays];purple acid phosphatase precursor [Zea mays]
Zm00001d023616	13.4947	13.2688	14.9056	5.877	4.33335	4.88308	2.76074	1.46506	1.13431e-20	1.46651e-19	up	Zm00001d023616		putative WRKY DNA-binding domain superfamily protein [Zea mays]
Zm00001d017613	15.4763	16.4391	14.4783	7.32797	8.57891	6.51579	2.06905	1.04897	1.24121e-20	1.60339e-19	up	Zm00001d017613		Protein LYK2 [Zea mays]
Zm00001d003173	22.6834	23.3887	20.2446	10.0561	10.1602	10.3021	2.173	1.11969	1.29487e-20	1.67066e-19	up	Zm00001d003173	EC:1.1.1.184;EC:1.1.1.189	NAD(P)-binding Rossmann-fold superfamily protein [Zea mays]
Zm00001d009023	54.5708	51.0445	47.4985	25.3421	20.6226	26.9438	2.10008	1.07045	1.39897e-20	1.80201e-19	up	Zm00001d009023		Nucleic acid-binding OB-fold-like protein [Zea mays]
Zm00001d044677	23.7468	28.4851	27.8396	7.90183	7.90672	9.41733	3.17418	1.66638	1.44384e-20	1.8583e-19	up	Zm00001d044677		uncharacterized protein LOC100276306 precursor [Zea mays]
Zm00001d037920	4.91156	4.02565	5.25039	11.8506	11.0586	9.84474	0.433158	-1.20703	1.45956e-20	1.87776e-19	down	Zm00001d037920		uncharacterized protein LOC100193881 isoform X1 [Zea mays];hypothetical protein ZEAMMB73_Zm00001d037920 [Zea mays]
Zm00001d026335	40.0263	40.0839	40.7342	19.1981	18.5865	21.9277	2.02377	1.01705	1.53443e-20	1.96974e-19	up	Zm00001d026335		Autophagy-related protein 8C [Zea mays]
Zm00001d026067	3.92171	4.63058	3.98983	1.09767	1.00404	1.0594	3.96762	1.98828	1.58901e-20	2.03681e-19	up	Zm00001d026067	EC:1.14.14.80	putative cytochrome P450 superfamily protein [Zea mays]
Zm00001d031815	18.2763	21.4561	19.9543	6.49054	9.8669	8.53572	2.39772	1.26166	1.62269e-20	2.0783e-19	up	Zm00001d031815		Patatin-like protein 2 [Zea mays]
Zm00001d038846	12.7785	13.784	13.7693	6.72393	6.62857	6.76345	2.00497	1.00358	1.79939e-20	2.3018e-19	up	Zm00001d038846	EC:3.1.3.16	uncharacterized protein LOC100381549 [Zea mays]
Zm00001d042826	67.4868	73.7267	71.8462	20.8331	24.327	14.1321	3.59338	1.84534	1.92764e-20	2.46087e-19	up	Zm00001d042826		AER [Zea mays]
Zm00001d041215	6.85144	8.44067	6.68991	14.9015	18.3475	13.0838	0.474437	-1.07571	1.93416e-20	2.46819e-19	down	Zm00001d041215	EC:2.7.11.1	ATP binding protein [Zea mays]
Zm00001d015884	4.52334	4.46827	3.96143	0.652549	1.10324	0.434619	5.91352	2.56402	1.96142e-20	2.49892e-19	up	Zm00001d015884		protein kinase precursor [Zea mays]
Zm00001d043950	4.14335	5.96169	5.43255	1.06718	1.14123	1.20205	4.55587	2.18773	2.00796e-20	2.55512e-19	up	Zm00001d043950		putative WRKY DNA-binding domain superfamily protein [Zea mays]
Zm00001d004664	2.91845	4.37709	4.51761	0.420886	0.675979	0.348554	8.17282	3.03083	2.02414e-20	2.57467e-19	up	Zm00001d004664		uncharacterized protein LOC100381980 precursor [Zea mays]
Zm00001d022437	16.3498	14.3507	15.9619	5.4219	7.40847	5.29863	2.57391	1.36396	2.05389e-20	2.61145e-19	up	Zm00001d022437		putative WRKY transcription factor 46 [Zea mays]
Zm00001d012320	1.5963	1.43306	1.79124	4.04777	3.99153	4.45834	0.385721	-1.37437	2.10863e-20	2.67674e-19	down	Zm00001d012320		Cell division control protein 6 homolog B [Zea mays]
Zm00001d020296	1.9275	2.38172	2.35012	6.39734	6.74861	8.04772	0.314214	-1.67018	2.12048e-20	2.68962e-19	down	Zm00001d020296	EC:2.3.1.24	LAG1 longevity assurance homolog 3 [Zea mays];ASC1-like protein 1 [Zea mays]
Zm00001d003414	9.97386	11.8103	11.2173	4.06044	4.63621	3.65901	2.67096	1.41736	2.17028e-20	2.75167e-19	up	Zm00001d003414		NAC domain protein NAC5 [Zea mays]
Zm00001d014317	19.7262	15.507	16.9911	3.07663	4.54835	5.30261	4.03975	2.01427	2.35786e-20	2.9847e-19	up	Zm00001d014317		hypothetical protein ZEAMMB73_Zm00001d014317 [Zea mays]
Zm00001d016273	2.24251	1.79299	2.39857	4.47333	5.70692	4.70672	0.432195	-1.21025	2.40006e-20	3.03689e-19	down	Zm00001d016273		Kinesin-like protein KIN-14D [Zea mays];P-loop nucleoside triphosphate hydrolase superfamily protein with CH (Calponin Homology) domain [Zea mays];kinesin-like protein KIN-14D isoform X1 [Zea mays]
Zm00001d025670	0.748108	1.15675	0.743929	3.22125	3.71194	3.1028	0.263929	-1.92178	2.65135e-20	3.34948e-19	down	Zm00001d025670	EC:3.1.4.46	uncharacterized protein LOC100382543 precursor [Zea mays]
Zm00001d034596	11.395	11.6212	12.4671	2.336	2.80364	2.95416	4.38401	2.13225	2.68065e-20	3.38514e-19	up	Zm00001d034596		DNA binding protein [Zea mays]
Zm00001d049926	3.14481	4.64069	4.23384	0.612308	0.714588	0.480912	6.64857	2.73304	2.76873e-20	3.49496e-19	up	Zm00001d049926	EC:1.14.11.-	uncharacterized protein LOC100283148 [Zea mays]
Zm00001d010731	4.97006	5.5685	4.90367	10.6646	12.0052	10.5192	0.465282	-1.10382	2.84568e-20	3.58635e-19	down	Zm00001d010731		import inner membrane translocase subunit TIM50 [Zea mays];Mitochondrial import inner membrane translocase subunit TIM50 [Zea mays]
Zm00001d030021	3.04318	3.39724	3.1477	7.68929	6.90727	5.95738	0.466486	-1.1001	2.95542e-20	3.72168e-19	down	Zm00001d030021	EC:2.7.11.1	BR-signaling kinase 2 [Zea mays];probable serine/threonine-protein kinase At4g35230 isoform X2 [Zea mays];probable serine/threonine-protein kinase At4g35230 isoform X1 [Zea mays]
Zm00001d024778	98.0585	71.7953	95.4856	26.2405	18.7022	26.7673	3.70017	1.88759	3.0158e-20	3.7962e-19	up	Zm00001d024778		uncharacterized LOC100135422 [Zea mays]
Zm00001d031203	11.4045	12.5001	12.5249	4.15552	3.54297	4.49395	2.98788	1.57912	3.02344e-20	3.80429e-19	up	Zm00001d031203	EC:3.3.2.10;EC:3.1.3.76	Epoxide hydrolase A [Zea mays]
Zm00001d003983	2.56026	3.17949	3.53868	8.09822	7.4746	7.54667	0.401325	-1.31716	3.03653e-20	3.81772e-19	down	Zm00001d003983	EC:1.2.1.31;EC:1.2.1.8	aldehyde dehydrogenase family 7 member A1 [Zea mays];aldehyde dehydrogenase family 7 [Zea mays subsp. mays];Aldehyde dehydrogenase family 7 member B4 [Zea mays]
Zm00001d001766	20.7158	17.0648	15.0018	5.19435	6.49612	4.77166	3.20629	1.68091	3.10986e-20	3.90835e-19	up	Zm00001d001766		uncharacterized protein LOC100274220 [Zea mays]
Zm00001d020543	21.5359	22.3215	23.2684	9.95803	11.2535	10.5498	2.11344	1.07959	3.13305e-20	3.93593e-19	up	Zm00001d020543	EC:4.1.1.50	S-adenosylmethionine decarboxylase proenzyme [Zea mays]
Zm00001d025887	10.8537	9.63911	10.8355	4.73645	5.14455	4.58433	2.16575	1.11486	3.30767e-20	4.15302e-19	up	Zm00001d025887		yellow stripe-like transporter 12 [Zea mays]
Zm00001d012635	18.3428	17.2589	16.5027	4.57225	5.34131	6.87655	3.10328	1.63379	3.42033e-20	4.28998e-19	up	Zm00001d012635		uncharacterized protein LOC103636603 [Zea mays];hypothetical protein ZEAMMB73_Zm00001d012635 [Zea mays]
Zm00001d032529	1.88517	1.93208	2.05177	4.25405	4.63787	4.09499	0.451917	-1.14587	3.42516e-20	4.29433e-19	down	Zm00001d032529	EC:6.3.2.17	folylpolyglutamate synthetase2 [Zea mays];folylpolyglutamate synthase isoform X1 [Zea mays];folylpolyglutamate synthase [Zea mays]
Zm00001d052935	6.36364	7.64548	7.65745	0.837968	0.382283	0.968867	9.8974	3.30705	3.66123e-20	4.57937e-19	up	Zm00001d052935		Plant invertase/pectin methylesterase inhibitor superfamily protein [Zea mays]
Zm00001d034427	18.9863	22.4932	17.8621	7.76998	7.66102	4.93778	2.91336	1.54268	3.82819e-20	4.77872e-19	up	Zm00001d034427		Systemin receptor SR160 [Zea mays]
Zm00001d013325	21.3023	22.4455	18.914	8.46434	8.14403	7.87206	2.55967	1.35596	3.83304e-20	4.78288e-19	up	Zm00001d013325	EC:2.3.2.32	GLABRA2 expression modulator [Zea mays]
Zm00001d002021	4.74341	7.61708	7.19081	0.128906	0.376877	0.092527	32.6775	5.03023	4.165e-20	5.19299e-19	up	Zm00001d002021
Zm00001d016681	18.5912	19.0774	19.5327	7.37203	10.0039	7.03801	2.34298	1.22835	4.20495e-20	5.23864e-19	up	Zm00001d016681		PAN domain-containing protein At5g03700 [Zea mays]
Zm00001d027645	2.47795	2.70696	2.84635	6.5374	8.2252	5.29949	0.40032	-1.32077	4.26703e-20	5.30969e-19	down	Zm00001d027645		MDIS1-interacting receptor like kinase 1 [Zea mays]
Zm00001d022590	0.790118	0.7661	0.675016	1.54795	1.76985	1.40506	0.472433	-1.08182	4.4982e-20	5.59293e-19	down	Zm00001d022590		two-component response regulator-like PRR37 isoform X3 [Zea mays];hypothetical protein ZEAMMB73_Zm00001d022590 [Zea mays];two-component response regulator-like PRR37 isoform X5 [Zea mays];two-component response regulator-like PRR37 isoform X1 [Zea mays];two-component response regulator-like PRR37 isoform X7 [Zea mays];two-component response regulator-like PRR37 isoform X4 [Zea mays]
Zm00001d025721	7.89367	8.08672	7.98325	18.6569	20.4057	14.3363	0.448766	-1.15596	4.53385e-20	5.63281e-19	down	Zm00001d025721		Mitotic spindle checkpoint protein MAD2 [Zea mays];mitotic spindle checkpoint protein MAD2 [Zea mays]
Zm00001d039279	7.59842	7.38662	6.94262	0.777517	1.25239	1.42122	6.35376	2.66761	4.85704e-20	6.02484e-19	up	Zm00001d039279		WW domain-binding protein 11 [Zea mays]
Zm00001d014757	13.408	16.079	17.1657	3.42836	3.23465	4.42067	4.20914	2.07352	4.87947e-20	6.04789e-19	up	Zm00001d014757	EC:3.1.1.11	ripening-related protein precursor [Zea mays]
Zm00001d024825	2.11873	2.49666	2.56207	5.40534	4.79419	5.22079	0.465455	-1.10329	4.94983e-20	6.13028e-19	down	Zm00001d024825		BRCT domain-containing DNA repair protein [Zea mays];uncharacterized protein LOC103641379 [Zea mays]
Zm00001d000298	13.22	13.2622	12.0657	4.54843	4.5683	3.76701	2.99197	1.5811	5.26278e-20	6.50508e-19	up	Zm00001d000298		BRASSINOSTEROID INSENSITIVE 1-associated receptor kinase 1 [Zea mays]
Zm00001d023422	4.6861	4.64607	4.43899	9.60041	9.56386	9.38767	0.48232	-1.05194	6.2918e-20	7.74963e-19	down	Zm00001d023422		pentatricopeptide repeat-containing protein At1g22960, mitochondrial [Zea mays]
Zm00001d037917	24.6099	25.8653	25.535	8.86546	8.67683	11.1494	2.6492	1.40556	6.39952e-20	7.87616e-19	up	Zm00001d037917		unknown [Zea mays]
Zm00001d040204	13.2437	12.7501	10.2732	22.7712	24.5534	28.1257	0.480673	-1.05687	6.42256e-20	7.89527e-19	down	Zm00001d040204		uncharacterized protein LOC100272796 [Zea mays]
Zm00001d010596	6.88936	4.33601	5.33282	0.200445	0.55842	0.392603	14.3801	3.846	6.8545e-20	8.40003e-19	up	Zm00001d010596	EC:2.7.12.2	uncharacterized protein LOC100273939 [Zea mays]
Zm00001d049204	4.14353	2.87495	3.62802	0.796247	0.792305	0.742287	4.56767	2.19146	7.21157e-20	8.8273e-19	up	Zm00001d049204		uncharacterized protein LOC103652923 [Zea mays];hypothetical protein ZEAMMB73_Zm00001d049204 [Zea mays]
Zm00001d048559	19.216	19.4399	18.0807	5.17386	7.52166	4.32152	3.3341	1.7373	7.53732e-20	9.21531e-19	up	Zm00001d048559	EC:2.5.1.18	glutathione transferase35 [Zea mays]
Zm00001d007161	20.8625	20.8845	23.2715	10.6699	9.3346	8.82664	2.25515	1.17322	7.96944e-20	9.7323e-19	up	Zm00001d007161	EC:1.11.1.7	uncharacterized protein LOC100384441 precursor [Zea mays];Peroxidase 52 [Zea mays]
Zm00001d031944	4.50186	7.44686	5.9708	0.057599	0.362737	0.261001	26.3005	4.71702	7.99267e-20	9.75688e-19	up	Zm00001d031944		uncharacterized LOC100192635 [Zea mays]
Zm00001d018605	15.8145	17.9665	18.5061	5.77962	6.07052	6.70559	2.81784	1.49459	8.03206e-20	9.80116e-19	up	Zm00001d018605	EC:1.1.1.206	zinc finger, C2H2 type family protein [Zea mays]
Zm00001d006574	12.0732	12.0773	11.8167	4.15416	4.55403	4.19438	2.7876	1.47902	8.16535e-20	9.95996e-19	up	Zm00001d006574		Octicosapeptide/Phox/Bem1p [Zea mays]
Zm00001d023801	3.53847	3.75652	3.5345	6.37811	7.9144	7.44094	0.498286	-1.00495	8.21852e-20	1.00209e-18	down	Zm00001d023801		uncharacterized protein LOC100191506 [Zea mays];DNA polymerase alpha 2 [Zea mays]
Zm00001d053103	15.9663	11.5658	12.5085	1.01064	1.43933	1.82664	9.36269	3.22692	8.23373e-20	1.00356e-18	up	Zm00001d053103		plastid-specific ribosomal protein 6 [Zea mays]
Zm00001d033194	12.1943	13.3893	13.8411	6.00636	6.92202	5.04377	2.19365	1.13334	8.24284e-20	1.00428e-18	up	Zm00001d033194		subtilisin-like protease precursor [Zea mays]
Zm00001d039790	97.8157	89.2245	92.2306	46.1937	36.9587	45.8906	2.16417	1.11381	8.30492e-20	1.01145e-18	up	H3C2		Histone H3.2 [Zea mays]
Zm00001d033231	2.08951	2.4614	2.37252	4.72001	4.89494	4.47663	0.491317	-1.02527	8.35192e-20	1.01679e-18	down	Zm00001d033231		Expansin-B4 [Zea mays]
Zm00001d013697	6.40566	5.64017	7.07633	12.5438	13.8211	12.7413	0.48898	-1.03215	8.98678e-20	1.09196e-18	down	Zm00001d013697		uncharacterized protein LOC100276857 [Zea mays]
Zm00001d035753	11.76	11.998	16.9235	3.84491	3.82783	2.29897	4.07969	2.02846	9.43496e-20	1.14598e-18	up	Zm00001d035753	EC:3.2.1.21	polygalacturonase inhibitor precursor [Zea mays]
Zm00001d035629	21.2776	19.2062	24.3729	8.55442	8.08236	8.09197	2.62273	1.39107	9.91806e-20	1.20327e-18	up	Zm00001d035629		uncharacterized protein LOC100192897 isoform X1 [Zea mays]
Zm00001d033225	8.32329	7.05913	7.2434	14.441	17.6111	15.2146	0.478684	-1.06285	1.01469e-19	1.23055e-18	down	Zm00001d033225	EC:1.2.4.1	uncharacterized protein LOC100282233 [Zea mays];Pyruvate dehydrogenase E1 component subunit beta-3 chloroplastic [Zea mays]
Zm00001d037112	14.8708	17.1372	12.8155	5.14032	6.79532	5.86823	2.51762	1.33206	1.02777e-19	1.24594e-18	up	Zm00001d037112		root-specific kinase 1 [Zea mays]
Zm00001d012472	4.7347	5.12615	5.78232	1.19413	0.736923	1.08461	5.18729	2.37498	1.03494e-19	1.25415e-18	up	Zm00001d012472		Ankyrin repeat family protein [Zea mays]
Zm00001d010616	7.4674	7.13913	8.20752	1.48055	1.17121	1.99904	4.90541	2.29437	1.03904e-19	1.25863e-18	up	Zm00001d010616		probable WRKY transcription factor 62 [Zea mays]
Zm00001d045392	4.08712	4.19326	3.80067	15.593	12.1056	9.59776	0.32392	-1.62629	1.10478e-19	1.33672e-18	down	Zm00001d045392		uncharacterized LOC103638099 [Zea mays];Early nodulin 93 [Zea mays];unknown [Zea mays]
Zm00001d048064	29.4558	29.7076	35.0106	11.3997	11.9095	9.2673	2.89085	1.53149	1.1116e-19	1.34407e-18	up	Zm00001d048064		hypothetical protein ZEAMMB73_Zm00001d048064 [Zea mays]
Zm00001d020395	11.4575	11.2045	10.6619	3.72439	3.21736	3.91957	3.06812	1.61735	1.12321e-19	1.35746e-18	up	Zm00001d020395		Protein CCC1 [Zea mays];Vacuolar iron transporter 1.2 [Zea mays]
Zm00001d047579	4.27417	3.53175	3.93661	0.484707	0.730958	0.788306	5.85963	2.55081	1.12505e-19	1.35916e-18	up	Zm00001d047579		putative MYB DNA-binding domain superfamily protein [Zea mays]
Zm00001d005998	22.6111	24.0486	21.2787	11.0444	11.9569	10.8529	2.00679	1.00489	1.16978e-19	1.41104e-18	up	Zm00001d005998	EC:2.1.1.104	Caffeoyl-CoA O-methyltransferase 1 [Zea mays];unknown [Zea mays]
Zm00001d043800	4.05296	3.86156	3.55737	1.50559	1.87447	1.40017	2.39986	1.26295	1.37977e-19	1.66052e-18	up	Zm00001d043800		uncharacterized protein LOC100384436 isoform 1 precursor [Zea mays];LEAF RUST 10 DISEASE-RESISTANCE LOCUS RECEPTOR-LIKE PROTEIN KINASE-like 1.1 [Zea mays];uncharacterized LOC100384436 isoform X1 [Zea mays]
Zm00001d051121	8.96357	11.5128	8.69665	2.42334	2.0838	1.91486	4.54265	2.18354	1.38796e-19	1.66974e-18	up	Zm00001d051121		enzyme of the cupin superfamily [Zea mays]
Zm00001d027554	9.18031	9.31262	7.22849	0.481641	1.02326	0.644111	11.969	3.58123	1.39113e-19	1.67291e-18	up	Zm00001d027554		uncharacterized protein LOC103631682 [Zea mays]
Zm00001d048561	6.05014	6.44916	6.3418	1.48596	1.26798	1.69188	4.23794	2.08336	1.41062e-19	1.6957e-18	up	Zm00001d048561	EC:4.2.1.91;EC:4.2.1.51	P-protein [Zea mays]
Zm00001d029371	8.55136	8.5266	8.16037	2.94539	3.23138	2.4451	2.92724	1.54954	1.4146e-19	1.69984e-18	up	Zm00001d029371	EC:3.1.3.12	uncharacterized protein LOC100273093 [Zea mays]
Zm00001d010200	5.96098	5.28272	5.63199	12.4731	10.7389	10.8064	0.496075	-1.01137	1.54389e-19	1.85378e-18	down	Zm00001d010200	EC:2.7.1.74	ATP binding protein [Zea mays]
Zm00001d018984	14.3022	12.5819	12.6543	2.94871	2.88744	2.10936	4.9762	2.31504	1.66662e-19	1.99963e-18	up	Zm00001d018984		ylmG homolog protein 1-2, chloroplastic [Zea mays]
Zm00001d046801	7.94727	8.62906	8.14685	3.43751	3.94036	3.20279	2.33664	1.22443	1.81538e-19	2.17562e-18	up	Zm00001d046801		Putative serine peptidase S28 family protein [Zea mays]
Zm00001d043050	9.32963	7.72657	11.9287	1.05261	0.544084	1.34851	9.84138	3.29886	1.81988e-19	2.18019e-18	up	Zm00001d043050		uncharacterized protein LOC111347718 [Zea mays]
Zm00001d018825	14.1023	13.2718	11.2715	5.40681	4.78988	4.95574	2.55045	1.35075	1.88334e-19	2.25365e-18	up	Zm00001d018825		uncharacterized protein LOC100501925 isoform 1 [Zea mays];Protein kinase superfamily protein [Zea mays];uncharacterized protein LOC100501925 isoform 2 [Zea mays]
Zm00001d051384	36.7555	31.7539	43.5271	9.46237	13.3882	7.8872	3.6449	1.86588	1.93929e-19	2.31707e-18	up	Zm00001d051384		cortical cell-delineating protein precursor [Zea mays]
Zm00001d043350	2.67662	2.68773	2.56424	0.476035	0.451505	0.225999	6.87328	2.781	2.04137e-19	2.43719e-18	up	Zm00001d043350		uncharacterized protein LOC100383126 [Zea mays]
Zm00001d010948	10.3921	11.1601	11.4603	4.52524	3.927	4.56588	2.53589	1.34249	2.11323e-19	2.51916e-18	up	Zm00001d010948		liguleless 4 [Zea mays]
Zm00001d014611	40.9108	41.0131	39.479	15.8896	18.1757	10.1017	2.74872	1.45876	2.15668e-19	2.56999e-18	up	Zm00001d014611	EC:3.6.3.44	phosphate import ATP-binding protein pstB 1 [Zea mays]
Zm00001d053162	17.2413	18.5162	18.2625	8.34414	7.36089	8.69697	2.21375	1.14649	2.21945e-19	2.64279e-18	up	Zm00001d053162		putative bZIP transcription factor superfamily protein [Zea mays]
Zm00001d029442	9.86718	9.02719	8.76578	2.93601	3.47459	3.4073	2.81732	1.49432	2.4012e-19	2.85704e-18	up	Zm00001d029442		F-box only protein 13 [Zea mays]
Zm00001d008923	13.3652	14.5131	12.4796	4.11166	3.21579	2.58254	4.07244	2.02589	2.48735e-19	2.95732e-18	up	Zm00001d008923		uncharacterized protein LOC100277379 [Zea mays]
Zm00001d000291	10.5328	10.7693	10.9077	4.2134	2.6418	3.58482	3.08522	1.62537	2.62926e-19	3.12251e-18	up	Zm00001d000291		Transcription factor bHLH69 [Zea mays]
Zm00001d038831	3.80977	3.01414	3.36721	9.86865	8.26386	8.35288	0.384783	-1.37788	2.69303e-19	3.19583e-18	down	Zm00001d038831	EC:3.1.3.36	Putative inositol polyphosphate phosphatase (Synaptogenin-like) family protein [Zea mays]
Zm00001d049351	11.4913	8.73682	9.29092	20.9704	18.6522	19.4554	0.499662	-1.00098	2.8213e-19	3.34302e-18	down	Zm00001d049351	EC:4.2.1.59	uncharacterized protein LOC100273566 [Zea mays];unknown [Zea mays]
Zm00001d034283	17.3713	16.7714	16.7486	5.95976	5.36071	4.35646	3.24625	1.69878	2.99283e-19	3.54227e-18	up	Zm00001d034283		photosystem I reaction center subunit III [Zea mays]
Zm00001d001774	6.90725	6.5858	6.07427	1.18711	0.806215	1.16159	6.20217	2.63277	3.01336e-19	3.56522e-18	up	Zm00001d001774		putative CCR4-associated factor 1 11 [Zea mays]
Zm00001d022032	7.48768	9.52025	8.80343	1.85824	1.44441	0.572107	6.66142	2.73583	3.12675e-19	3.69521e-18	up	Zm00001d022032		ribosome-inactivating protein2 [Zea mays]
Zm00001d031257	23.7604	21.1211	23.0661	6.18636	7.62967	9.73851	2.88469	1.52842	3.14371e-19	3.71387e-18	up	Zm00001d031257		blue copper protein precursor [Zea mays]
Zm00001d029438	12.1082	8.68047	6.39059	1.16297	1.43853	1.37972	6.82685	2.77122	3.2538e-19	3.84249e-18	up	Zm00001d029438		E3 ubiquitin-protein ligase EL5 [Zea mays]
Zm00001d027449	7.09751	9.01635	7.17338	0.779113	1.22976	1.66477	6.339	2.66426	3.68411e-19	4.34251e-18	up	Zm00001d027449		hypothetical protein ZEAMMB73_Zm00001d027449 [Zea mays]
Zm00001d028820	37.2507	41.2802	36.351	17.9617	21.7374	15.1455	2.09468	1.06673	3.72603e-19	4.38864e-18	up	Zm00001d028820		uncharacterized protein LOC100273261 [Zea mays]
Zm00001d051836	32.7022	33.635	28.2091	13.9856	12.0526	15.7429	2.2629	1.17817	3.82704e-19	4.50088e-18	up	Zm00001d051836	EC:3.1.1.4	unknown [Zea mays]
Zm00001d052838	15.349	15.8618	10.6638	2.454	2.21765	3.25767	5.28097	2.4008	3.83265e-19	4.5058e-18	up	Zm00001d052838		uncharacterized protein LOC100277570 [Zea mays]
Zm00001d020595	11.9657	14.2269	14.3744	6.4124	5.38775	5.72032	2.31541	1.21127	3.90426e-19	4.58827e-18	up	Zm00001d020595		uncharacterized protein LOC100284306 [Zea mays]
Zm00001d027345	14.2805	11.2598	10.5578	2.82746	3.02866	2.60198	4.26787	2.09352	4.37625e-19	5.13721e-18	up	Zm00001d027345		mitochondrial import inner membrane translocase subunit TIM23-2 [Zea mays]
Zm00001d022081	14.5119	15.0524	14.2679	7.33861	8.01822	6.05667	2.04694	1.03347	4.79039e-19	5.60872e-18	up	Zm00001d022081		brittle stalk-2-like protein 6 precursor [Zea mays]
Zm00001d047053	2.8156	2.84555	2.63697	5.6858	6.00518	5.17704	0.491944	-1.02343	4.87258e-19	5.70072e-18	down	Zm00001d047053	EC:2.7.11.1	ATP binding protein [Zea mays];BR-signaling kinase 2 [Zea mays];probable serine/threonine-protein kinase At4g35230 isoform X1 [Zea mays]
Zm00001d004020	1.87472	1.64672	1.87884	3.86406	4.0615	3.13952	0.488047	-1.03491	5.26852e-19	6.15482e-18	down	Zm00001d004020		uncharacterized protein LOC100381501 isoform X2 [Zea mays];uncharacterized protein LOC100381501 isoform X1 [Zea mays];uncharacterized protein LOC100381501 [Zea mays];hypothetical protein ZEAMMB73_Zm00001d004020 [Zea mays]
Zm00001d034109	8.37693	8.64368	8.24329	3.07189	3.26967	2.59496	2.82704	1.49929	5.32321e-19	6.2141e-18	up	Zm00001d034109		probable protein phosphatase 2C 34 [Zea mays];putative protein phosphatase 2C 48, partial [Zea mays]
Zm00001d033454	13.6065	12.7972	13.2278	4.99116	4.24268	4.48843	2.88812	1.53013	5.79213e-19	6.75398e-18	up	Zm00001d033454		SNARE-like superfamily protein [Zea mays]
Zm00001d052842	5.42586	7.86367	6.8406	1.59072	1.27557	0.966941	5.25148	2.39272	6.26727e-19	7.29183e-18	up	Zm00001d052842		caffeoyl-CoA O-methyltransferase 1 [Zea mays]
Zm00001d031801	4.96788	7.84611	4.31386	0.952499	0.597279	0.615044	7.9119	2.98402	6.36012e-19	7.38895e-18	up	Zm00001d031801		tuliposide A-converting enzyme 1, chloroplastic [Zea mays]
Zm00001d017866	5.12102	5.89416	5.10863	1.9172	1.7864	2.2812	2.69413	1.42982	6.72357e-19	7.80544e-18	up	Zm00001d017866		uncharacterized protein LOC100191778 isoform X1 [Zea mays]
Zm00001d013967	3.27514	2.64614	3.87294	6.97081	6.89515	5.88222	0.495955	-1.01172	7.82778e-19	9.07061e-18	down	Zm00001d013967		Myosin-3 [Zea mays];uncharacterized protein LOC100277427 [Zea mays]
Zm00001d048446	1.77757	1.55827	1.80957	0.042015	0.058198	0.11913	23.4583	4.55203	8.11538e-19	9.39351e-18	up	Zm00001d048446		probable acyl-activating enzyme 12, peroxisomal [Zea mays]
Zm00001d018652	20.1083	17.4973	17.9175	8.68425	9.45522	7.9102	2.13143	1.09182	8.25473e-19	9.5513e-18	up	Zm00001d018652		FAD/NAD(P)-binding oxidoreductase family protein [Zea mays];flavin-containing monooxygenase FMO GS-OX-like 8 [Zea mays]
Zm00001d040067	10.2188	9.82541	10.7246	3.6241	4.85239	3.99841	2.46646	1.30244	8.76315e-19	1.01247e-17	up	Zm00001d040067	EC:2.4.1.255	uncharacterized protein LOC100272910 [Zea mays]
Zm00001d027938	10.8369	11.109	11.3201	4.91725	5.64302	5.22101	2.10795	1.07584	8.89893e-19	1.02778e-17	up	Zm00001d027938		uncharacterized protein LOC100191941 [Zea mays]
Zm00001d028814	13.252	15.0647	14.8588	3.12158	3.5735	4.95603	3.7057	1.88975	9.2998e-19	1.07369e-17	up	Zm00001d028814		uncharacterized protein LOC100192117 [Zea mays]
Zm00001d024541	6.98914	5.7052	6.89397	1.93672	1.55698	1.96334	3.58955	1.8438	9.38151e-19	1.08233e-17	up	Zm00001d024541	EC:3.2.1.20	reticuline oxidase [Zea mays]
Zm00001d044076	6.60682	9.34539	5.0968	0.215925	0.272567	0.081872	36.9045	5.20573	9.43527e-19	1.08813e-17	up	Zm00001d044076		extensin-like precursor [Zea mays]
Zm00001d036835	7.33557	8.54128	7.37936	0.962751	2.0664	0.68092	6.26841	2.6481	9.92338e-19	1.14317e-17	up	Zm00001d036835	EC:1.11.1.7	Peroxidase 67 [Zea mays]
Zm00001d020442	15.163	14.7012	15.2891	4.35652	4.59751	2.72839	3.86506	1.95049	1.00749e-18	1.1602e-17	up	Zm00001d020442		uncharacterized LOC100304006 precursor [Zea mays]
Zm00001d039575	5.31886	4.72714	5.16111	1.22959	1.10799	0.645905	5.09709	2.34967	1.02873e-18	1.18379e-17	up	Zm00001d039575	EC:1.14.11.59	1-aminocyclopropane-1-carboxylate oxidase [Zea mays]
Zm00001d020358	3.24413	3.34904	2.67424	0.555656	0.311492	0.270129	8.14878	3.02658	1.13164e-18	1.29983e-17	up	Zm00001d020358		ubiquitin-protein ligase [Zea mays]
Zm00001d050394	12.2831	11.9563	9.20842	4.37418	3.28015	3.39813	3.02628	1.59755	1.17526e-18	1.34847e-17	up	Zm00001d050394		transcription factor AIG1 [Zea mays]
Zm00001d016909	23.8628	25.3237	21.0066	11.4902	9.39924	10.0767	2.26677	1.18064	1.17961e-18	1.35297e-17	up	Zm00001d016909		uncharacterized protein LOC100273576 [Zea mays]
Zm00001d033451	5.12437	3.74517	5.06727	9.73746	10.3522	9.07335	0.477894	-1.06524	1.2852e-18	1.47193e-17	down	Zm00001d033451	EC:3.1.3.36	type IV inositol polyphosphate 5-phosphatase 7 [Zea mays];Type IV inositol polyphosphate 5-phosphatase 7 [Zea mays]
Zm00001d032557	18.9078	19.476	18.619	9.34485	10.3499	7.57674	2.0902	1.06364	1.71961e-18	1.96446e-17	up	Zm00001d032557		uncharacterized LOC100126941 [Zea mays]
Zm00001d027749	15.5102	16.3275	15.6593	8.69219	6.06687	6.17903	2.26845	1.18171	1.72072e-18	1.96501e-17	up	Zm00001d027749		sulfate transporter4 [Zea mays]
Zm00001d028816	14.0089	12.8536	12.8264	4.33641	4.8884	4.19839	2.95674	1.56401	1.79512e-18	2.047e-17	up	Zm00001d028816		pathogenesis-related protein 1 [Zea mays]
Zm00001d048063	27.9113	31.212	32.6186	10.983	12.37	8.919	2.84277	1.5073	2.17102e-18	2.46318e-17	up	Zm00001d048063		hypothetical protein ZEAMMB73_Zm00001d048063 [Zea mays]
Zm00001d011363	13.2116	12.099	11.6866	5.04125	5.62402	6.42904	2.1643	1.1139	2.20073e-18	2.49509e-17	up	Zm00001d011363	EC:1.1.1.316	Putative oxidoreductase, aldo/keto reductase family protein [Zea mays]
Zm00001d028180	3.20679	3.08238	3.69836	6.86087	7.828	7.00659	0.460351	-1.11919	2.30051e-18	2.60314e-17	down	Zm00001d028180	EC:5.5.1.4	inositol-3-phosphate synthase [Zea mays];low phytic acid1 [Zea mays]
Zm00001d019358	78.6519	72.491	82.9389	41.1241	30.9213	40.823	2.07394	1.05237	2.30133e-18	2.60314e-17	up	Zm00001d019358		B12D protein isoform X1 [Zea mays]
Zm00001d032027	14.3268	17.0751	15.6404	6.73785	7.66452	6.87908	2.21048	1.14436	2.42214e-18	2.73626e-17	up	Zm00001d032027		thaumatin-like protein 1 precursor [Zea mays];uncharacterized protein LOC103643225 isoform X2 [Zea mays]
Zm00001d040147	3.96262	4.45951	3.74446	8.59383	9.35791	7.87535	0.471079	-1.08596	2.4617e-18	2.77996e-17	down	Zm00001d040147		uncharacterized protein LOC100272391 isoform X1 [Zea mays];uncharacterized protein LOC100272391 [Zea mays]
Zm00001d040906	7.53647	11.5481	9.78354	1.06623	0.996973	1.48182	8.14328	3.02561	2.82436e-18	3.18038e-17	up	Zm00001d040906		hypothetical protein ZEAMMB73_Zm00001d040906 [Zea mays]
Zm00001d015918	35.9944	31.1625	41.3386	76.0406	92.5302	66.763	0.461028	-1.11707	2.90018e-18	3.26343e-17	down	Zm00001d015918
Zm00001d012304	5.7819	6.71778	5.13752	1.74282	1.58255	1.56361	3.60754	1.85102	3.02024e-18	3.39247e-17	up	Zm00001d012304		Putative cytochrome P450 superfamily protein [Zea mays]
Zm00001d037371	5.09892	6.8438	7.75352	13.65	15.2844	13.9618	0.459161	-1.12293	3.10759e-18	3.48437e-17	down	Zm00001d037371		probable L-type lectin-domain containing receptor kinase S.7 precursor [Zea mays]
Zm00001d039911	3.66835	3.29632	2.87214	7.36077	7.23329	6.92258	0.457172	-1.12919	3.47143e-18	3.88266e-17	down	Zm00001d039911		Di-glucose binding protein with Leucine-rich repeat domain [Zea mays]
Zm00001d042349	11.8469	12.8386	10.0427	4.59114	4.54038	5.29427	2.40737	1.26746	3.62015e-18	4.04325e-17	up	Zm00001d042349		hypothetical protein ZEAMMB73_Zm00001d042349 [Zea mays]
Zm00001d036360	4.32917	5.42806	5.26316	10.1854	12.6073	9.24379	0.468853	-1.09279	3.76189e-18	4.19709e-17	down	Zm00001d036360		cyclin 3 [Zea mays];Cyclin-B2-4 [Zea mays]
Zm00001d034916	5.05446	5.50557	5.85684	1.47314	1.52229	1.17351	3.9379	1.97743	3.87142e-18	4.31777e-17	up	Zm00001d034916		antiporter/ drug transporter/ transporter [Zea mays]
Zm00001d026042	10.0165	10.2278	10.5273	4.58702	5.45068	4.56567	2.10716	1.0753	3.8946e-18	4.34208e-17	up	Zm00001d026042		putative purine permease 11, partial [Zea mays]
Zm00001d014597	1.56703	1.7028	1.84518	4.01648	3.8444	3.433	0.4529	-1.14274	4.20738e-18	4.68417e-17	down	Zm00001d014597		Pentatricopeptide repeat-containing protein [Zea mays]
Zm00001d002970	3.30154	2.82752	3.29861	0.504149	0.62668	0.587435	5.48674	2.45595	4.29907e-18	4.78455e-17	up	Zm00001d002970		uncharacterized protein LOC100192739 [Zea mays]
Zm00001d032810	110.806	116.671	98.631	56.7947	55.0914	43.4047	2.09998	1.07038	4.36759e-18	4.85739e-17	up	Zm00001d032810	EC:2.3.2.27	uncharacterized protein LOC100192978 [Zea mays];CHY-type/CTCHY-type/RING-type Zinc finger protein [Zea mays];uncharacterized protein LOC100192978 isoform X2 [Zea mays];uncharacterized protein LOC100192978 isoform X1 [Zea mays]
Zm00001d028440	4.62049	5.77286	4.45394	0.577319	0.867033	0.709948	6.89193	2.78491	4.42214e-18	4.91632e-17	up	Zm00001d028440	EC:3.-.-.-	probable carboxylesterase 8 [Zea mays]
Zm00001d000403	12.4567	14.096	14.5095	6.80952	7.29191	5.97321	2.04548	1.03244	4.57924e-18	5.08739e-17	up	Zm00001d000403		Protein binding protein [Zea mays]
Zm00001d048230	9.07159	9.77964	8.10713	2.56819	2.77829	2.84767	3.28995	1.71807	5.19264e-18	5.75464e-17	up	Zm00001d048230		putative RING zinc finger domain superfamily protein precursor [Zea mays]
Zm00001d020714	3.08371	4.18811	3.18713	0.65545	0.411248	0.599576	6.27685	2.65004	6.07095e-18	6.7162e-17	up	Zm00001d020714		HSF transcription factor, partial [Zea mays]
Zm00001d042210	15.2486	18.4066	19.6553	7.01448	5.9273	3.90252	3.1649	1.66216	6.15495e-18	6.80674e-17	up	Zm00001d042210	EC:4.1.2.10	uncharacterized protein LOC100192086 [Zea mays]
Zm00001d037181	5.46931	4.19578	5.26043	0.468148	0.215452	0.618168	11.4656	3.51924	6.17819e-18	6.83004e-17	up	Zm00001d037181		hypothetical protein ZEAMMB73_Zm00001d037181 [Zea mays]
Zm00001d014244	4.88955	7.06266	5.42882	1.42825	1.4589	1.02623	4.44144	2.15103	6.58122e-18	7.25523e-17	up	Zm00001d014244	EC:3.1.1.80	esterase precursor [Zea mays]
Zm00001d010877	1.08409	1.26812	1.09687	3.57368	2.79271	2.81328	0.37573	-1.41223	6.61255e-18	7.28722e-17	down	Zm00001d010877		uncharacterized protein LOC100192867 [Zea mays];BRCT domain-containing DNA repair protein [Zea mays];uncharacterized protein LOC100192867 isoform X1 [Zea mays]
Zm00001d029723	7.78215	5.51184	5.96053	0.568506	1.01216	1.22982	6.85095	2.7763	6.64623e-18	7.32178e-17	up	Zm00001d029723		mu-crystallin [Zea mays]
Zm00001d048307	32.6218	28.9258	26.3602	7.45799	5.59127	6.77481	4.4344	2.14874	6.90694e-18	7.5957e-17	up	Zm00001d048307		uncharacterized protein LOC100276002 [Zea mays]
Zm00001d027524	5.28311	5.46567	6.7214	1.16783	0.933206	1.40087	4.98877	2.31868	7.25948e-18	7.97505e-17	up	Zm00001d027524	EC:3.2.1.14	basic endochitinase precursor [Zea mays]
Zm00001d017817	8.20043	4.89702	6.88749	0.05452	0	0.191988	81.0721	6.34113	7.3167e-18	8.02951e-17	up	Zm00001d017817		hypothetical protein [Zea mays]
Zm00001d047017	4.94889	4.85111	4.11214	1.45575	1.0798	1.26985	3.6559	1.87023	7.38759e-18	8.10449e-17	up	Zm00001d047017		transcription factor MYC2 [Zea mays]
Zm00001d046147	10.3249	6.23367	9.0208	0.568584	0.302437	1.06112	13.2389	3.72671	8.14381e-18	8.91237e-17	up	Zm00001d046147		RING-H2 finger protein ATL39 [Zea mays]
Zm00001d047437	18.8021	19.5304	16.7719	9.92053	8.80732	8.54731	2.02031	1.01458	8.27105e-18	9.04848e-17	up	Zm00001d047437		uncharacterized protein LOC100273437 [Zea mays]
Zm00001d043581	8.6681	10.4569	9.72195	3.93527	4.89994	4.80824	2.11434	1.08021	8.64347e-18	9.44605e-17	up	Zm00001d043581		subtilisin-like protease SBT5.6 isoform X5 [Zea mays]
Zm00001d014491	25.4399	24.411	21.642	4.03785	3.93418	6.92481	4.79919	2.26279	8.70196e-18	9.50667e-17	up	Zm00001d014491		EF-hand Ca2+-binding protein CCD1 [Zea mays]
Zm00001d042050	3.60229	2.61547	3.03717	9.86339	8.4025	7.70223	0.356396	-1.48845	9.03644e-18	9.86184e-17	down	Zm00001d042050		Protein RETICULATA-RELATED 4 chloroplastic [Zea mays]
Zm00001d011125	16.3816	14.469	14.5563	6.383	5.56809	6.44389	2.46844	1.3036	9.07712e-18	9.9028e-17	up	Zm00001d011125		Putative USP family protein [Zea mays]
Zm00001d032155	5.22539	5.01624	4.80984	11.8251	12.4165	10.235	0.436571	-1.19571	9.36571e-18	1.02106e-16	down	Zm00001d032155		CBL-interacting serine/threonine-protein kinase 15 [Zea mays]
Zm00001d029356	9.2503	8.17104	8.10668	2.7775	2.52405	3.72179	2.82911	1.50035	9.49857e-18	1.03447e-16	up	Zm00001d029356	EC:2.1.1.4	uncharacterized protein LOC100272836 [Zea mays];benzoxazinone synthesis11 [Zea mays]
Zm00001d043674	5.16265	5.02794	4.53332	0.846286	0.551505	0.710124	6.98506	2.80427	9.58062e-18	1.04304e-16	up	Zm00001d043674	EC:3.5.4.5	CDA1 [Zea mays]
Zm00001d051572	4.69878	5.2084	3.99392	10.3041	10.9582	8.83218	0.461914	-1.1143	9.75455e-18	1.06125e-16	down	Zm00001d051572		ATPase family AAA domain-containing protein 3C [Zea mays];AAA-type ATPase family protein [Zea mays]
Zm00001d039363	16.114	14.8465	12.7376	6.86571	5.82437	6.6789	2.25608	1.17382	9.89435e-18	1.07608e-16	up	Zm00001d039363		uncharacterized protein LOC100284612 [Zea mays]
Zm00001d031878	13.7758	12.0649	11.7754	2.41916	1.98006	3.76165	4.60933	2.20456	9.93025e-18	1.07961e-16	up	Zm00001d031878		proline-rich family protein precursor [Zea mays]
Zm00001d044078	61.0174	44.3284	56.4214	9.83884	15.3965	5.3455	5.28983	2.40322	1.09742e-17	1.19065e-16	up	Zm00001d044078		uncharacterized protein LOC100279043 [Zea mays]
Zm00001d052375	30.5863	40.2913	38.7618	17.533	17.2276	13.5604	2.26898	1.18204	1.10189e-17	1.19508e-16	up	Zm00001d052375		uncharacterized protein LOC100276998 precursor [Zea mays]
Zm00001d041960	48.8657	51.712	53.1871	20.0594	18.6014	27.0518	2.33996	1.22648	1.12178e-17	1.21623e-16	up	Zm00001d041960		transcription factor PCL1 [Zea mays]
Zm00001d039910	8.31499	7.93397	9.05358	2.7979	3.3527	2.31603	2.9885	1.57942	1.14815e-17	1.24398e-16	up	Zm00001d039910		uncharacterized protein LOC100382383 precursor [Zea mays]
Zm00001d047555	14.6393	14.1076	14.2051	6.5751	7.00331	5.60574	2.23893	1.16281	1.17636e-17	1.27366e-16	up	Zm00001d047555		putative thioredoxin superfamily protein [Zea mays]
Zm00001d007843	11.1146	11.7684	9.83978	5.25962	4.7775	3.83992	2.35805	1.2376	1.26535e-17	1.36532e-16	up	Zm00001d007843		L-type lectin-domain containing receptor kinase IV.1 [Zea mays]
Zm00001d033742	4.70559	4.38979	4.41181	9.4102	9.52081	8.09929	0.499705	-1.00085	1.3502e-17	1.45537e-16	down	Zm00001d033742		Pentatricopeptide repeat-containing protein [Zea mays]
Zm00001d042274	20.4356	20.6131	21.0503	10.0008	6.79528	7.74979	2.52991	1.33909	1.36074e-17	1.46574e-16	up	Zm00001d042274	EC:1.2.1.11	phosphatidylinositol transfer protein CSR1 [Zea mays]
Zm00001d033053	2.53061	2.67092	2.79709	0.355525	0.33934	0.273358	8.26114	3.04634	1.42566e-17	1.53462e-16	up	Zm00001d033053		molybdate transporter 1 [Zea mays]
Zm00001d042909	17.3047	21.1483	19.7551	7.60448	5.72366	7.16044	2.84101	1.5064	1.46915e-17	1.5809e-16	up	Zm00001d042909	EC:5.3.1.1	elicitor-responsive protein 1 [Zea mays]
Zm00001d017419	13.4764	13.9424	9.85316	4.78107	3.92772	3.85052	2.96767	1.56933	1.49433e-17	1.60743e-16	up	Zm00001d017419		protein kinase APK1A [Zea mays]
Zm00001d024094	1.50071	2.10764	1.88306	4.43954	4.07839	3.85421	0.443852	-1.17185	1.4995e-17	1.61245e-16	down	Zm00001d024094		uncharacterized protein LOC100304299 isoform X1 [Zea mays];Sister chromatid cohesion 1 protein 3 [Zea mays]
Zm00001d048050	25.5817	26.4997	30.5302	15.1571	11.5617	13.3887	2.05975	1.04247	1.57832e-17	1.69489e-16	up	Zm00001d048050	EC:6.3.1.2	glutamine synthetase root isozyme 5 isoform X1 [Zea mays];Glutamine synthetase3 isoform 1, partial [Zea mays];Glutamine synthetase3 isoform 1 [Zea mays]
Zm00001d006144	4.23493	4.66135	3.38715	0.419272	0.498185	0.597777	8.10662	3.0191	1.66108e-17	1.78194e-16	up	Zm00001d006144		uncharacterized protein LOC100275961 [Zea mays]
Zm00001d021949	5.78162	6.62025	5.32212	1.8901	2.48973	1.88821	2.82768	1.49962	1.74247e-17	1.86734e-16	up	Zm00001d021949		putative phototropic-resoponsive NPH3 family protein [Zea mays];BTB/POZ domain-containing protein [Zea mays]
Zm00001d011819	4.00394	3.62452	4.16799	7.97135	8.5099	8.85959	0.465511	-1.10311	1.77167e-17	1.89606e-16	down	Zm00001d011819	EC:1.14.13.122	uncharacterized protein LOC100284976 [Zea mays];Chlorophyllide a oxygenase chloroplastic [Zea mays]
Zm00001d053433	17.5479	10.2172	7.85391	1.48388	1.21705	1.76799	7.97037	2.99465	1.80105e-17	1.9262e-16	up	Zm00001d053433		Putative RING zinc finger domain superfamily protein [Zea mays]
Zm00001d034937	27.0991	25.5381	22.6814	12.2681	11.6378	9.16708	2.27735	1.18736	1.83084e-17	1.95673e-16	up	Zm00001d034937	EC:2.5.1.18	glutathione S-transferase theta-1 [Zea mays]
Zm00001d033098	14.0379	13.7089	14.1047	5.51919	6.9755	5.7333	2.296	1.19913	1.88262e-17	2.01002e-16	up	Zm00001d033098		uncharacterized protein LOC100272863 [Zea mays]
Zm00001d022053	28.3231	30.2341	29.7858	12.7289	13.9445	15.1518	2.11219	1.07874	1.8932e-17	2.02064e-16	up	Zm00001d022053		uncharacterized protein LOC100194091 precursor [Zea mays]
Zm00001d003533	7.78652	9.5717	8.84426	4.47756	4.28743	3.9945	2.05357	1.03813	1.9136e-17	2.04171e-16	up	Zm00001d003533	EC:1.13.11.12	lipoxygenase [Zea mays];tassel seed 1 isoform X1 [Zea mays]
Zm00001d052480	24.8596	32.3913	28.5628	15.581	13.5714	11.3744	2.11746	1.08233	1.99773e-17	2.13076e-16	up	Zm00001d052480		Indole-3-acetate beta-glucosyltransferase [Zea mays]
Zm00001d046743	13.5987	18.0697	15.8777	4.49202	5.84146	5.9184	2.92558	1.54872	2.01738e-17	2.15098e-16	up	Zm00001d046743		hypothetical protein ZEAMMB73_Zm00001d046743 [Zea mays]
Zm00001d018534	14.9549	15.3607	11.0075	28.9787	30.5229	24.7014	0.490755	-1.02692	2.25875e-17	2.40021e-16	down	Zm00001d018534		uncharacterized protein LOC100277111 [Zea mays]
Zm00001d018962	4.29441	3.9536	4.41347	1.08288	1.07591	1.15418	3.8218	1.93425	2.28045e-17	2.42246e-16	up	Zm00001d018962		uncharacterized protein LOC100382025 isoform X1 [Zea mays]
Zm00001d022524	5.38652	6.59417	5.87076	1.12915	1.78735	0.894809	4.68381	2.22768	2.33572e-17	2.47866e-16	up	Zm00001d022524		WUSCHEL-related homeobox 11 isoform X1 [Zea mays]
Zm00001d047687	13.3444	12.0316	11.9176	5.09074	3.58502	2.92794	3.21394	1.68434	2.35167e-17	2.49475e-16	up	Zm00001d047687		uncharacterized protein LOC100285610 [Zea mays];unknown [Zea mays]
Zm00001d011796	1.94804	2.52884	2.02386	4.84734	4.72093	4.62938	0.457875	-1.12698	2.54981e-17	2.69949e-16	down	Zm00001d011796		Putative mitochondrial processing peptidase alpha subunit family protein [Zea mays];uncharacterized protein LOC100384208 isoform 1 [Zea mays]
Zm00001d039408	5.20754	2.56446	4.02448	0.155546	0.036495	0.16742	32.8171	5.03638	2.56621e-17	2.71595e-16	up	Zm00001d039408	EC:5.3.3.8	Enoyl-CoA delta isomerase 2 peroxisomal [Zea mays]
Zm00001d036894	15.0293	14.7265	12.4902	4.62006	6.31865	4.96095	2.65703	1.40982	2.57109e-17	2.7202e-16	up	Zm00001d036894	EC:1.14.15.20	uncharacterized protein LOC100192807 [Zea mays]
Zm00001d036737	12.8053	10.8182	9.76918	0.958106	1.08302	1.30597	9.97662	3.31855	2.59898e-17	2.74878e-16	up	Zm00001d036737		uncharacterized protein LOC100277371 [Zea mays]
Zm00001d011144	15.1257	18.091	13.6852	6.69782	5.68125	6.89964	2.43284	1.28264	2.63758e-17	2.78773e-16	up	Zm00001d011144		uncharacterized protein LOC100502398 [Zea mays];DCD (Development and Cell Death) domain protein [Zea mays]
Zm00001d027430	5.82818	6.51949	4.56972	12.7001	14.342	11.2759	0.4415	-1.17951	2.65701e-17	2.80733e-16	down	Zm00001d027430		Protein FIZZY-RELATED 1 [Zea mays]
Zm00001d053862	13.8691	15.8849	19.2981	6.10192	6.28351	5.10774	2.80407	1.48752	2.69778e-17	2.84944e-16	up	Zm00001d053862		uncharacterized LOC100502537 [Zea mays]
Zm00001d039010	44.3986	47.4565	45.8381	6.10984	5.57974	10.3011	6.26142	2.64649	2.81175e-17	2.96783e-16	up	Zm00001d039010		fasciclin-like arabinogalactan protein 7 precursor [Zea mays]
Zm00001d031222	10.1392	10.4144	8.16364	3.29797	3.06812	3.70196	2.85232	1.51214	2.8289e-17	2.98493e-16	up	Zm00001d031222		AAA-ATPase ASD, mitochondrial [Zea mays]
Zm00001d037298	6.67888	6.92084	4.99987	1.26937	0.896115	1.60972	4.92677	2.30064	2.89707e-17	3.05482e-16	up	Zm00001d037298		gallate 1-beta-glucosyltransferase [Zea mays]
Zm00001d038181	4.09802	3.76419	4.10612	0.679704	1.0285	1.13306	4.21233	2.07462	2.95503e-17	3.11489e-16	up	Zm00001d038181		uncharacterized protein LOC100274435 [Zea mays]
Zm00001d039788	8.62437	11.7682	10.4664	3.2891	1.63125	1.7956	4.59487	2.20002	3.15997e-17	3.32536e-16	up	Zm00001d039788		unknown [Zea mays]
Zm00001d009123	4.46793	4.54716	4.19614	8.45247	9.16332	8.97448	0.496844	-1.00913	3.21614e-17	3.38334e-16	down	Zm00001d009123		uncharacterized protein LOC100384701 [Zea mays];unknown [Zea mays]
Zm00001d004525	11.4891	10.4706	11.1485	5.19712	6.37647	4.85247	2.01559	1.0112	3.35983e-17	3.53214e-16	up	Zm00001d004525		protein REDUCED WALL ACETYLATION 3 isoform X1 [Zea mays];Protein REDUCED WALL ACETYLATION 3 [Zea mays]
Zm00001d008393	1.96044	2.49685	2.74512	5.84565	6.01656	5.543	0.413808	-1.27297	3.4445e-17	3.61874e-16	down	Zm00001d008393		uncharacterized protein LOC103634718 isoform X2 [Zea mays];uncharacterized protein LOC103634718 isoform X1 [Zea mays];Putative aldehyde dehydrogenase family protein [Zea mays]
Zm00001d049940	9.334	10.3067	9.00501	4.82611	4.25073	4.48911	2.11159	1.07833	3.50141e-17	3.6773e-16	up	Zm00001d049940		uncharacterized protein LOC100273665 isoform X1 [Zea mays];putative calcium-binding protein CML48 [Zea mays]
Zm00001d018801	15.8864	17.4852	19.4908	3.46082	1.89351	1.79981	7.38906	2.88539	3.65396e-17	3.8324e-16	up	Zm00001d018801		uncharacterized protein LOC100277496 [Zea mays]
Zm00001d047878	3.2879	3.90577	3.70347	0.700264	0.80747	0.769027	4.78624	2.25889	3.65614e-17	3.83341e-16	up	Zm00001d047878		transcription factor bHLH30 [Zea mays]
Zm00001d039882	12.544	12.6203	11.6962	2.7934	3.22578	4.54823	3.48814	1.80246	3.67286e-17	3.84966e-16	up	Zm00001d039882		hypothetical protein ZEAMMB73_Zm00001d039882 [Zea mays]
Zm00001d021948	10.2539	8.66154	9.03492	3.37889	3.60365	2.91584	2.82373	1.4976	3.75514e-17	3.93459e-16	up	Zm00001d021948		uncharacterized protein LOC100273338 [Zea mays]
Zm00001d032000	8.66723	7.17466	6.85039	19.686	18.2841	19.86	0.392395	-1.34962	3.78467e-17	3.96421e-16	down	Zm00001d032000		uncharacterized protein LOC103643213 [Zea mays]
Zm00001d027593	11.6338	11.3806	9.89902	4.91367	5.57199	4.02043	2.26894	1.18202	3.80316e-17	3.98226e-16	up	Zm00001d027593		peptide transporter PTR2 [Zea mays]
Zm00001d039412	4.20328	3.83423	3.58207	0.436963	0.24556	0.299007	11.8382	3.56538	3.83502e-17	4.01428e-16	up	Zm00001d039412		hypothetical protein ZEAMMB73_Zm00001d039412 [Zea mays]
Zm00001d016760	8.69438	8.62792	11.5943	2.43344	1.7343	1.49363	5.10771	2.35268	4.03087e-17	4.21509e-16	up	Zm00001d016760
Zm00001d040649	4.47955	4.06524	5.11775	1.26434	1.35667	1.35379	3.4373	1.78128	4.08365e-17	4.26887e-16	up	Zm00001d040649	EC:3.1.1.11	pectinesterase [Zea mays]
Zm00001d019207	17.1763	19.7003	19.3001	10.1856	9.0115	7.49944	2.10427	1.07332	4.21339e-17	4.40302e-16	up	Zm00001d019207		uncharacterized protein LOC100273749 [Zea mays]
Zm00001d007477	4.26883	4.50355	4.3395	9.44433	8.4927	9.17872	0.483552	-1.04826	4.2516e-17	4.44148e-16	down	Zm00001d007477		serine/threonine-protein kinase-like protein At1g28390 isoform X1 [Zea mays]
Zm00001d013830	3.27733	4.21406	3.30684	0.668256	0.890473	0.578713	5.05194	2.33684	4.36754e-17	4.55656e-16	up	Zm00001d013830		putative cytochrome P450 superfamily protein [Zea mays]
Zm00001d011571	9.31862	9.10121	9.07063	2.87003	2.38244	2.6481	3.47956	1.7989	4.39722e-17	4.58601e-16	up	Zm00001d011571		6b-interacting protein 1 [Zea mays]
Zm00001d000497	3.53577	2.77701	3.97884	0.739583	0.873438	1.02253	3.90492	1.96529	4.42387e-17	4.61227e-16	up	Zm00001d000497		unknown [Zea mays]
Zm00001d045372	11.7	10.4098	9.58232	3.23793	2.21602	3.11128	3.70008	1.88756	4.64653e-17	4.83641e-16	up	Zm00001d045372		iron-sulfur assembly protein IscA [Zea mays];Iron-sulfur assembly protein IscA [Zea mays]
Zm00001d022265	3.00351	2.85921	3.28586	8.76311	8.99064	6.28464	0.380582	-1.39372	4.96258e-17	5.15857e-16	down	Zm00001d022265	EC:5.4.99.-	uncharacterized protein LOC107521957 [Zea mays]
Zm00001d046178	11.2219	14.0483	12.2834	5.78632	6.18442	5.87622	2.1042	1.07327	5.15054e-17	5.34689e-16	up	Zm00001d046178	EC:2.7.10.1;EC:2.7.11.1	Putative leucine-rich repeat protein kinase family protein [Zea mays]
Zm00001d024738	11.984	9.11461	12.2853	3.38013	3.73881	3.24552	3.221	1.68751	5.1731e-17	5.36854e-16	up	Zm00001d024738	EC:1.11.1.7	peroxidase 2-like [Zea mays]
Zm00001d043665	14.8029	18.5748	13.5255	3.38073	4.11829	3.95454	4.09508	2.03389	5.18612e-17	5.38028e-16	up	Zm00001d043665		uncharacterized protein LOC100275282 [Zea mays]
Zm00001d009894	11.5878	10.3795	11.3526	2.51944	2.68284	1.44657	5.01138	2.32521	5.36283e-17	5.55446e-16	up	Zm00001d009894		RING-H2 finger protein ATL64 [Zea mays]
Zm00001d037605	16.4252	15.931	16.3277	4.76066	4.47296	6.79207	3.03787	1.60306	5.55491e-17	5.74774e-16	up	Zm00001d037605		GATA transcription factor 23 [Zea mays]
Zm00001d003185	3.0678	2.60695	3.1071	6.36507	7.34851	7.1439	0.421041	-1.24797	5.8061e-17	6.0037e-16	down	Zm00001d003185		hypothetical protein ZEAMMB73_Zm00001d003185 [Zea mays]
Zm00001d038984	10.3838	10.1258	10.2509	3.28328	2.6723	2.63549	3.58053	1.84017	5.84404e-17	6.03897e-16	up	PSAH		photosystem I reaction center subunit VI, chloroplastic precursor [Zea mays]
Zm00001d052927	6.8052	7.30572	6.5741	3.4464	3.57929	2.98812	2.06565	1.0466	6.06142e-17	6.25745e-16	up	Zm00001d052927		Blight resistance protein RGA1-like protein [Zea mays]
Zm00001d052043	1.05201	1.01786	1.08282	2.32297	2.1548	2.27291	0.467018	-1.09845	6.23343e-17	6.43291e-16	down	Zm00001d052043		AUGMIN subunit 8 [Zea mays]
Zm00001d037751	15.6251	18.3136	18.5856	7.39978	7.23426	6.71591	2.46016	1.29875	7.16358e-17	7.37351e-16	up	Zm00001d037751		uncharacterized protein LOC100273348 [Zea mays]
Zm00001d030103	14.7663	20.4822	19.1415	7.9148	7.32879	5.19626	2.66098	1.41196	7.79187e-17	8.01235e-16	up	Zm00001d030103		probable xyloglucan endotransglucosylase/hydrolase protein 27 [Zea mays]
Zm00001d048841	2.56743	2.63149	2.11532	0.242582	0.230353	0.384446	8.5309	3.0927	8.347e-17	8.57759e-16	up	Zm00001d048841		unknown [Zea mays]
Zm00001d044783	14.0775	18.3004	19.9445	5.25276	3.09358	3.61911	4.37279	2.12855	8.63602e-17	8.86303e-16	up	Zm00001d044783		hypothetical protein ZEAMMB73_Zm00001d044783 [Zea mays]
Zm00001d032576	4.06409	4.72403	4.8361	1.06123	1.09786	1.19928	4.05679	2.02034	8.69084e-17	8.91639e-16	up	Zm00001d032576	EC:1.3.1.33	protochlorophyllide reductase B [Zea mays]
Zm00001d044452	5.11014	4.16099	4.63522	9.41776	9.72985	8.66671	0.49997	-1.00009	8.91876e-17	9.14427e-16	down	Zm00001d044452		hypothetical protein ZEAMMB73_Zm00001d044452 [Zea mays];uncharacterized protein LOC100193151 precursor [Zea mays]
Zm00001d028299	1.57107	0.911634	1.05606	3.64818	3.23267	4.24034	0.3182	-1.652	9.20255e-17	9.42604e-16	down	Zm00001d028299	EC:1.14.14.17	Squalene epoxidase 1 [Zea mays]
Zm00001d037632	14.9175	19.0082	12.038	2.12831	2.89192	2.67106	5.97606	2.57919	9.4029e-17	9.62812e-16	up	Zm00001d037632		uncharacterized protein LOC103630076 [Zea mays]
Zm00001d037708	5.15523	4.84386	4.65779	1.09909	1.21839	1.01794	4.39432	2.13564	1.00581e-16	1.02923e-15	up	Zm00001d037708		UDP-glycosyltransferase 75B1 [Zea mays]
Zm00001d051936	11.3038	10.2083	10.9005	4.5282	4.53233	4.67171	2.36033	1.23899	1.02949e-16	1.05313e-15	up	Zm00001d051936		uncharacterized protein LOC100272742 [Zea mays]
Zm00001d003227	1.97847	1.84325	2.30602	5.94999	4.25611	4.68271	0.411566	-1.2808	1.03261e-16	1.05597e-15	down	Zm00001d003227		pentatricopeptide repeat-containing protein At1g06710, mitochondrial [Zea mays]
Zm00001d042767	27.1003	34.2985	33.1502	15.2931	17.5215	11.9746	2.11098	1.07791	1.04251e-16	1.06575e-15	up	Zm00001d042767	EC:3.2.1.39	Glucan endo-13-beta-glucosidase 14 [Zea mays]
Zm00001d050872	5.49373	7.15775	7.32689	13.7468	16.8348	12.1807	0.467196	-1.0979	1.05735e-16	1.07987e-15	down	Zm00001d050872		uncharacterized protein LOC103653668 [Zea mays]
Zm00001d052585	40.7376	38.8939	38.816	20.3745	15.8934	20.2067	2.09736	1.06857	1.08769e-16	1.11013e-15	up	Zm00001d052585		uncharacterized protein LOC103654365 [Zea mays]
Zm00001d018712	5.70266	5.63493	4.50218	0.33926	0.60596	0.097951	15.1843	3.9245	1.10788e-16	1.13038e-15	up	Zm00001d018712		uncharacterized protein LOC103633653 [Zea mays]
Zm00001d053859	9.33217	7.78222	3.58571	0.574997	0.513434	0.550783	12.6281	3.65856	1.11643e-16	1.13873e-15	up	Zm00001d053859		ethylene-responsive transcription factor 3 [Zea mays]
Zm00001d040027	18.8545	16.4626	18.7524	5.73378	5.32839	6.71867	3.04089	1.60449	1.15713e-16	1.1791e-15	up	Zm00001d040027		uncharacterized protein LOC100276951 precursor [Zea mays];hypothetical protein ZEAMMB73_Zm00001d040027 [Zea mays]
Zm00001d036768	5.26326	5.45801	5.17881	0.608423	0.082895	0.539954	12.9135	3.69081	1.22625e-16	1.24805e-15	up	Zm00001d036768		uncharacterized protein LOC100193529 [Zea mays]
Zm00001d012714	31.4815	28.4604	29.4442	8.1958	5.73632	6.55409	4.36323	2.1254	1.22924e-16	1.25055e-15	up	Zm00001d012714		hypothetical protein [Zea mays]
Zm00001d026652	6.91038	7.49921	6.51644	3.33077	3.35574	2.271	2.33614	1.22413	1.2393e-16	1.26039e-15	up	Zm00001d026652		DNA binding protein [Zea mays]
Zm00001d041410	42.8862	44.541	41.5886	14.4909	12.8958	21.7421	2.62608	1.39291	1.26921e-16	1.28997e-15	up	Zm00001d041410		uncharacterized protein LOC103650465 [Zea mays]
Zm00001d031127	7.74874	6.45164	5.75418	1.43127	1.84394	2.02282	3.76641	1.91319	1.28269e-16	1.30282e-15	up	Zm00001d031127	EC:1.13.11.19	2-aminoethanethiol dioxygenase-like [Zea mays];Cupin, RmlC-type [Zea mays]
Zm00001d031453	9.41099	9.16401	9.58455	2.91596	3.87736	2.93407	2.89487	1.5335	1.29505e-16	1.31496e-15	up	Zm00001d031453	EC:1.1.1.100	3-oxoacyl-reductase [Zea mays]
Zm00001d033048	0.674773	0.708789	0.622584	0.069699	0.060363	0.115121	8.18224	3.0325	1.33902e-16	1.35872e-15	up	Zm00001d033048		protein TIFY 11d [Zea mays]
Zm00001d013430	4.89415	5.73063	4.79436	10.3746	12.5522	8.77413	0.486394	-1.0398	1.40559e-16	1.42307e-15	down	Zm00001d013430		Atypical receptor-like kinase MARK [Zea mays]
Zm00001d025406	62.4932	62.626	70.193	32.1601	26.8134	33.2717	2.11732	1.08224	1.40804e-16	1.42509e-15	up	H3C2		histone H3.2 [Zea mays]
Zm00001d002019	9.39925	10.6897	7.4822	3.23298	3.43906	3.00094	2.85032	1.51113	1.43296e-16	1.44938e-15	up	Zm00001d002019		G-type lectin S-receptor-like serine/threonine-protein kinase SD2-5 [Zea mays]
Zm00001d043544	1.31261	1.62391	1.57235	0.504444	0.554586	0.488814	2.913	1.5425	1.47717e-16	1.49314e-15	up	Zm00001d043544	EC:2.4.1.-	UDP-glycosyltransferase 88A1 [Zea mays]
Zm00001d038206	1.22137	1.37359	1.47755	4.72519	3.67511	3.66543	0.337528	-1.56692	1.50032e-16	1.51508e-15	down	Zm00001d038206		pentatricopeptide repeat-containing protein At4g14050, mitochondrial [Zea mays];Pentatricopeptide repeat-containing protein mitochondrial [Zea mays]
Zm00001d010758	4.04537	4.24668	3.14605	8.17813	7.64634	7.44555	0.491538	-1.02462	1.51348e-16	1.52788e-15	down	HOX1A		homeobox1 [Zea mays];homeobox protein HOX1A [Zea mays];homeodomain transcription factor [Zea mays]
Zm00001d040094	4.48089	4.83289	4.35002	2.04124	2.47069	2.2383	2.0242	1.01735	1.52133e-16	1.53531e-15	up	Zm00001d040094		rust resistance kinase Lr10 isoform X2 [Zea mays]
Zm00001d041392	11.5526	10.9542	9.80224	21.6486	23.5367	20.8027	0.489619	-1.03027	1.62039e-16	1.63267e-15	down	Zm00001d041392		calcineurin B-like2 [Zea mays]
Zm00001d045528	28.0676	26.7128	24.5928	14.4595	13.6772	11.4223	2.00645	1.00464	1.73547e-16	1.74583e-15	up	Zm00001d045528	EC:2.3.1.51	DAG protein [Zea mays]
Zm00001d038996	2.27144	2.48505	2.60308	0.23849	0.430523	0.173044	8.73999	3.12763	1.77918e-16	1.78866e-15	up	Zm00001d038996	EC:1.14.11.13	uncharacterized protein LOC100192514 [Zea mays]
Zm00001d010971	3.27361	3.31613	2.85034	0.861254	1.13688	1.19682	2.95468	1.563	1.81492e-16	1.82343e-15	up	Zm00001d010971		Receptor-like kinase LIP2 [Zea mays];probable serine/threonine-protein kinase PBL25 [Zea mays]
Zm00001d044416	11.2267	11.4242	10.3079	5.26026	4.9244	4.18862	2.29306	1.19727	1.82288e-16	1.83084e-15	up	Zm00001d044416		uncharacterized protein LOC100273892 [Zea mays]
Zm00001d023223	13.75	13.5665	15.233	6.27561	3.80862	4.71524	2.87507	1.5236	1.84497e-16	1.85126e-15	up	Zm00001d023223		ferritin [Zea mays]
Zm00001d010698	19.9079	20.1969	18.1406	7.84098	9.93664	8.91682	2.18193	1.1256	1.91394e-16	1.91741e-15	up	Zm00001d010698	EC:1.6.5.2	NAD(P)H dehydrogenase (quinone) FQR1 [Zea mays]
Zm00001d028170	12.763	8.47518	8.75334	2.46469	3.3117	2.7529	3.5163	1.81406	2.14086e-16	2.14134e-15	up	Zm00001d028170		uncharacterized protein LOC100217044 precursor [Zea mays]
Zm00001d017170	3.01003	2.2938	2.92442	6.14477	6.04676	6.1087	0.449626	-1.1532	2.33665e-16	2.33272e-15	down	Zm00001d017170		Retrovirus-related Pol polyprotein from transposon TNT 1-94 [Zea mays];uncharacterized protein LOC103627399 isoform X1 [Zea mays]
Zm00001d022242	14.6281	15.1539	11.0197	4.67724	5.98122	3.75606	2.83059	1.5011	2.38605e-16	2.38129e-15	up	Zm00001d022242	EC:3.2.1.39	uncharacterized protein LOC100283720 isoform X1 [Zea mays];PLASMODESMATA CALLOSE-BINDING PROTEIN 5 [Zea mays]
Zm00001d014451	1.27051	1.5687	1.8007	3.56211	5.10547	3.86426	0.37025	-1.43343	2.38824e-16	2.38272e-15	down	Zm00001d014451		glutamate receptor 3.4 isoform X2 [Zea mays];Glutamate receptor 3.4 [Zea mays]
Zm00001d031290	14.1709	10.4383	7.33625	0.868143	1.65064	1.16309	8.67644	3.1171	2.58429e-16	2.57668e-15	up	Zm00001d031290		RING-H2 finger protein [Zea mays]
Zm00001d021453	1.88898	2.50661	2.47339	5.4715	5.59993	5.26864	0.420377	-1.25025	2.68393e-16	2.67434e-15	down	Zm00001d021453		uncharacterized protein LOC100191296 [Zea mays];Regulator of Vps4 activity in the MVB pathway protein [Zea mays]
Zm00001d022154	6.64277	5.34633	4.75156	0.699135	0.223414	0.69201	10.3686	3.37414	2.6851e-16	2.67466e-15	up	Zm00001d022154		ring-H2 zinc finger protein [Zea mays]
Zm00001d043286	1.21476	1.30734	1.33379	3.49023	2.8516	2.41499	0.44033	-1.18334	2.81869e-16	2.8033e-15	down	Zm00001d043286	EC:2.7.4.24	inositol hexakisphosphate and diphosphoinositol-pentakisphosphate kinase VIP1 isoform X3 [Zea mays];inositol hexakisphosphate and diphosphoinositol-pentakisphosphate kinase VIP1 isoform X1 [Zea mays];Phosphoglycerate mutase-like family protein [Zea mays];inositol hexakisphosphate and diphosphoinositol-pentakisphosphate kinase VIP1 isoform X5 [Zea mays]
Zm00001d023830	12.8885	12.6281	10.2514	3.686	4.67939	2.75032	3.21778	1.68607	2.93149e-16	2.91272e-15	up	Zm00001d023830		fiber protein Fb19 [Zea mays]
Zm00001d035236	9.12559	7.04199	8.9495	1.84519	2.68007	2.454	3.59881	1.84752	3.10258e-16	3.07786e-15	up	Zm00001d035236		Plant calmodulin-binding protein-related [Zea mays]
Zm00001d047424	10.2962	11.3596	8.43975	4.10215	4.5171	4.03594	2.37812	1.24982	3.19127e-16	3.16386e-15	up	Zm00001d047424	EC:1.14.14.81	uncharacterized LOC100278079 precursor [Zea mays]
Zm00001d018621	10.5168	8.7324	8.90891	3.14968	2.39412	3.00514	3.29376	1.71973	3.24941e-16	3.21947e-15	up	Zm00001d018621		uncharacterized protein LOC100280976 precursor [Zea mays]
Zm00001d031586	5.88371	4.66247	2.29391	0	0.111579	0.234608	37.09	5.21296	3.38537e-16	3.35101e-15	up	Zm00001d031586		arabinogalactan protein 1 [Zea mays]
Zm00001d029468	4.65735	6.28214	6.84385	1.72556	1.27176	1.76731	3.73237	1.90009	3.61988e-16	3.57865e-15	up	Zm00001d029468		serine/threonine-protein kinase RIPK [Zea mays];root-specific kinase 1 [Zea mays]
Zm00001d051950	2.23189	2.11655	2.52803	5.04668	5.09146	4.42957	0.472035	-1.08303	3.68358e-16	3.63934e-15	down	Zm00001d051950		uncharacterized protein LOC100273492 [Zea mays];P-loop containing nucleoside triphosphate hydrolase superfamily protein [Zea mays]
Zm00001d035649	9.76821	9.04741	10.9546	20.9753	25.4037	17.5053	0.466003	-1.10159	3.70478e-16	3.65913e-15	down	Zm00001d035649		embryo defective 2735 [Zea mays]
Zm00001d030148	17.7129	14.8273	19.354	8.77383	8.50552	7.7487	2.07344	1.05203	3.8547e-16	3.80602e-15	up	Zm00001d030148		hypothetical protein Zm00014a_000877 [Zea mays]
Zm00001d029119	2.88474	3.45086	3.78501	0.471638	0.36606	0.201882	9.7353	3.28323	3.90562e-16	3.85508e-15	up	Zm00001d029119		protein LURP-one-related 11 isoform X1 [Zea mays]
Zm00001d025831	14.8257	15.0223	17.9836	7.70682	7.69883	7.47221	2.09074	1.06401	4.04019e-16	3.98293e-15	up	Zm00001d025831		uncharacterized protein LOC100272903 [Zea mays]
Zm00001d047114	29.4739	29.8506	27.4872	8.36237	10.1384	10.7581	2.96702	1.56901	4.09397e-16	4.03342e-15	up	Zm00001d047114		cortical cell-delineating protein-like [Zea mays]
Zm00001d038113	2.36941	2.22758	3.06907	4.86371	5.52543	5.50494	0.482322	-1.05193	4.13858e-16	4.07354e-15	down	Zm00001d038113	EC:3.6.4.-	SNF2 domain-containing protein CLASSY 4 [Zea mays]
Zm00001d039428	4.984	2.8831	3.63765	0.116202	0.095726	0.191846	28.493	4.83254	4.33601e-16	4.26654e-15	up	Zm00001d039428		DNA-binding WRKY [Zea mays]
Zm00001d044921	8.43131	9.59564	9.71471	2.65183	1.57253	2.58469	4.07424	2.02653	4.40026e-16	4.32841e-15	up	Zm00001d044921		uncharacterized protein LOC100283424 [Zea mays]
Zm00001d026121	15.1403	19.1672	18.0519	8.91191	8.68616	7.85504	2.05709	1.04061	4.45782e-16	4.38366e-15	up	Zm00001d026121		Amino acid transport protein [Zea mays]
Zm00001d019376	0.989958	0.935782	0.973442	2.73979	2.3628	1.96372	0.410282	-1.28531	4.58568e-16	4.50378e-15	down	Zm00001d019376	EC:1.2.3.14	uncharacterized LOC100384384 isoform X1 [Zea mays];Aldehyde oxidase/xanthine dehydrogenase molybdopterin binding protein [Zea mays];uncharacterized LOC100384384 isoform X2 [Zea mays]
Zm00001d047091	10.3331	6.53501	8.47951	2.13093	2.04346	1.35078	4.58766	2.19776	4.69751e-16	4.61217e-15	up	Zm00001d047091		expansin-B2 [Zea mays]
Zm00001d049178	10.6173	8.5858	9.74401	3.63891	3.55142	3.76827	2.6415	1.40136	4.75423e-16	4.66204e-15	up	Zm00001d049178		uncharacterized LOC100274961 [Zea mays]
Zm00001d006009	7.46122	9.34152	7.96616	2.09164	1.05909	1.50415	5.32106	2.41171	4.8114e-16	4.71664e-15	up	Zm00001d006009		Fasciclin-like arabinogalactan protein 7 [Zea mays]
Zm00001d020886	6.9343	6.68585	6.02942	0.916605	2.03665	1.67743	4.24334	2.0852	5.09817e-16	4.99e-15	up	Zm00001d020886		uncharacterized protein LOC100273835 precursor [Zea mays]
Zm00001d040215	29.7903	26.5678	27.3993	14.3323	15.657	11.2022	2.03337	1.02387	5.15597e-16	5.045e-15	up	Zm00001d040215		chaperone protein dnaJ 20, chloroplastic isoform X2 [Zea mays]
Zm00001d051652	2.82047	2.43188	2.1027	4.51614	5.82285	5.00089	0.479472	-1.06048	5.24608e-16	5.13158e-15	down	Zm00001d051652		uncharacterized protein LOC100191678 [Zea mays];S-adenosyl-L-methionine-dependent methyltransferase superfamily protein [Zea mays]
Zm00001d018749	2.17661	2.033	3.48269	0.378418	0.323425	0.178155	8.74127	3.12784	5.26465e-16	5.14655e-15	up	Zm00001d018749		uncharacterized protein LOC100501471 [Zea mays]
Zm00001d030930	52.5736	60.5353	60.8025	29.0797	34.3153	23.1175	2.01024	1.00737	5.57802e-16	5.44276e-15	up	Zm00001d030930		hypothetical protein ZEAMMB73_Zm00001d030930 [Zea mays]
Zm00001d012145	4.32765	4.24174	3.90279	8.99067	9.01143	8.37171	0.4729	-1.08039	6.11363e-16	5.95432e-15	down	Zm00001d012145		uncharacterized protein LOC100191367 [Zea mays]
Zm00001d051338	3.9355	5.58516	4.72756	1.3957	1.36372	1.32667	3.487	1.80199	6.30129e-16	6.1314e-15	up	Zm00001d051338		hypothetical protein ZEAMMB73_Zm00001d051338 [Zea mays];nitrate regulatory gene2 protein [Zea mays]
Zm00001d051302	7.57938	5.38136	6.37845	0.726912	1.02458	0.635213	8.10288	3.01843	6.79207e-16	6.60079e-15	up	Zm00001d051302		auxin-responsive protein SAUR36 [Zea mays]
Zm00001d010007	5.14592	8.294	7.86589	0.893381	0.179748	0.496771	13.5714	3.7625	7.13657e-16	6.93132e-15	up	Zm00001d010007		lachrymatory factor synthase [Zea mays]
Zm00001d013825	4.49282	4.68219	4.09806	0.556692	0.308283	0.375987	10.6958	3.41897	7.23479e-16	7.02238e-15	up	Zm00001d013825		uncharacterized protein LOC100275514 [Zea mays]
Zm00001d038542	2.44542	5.95748	4.54711	0.394244	0.247932	0.378465	12.6881	3.6654	7.25311e-16	7.038e-15	up	Zm00001d038542		uncharacterized protein LOC103630530 isoform X1 [Zea mays]
Zm00001d017425	11.4945	15.2635	13.5167	3.71143	3.8735	2.13421	4.14386	2.05098	7.71899e-16	7.48084e-15	up	Zm00001d017425	EC:1.7.1.1;EC:1.7.1.2	cytochrome b5 isoform A-like [Zea mays]
Zm00001d035588	3.63879	4.29732	3.33358	1.1963	1.2793	0.861223	3.37738	1.7559	7.73066e-16	7.48985e-15	up	Zm00001d035588		Serine/threonine-protein kinase [Zea mays]
Zm00001d053727	2.43941	2.85461	2.93485	0.910096	0.939675	0.740341	3.17703	1.66768	7.8592e-16	7.61205e-15	up	Zm00001d053727	EC:3.6.1.1	Pyrophosphate-energized vacuolar membrane proton pump 1 [Zea mays];pyrophosphate-energized vacuolar membrane proton pump [Zea mays]
Zm00001d026460	8.88831	8.99773	8.91158	3.76837	3.48639	4.37687	2.30386	1.20405	8.15458e-16	7.88601e-15	up	Zm00001d026460		uncharacterized protein LOC100281712 [Zea mays]
Zm00001d049059	12.7115	10.1819	11.7213	5.34165	4.97808	4.9262	2.27042	1.18296	8.37223e-16	8.08657e-15	up	Zm00001d049059	EC:1.1.1.1	alcohol dehydrogenase 2 [Zea mays]
Zm00001d045051	6.18168	7.20186	6.60061	0.90427	1.481	1.66601	4.93281	2.30241	8.39924e-16	8.11017e-15	up	Zm00001d045051		uncharacterized protein LOC107521953 [Zea mays]
Zm00001d000719	7.52083	9.37951	8.43241	2.80531	2.26585	2.23083	3.4693	1.79464	8.75203e-16	8.44047e-15	up	Zm00001d000719
Zm00001d031580	4.90932	4.60151	3.94685	0.644286	0.728247	1.00292	5.66532	2.50216	8.8404e-16	8.52048e-15	up	Zm00001d031580		RPM1-interacting protein 4 [Zea mays];hypothetical protein [Zea mays]
Zm00001d039495	6.83303	7.60621	6.09149	1.36582	2.14404	1.22108	4.33967	2.11758	8.96434e-16	8.63465e-15	up	Zm00001d039495		nucleic acid binding protein [Zea mays]
Zm00001d024632	2.36344	3.39812	3.23138	6.09657	7.44891	6.39102	0.451079	-1.14855	9.08387e-16	8.74444e-15	down	Zm00001d024632		putative RING zinc finger domain superfamily protein [Zea mays];RING/U-box superfamily protein [Zea mays]
Zm00001d016052	7.50618	8.61745	6.78562	2.97513	2.86145	1.84181	2.9836	1.57705	9.53009e-16	9.16558e-15	up	Zm00001d016052		unknown [Zea mays];WRKY transcription factor 22 [Zea mays]
Zm00001d050557	4.64091	4.31969	4.40937	0.239303	0	0.162379	33.285	5.0568	9.65885e-16	9.28659e-15	up	Zm00001d050557		drought-induced protein 1 precursor [Zea mays]
Zm00001d022390	9.90208	12.8268	12.3538	19.6613	27.5745	23.771	0.494076	-1.0172	1.00387e-15	9.64591e-15	down	Zm00001d022390		uncharacterized LOC100191400 precursor [Zea mays]
Zm00001d026056	12.2492	11.2746	10.3001	5.85339	4.48704	4.79258	2.2351	1.16034	1.0167e-15	9.76619e-15	up	Zm00001d026056	EC:1.14.15.24	beta-carotene hydroxylase [Zea mays];hydroxylase3 [Zea mays]
Zm00001d017867	3.12809	3.29218	2.97472	0.849696	0.412281	0.65962	4.88916	2.28959	1.01915e-15	9.78677e-15	up	Zm00001d017867		uncharacterized protein LOC100273550 precursor [Zea mays]
Zm00001d015914	6.66125	8.54899	8.92624	2.93128	2.305	1.72235	3.46857	1.79434	1.01985e-15	9.7905e-15	up	Zm00001d015914		unknown [Zea mays]
Zm00001d044068	19.294	18.6657	16.6403	7.97952	9.82483	8.54616	2.07207	1.05107	1.0465e-15	1.00433e-14	up	Zm00001d044068		Molybdate transporter 2 [Zea mays]
Zm00001d049242	7.01257	6.81635	7.20414	1.2191	1.1999	1.61313	5.21636	2.38304	1.05529e-15	1.01246e-14	up	Zm00001d049242		hypothetical protein Zm00014a_030084 [Zea mays]
Zm00001d032481	10.1739	9.11067	13.0161	1.47119	1.13134	1.26006	8.36244	3.06392	1.08194e-15	1.03644e-14	up	Zm00001d032481		protein RESPONSE TO LOW SULFUR 3 [Zea mays]
Zm00001d032876	7.95604	7.55354	7.90135	0.763754	1.48174	0.263566	9.33055	3.22196	1.10519e-15	1.0584e-14	up	Zm00001d032876		expansin-A15 [Zea mays]
Zm00001d024500	11.2449	8.01815	7.61616	1.69383	2.3001	1.82926	4.61588	2.20661	1.13044e-15	1.08159e-14	up	Zm00001d024500		uncharacterized protein LOC103641241 [Zea mays]
Zm00001d002396	1.96978	2.53444	2.35826	4.26262	4.95742	4.80944	0.489147	-1.03166	1.14647e-15	1.0966e-14	down	Zm00001d002396		Calcium-transporting ATPase 9 plasma membrane-type [Zea mays];calcium-transporting ATPase 5, plasma membrane-type isoform X1 [Zea mays]
zma-MIR408b	16.2263	13.8272	14.6172	0.379189	0.643985	0.122403	38.9941	5.28518	1.16913e-15	1.11759e-14	up	zma-MIR408b
Zm00001d034196	14.8269	12.9804	12.2897	7.20683	6.46271	6.20452	2.01756	1.01261	1.17604e-15	1.12385e-14	up	Zm00001d034196		unknown [Zea mays];C-type cytochrome synthesis protein1 [Zea mays]
Zm00001d048416	7.68336	6.18656	4.86031	1.84556	1.78656	1.34189	3.76562	1.91289	1.1932e-15	1.13956e-14	up	Zm00001d048416	EC:1.14.15.21	uncharacterized protein LOC100191582 [Zea mays]
Zm00001d002056	1.30055	1.88286	1.72894	3.603	4.46232	4.33639	0.396103	-1.33605	1.2191e-15	1.16359e-14	down	Zm00001d002056		CDT1-like protein a chloroplastic [Zea mays];CDT1-like protein a, chloroplastic [Zea mays]
Zm00001d016991	18.0966	16.378	10.587	1.3551	1.32334	2.57787	8.57286	3.09978	1.28914e-15	1.22858e-14	up	Zm00001d016991		uncharacterized protein LOC100276652 precursor [Zea mays]
Zm00001d038960	14.7054	13.2385	11.099	3.96862	5.41658	4.6118	2.78937	1.47994	1.45621e-15	1.38362e-14	up	Zm00001d038960		uncharacterized protein LOC100274387 [Zea mays]
Zm00001d051016	4.1604	5.84494	5.5968	10.2685	11.9238	10.2926	0.480289	-1.05803	1.46258e-15	1.38925e-14	down	Zm00001d051016		uncharacterized protein LOC100193981 [Zea mays]
Zm00001d011785	17.3348	17.9902	14.5341	5.77595	6.14693	5.54559	2.85423	1.5131	1.50466e-15	1.42751e-14	up	Zm00001d011785		ARR1 protein-like isoform X1 [Zea mays]
Zm00001d029432	1.57186	2.09584	1.85137	5.8778	5.13793	3.98362	0.367954	-1.4424	1.51058e-15	1.43269e-14	down	Zm00001d029432		vacuolar cation/proton exchanger 2 isoform X2 [Zea mays];Vacuolar cation/proton exchanger 2 [Zea mays];vacuolar cation/proton exchanger 2 isoform X1 [Zea mays]
Zm00001d017454	21.1196	20.5199	18.281	0.608583	1.36385	2.09139	14.7449	3.88214	1.52429e-15	1.44439e-14	up	Zm00001d017454
Zm00001d024990	0.199848	0.335549	0.32831	1.25554	1.38555	0.994565	0.237566	-2.0736	1.64828e-15	1.55907e-14	down	Zm00001d024990		Disease resistance protein RPP13 [Zea mays]
Zm00001d034444	11.5297	11.5512	11.595	4.78597	5.48669	5.97322	2.13444	1.09386	1.68123e-15	1.58928e-14	up	Zm00001d034444		uncharacterized protein LOC103644178 [Zea mays];hypothetical protein ZEAMMB73_Zm00001d034444 [Zea mays]
Zm00001d013743	20.3582	20.3819	15.3927	6.81212	7.15418	5.8351	2.83479	1.50324	1.76331e-15	1.66437e-14	up	Zm00001d013743		Zinc finger protein 1 [Zea mays]
Zm00001d012766	6.42642	9.74993	7.12091	2.07853	2.3348	2.32145	3.45924	1.79046	1.76546e-15	1.6659e-14	up	Zm00001d012766	EC:3.1.1.11	probable pectinesterase 53 [Zea mays];Pectinesterase [Zea mays]
Zm00001d046811	10.6189	13.9185	10.986	2.41956	3.58864	4.20791	3.47719	1.79792	1.79303e-15	1.69141e-14	up	Zm00001d046811	EC:1.1.1.219;EC:1.1.1.234	hypothetical protein ZEAMMB73_Zm00001d046811 [Zea mays]
Zm00001d034615	7.95028	8.35759	7.80446	2.60824	2.54648	2.3138	3.22853	1.69088	1.8318e-15	1.72695e-14	up	Zm00001d034615		unknown [Zea mays]
Zm00001d035390	40.2687	34.9617	44.4617	18.4081	18.4906	20.5518	2.08339	1.05893	1.84288e-15	1.73687e-14	up	Zm00001d035390		thioredoxin H-type [Zea mays]
Zm00001d038442	4.46891	3.22514	5.25713	0.163642	0.109195	0.461387	17.6393	4.14072	1.85302e-15	1.74591e-14	up	Zm00001d038442	EC:2.7.12.2	putative protein of unknown function (DUF640) domain family protein [Zea mays]
Zm00001d017377	5.73706	5.44659	5.90404	1.13536	1.4542	1.7228	3.96249	1.98641	1.92255e-15	1.8098e-14	up	Zm00001d017377		expansin-B16-like precursor [Zea mays]
Zm00001d045458	4.48581	5.48358	5.81971	1.22836	1.05728	0.931283	4.90814	2.29518	1.9486e-15	1.83377e-14	up	Zm00001d045458		protein EXORDIUM-like 3 [Zea mays]
Zm00001d030670	22.4033	24.7064	22.479	7.48714	8.63528	11.3092	2.53681	1.34301	1.96299e-15	1.84676e-14	up	Zm00001d030670	EC:1.11.2.3	calcium binding EF-hand protein precursor [Zea mays]
Zm00001d003365	9.92605	10.8178	8.35019	2.17163	2.92779	2.86966	3.65087	1.86824	2.02669e-15	1.90611e-14	up	Zm00001d003365		uncharacterized protein LOC103646341 [Zea mays]
Zm00001d012415	3.55906	3.75731	3.55579	0.75343	0.374701	0.255294	7.85887	2.97432	2.06646e-15	1.94295e-14	up	Zm00001d012415		aspartic proteinase PCS1 [Zea mays]
Zm00001d033648	3.69652	3.74366	4.15509	8.7542	8.70073	6.03143	0.493702	-1.01829	2.20447e-15	2.07146e-14	down	Zm00001d033648		Organic anion transporter [Zea mays];organic anion transporter [Zea mays]
Zm00001d010627	5.5557	4.48956	4.55343	0.07144	0.552301	0.291325	15.9537	3.99582	2.25279e-15	2.11498e-14	up	Zm00001d010627		protein LURP-one-related 8 [Zea mays]
Zm00001d045499	6.95648	7.6146	6.5093	2.42705	3.23715	2.53783	2.57014	1.36185	2.28497e-15	2.14455e-14	up	Zm00001d045499		E3 ubiquitin-protein ligase XBAT33 [Zea mays]
Zm00001d006632	6.7123	7.17662	7.55856	15.8249	15.9502	12.3529	0.48603	-1.04088	2.30598e-15	2.16298e-14	down	Zm00001d006632		hypothetical protein ZEAMMB73_Zm00001d006632 [Zea mays]
Zm00001d053707	6.81645	6.69418	6.7408	0.863663	0.995596	1.31187	6.38618	2.67495	2.31672e-15	2.17241e-14	up	Zm00001d053707		ethylene-responsive transcription factor 3 [Zea mays]
Zm00001d033455	42.396	40.4039	33.4001	2.65679	0.985945	3.33386	16.6557	4.05794	2.6887e-15	2.51075e-14	up	Zm00001d033455		protein P21 precursor [Zea mays]
Zm00001d033543	3.76998	4.31796	4.14295	9.99758	11.1356	9.02258	0.40559	-1.3019	2.72505e-15	2.54394e-14	down	Zm00001d033543		uncharacterized protein LOC100192782 [Zea mays];Integral membrane HPP family protein [Zea mays]
Zm00001d005177	6.20555	5.58973	4.19207	0.567691	0.591128	0.570835	9.24309	3.20838	2.75517e-15	2.5713e-14	up	Zm00001d005177		uncharacterized protein LOC100276832 [Zea mays]
Zm00001d038971	10.8602	11.313	11.9293	4.90474	6.31347	4.17982	2.21473	1.14713	2.80886e-15	2.61986e-14	up	Zm00001d038971	EC:3.2.1.14	MACPF domain-containing protein NSL1 isoform X1 [Zea mays]
Zm00001d048104	3.84432	3.78252	3.43752	7.73728	8.7526	7.30978	0.464896	-1.10502	2.82634e-15	2.63538e-14	down	Zm00001d048104		uncharacterized protein LOC100277631 isoform X4 [Zea mays];TPX2 (targeting protein for Xklp2) protein family [Zea mays]
Zm00001d012052	163.491	136.611	176.149	323.772	302.41	345.168	0.490298	-1.02827	3.45861e-15	3.21922e-14	down	Zm00001d012052		Glycine-rich RNA-binding protein 2, mitochondrial [Zea mays]
Zm00001d014565	8.7535	8.15781	6.32365	1.00395	1.10519	1.48638	6.4622	2.69203	3.72461e-15	3.45965e-14	up	Zm00001d014565		ethylene-responsive transcription factor 3 [Zea mays]
Zm00001d032858	2.26989	2.89025	2.56486	0.482218	0.663547	0.224433	5.63787	2.49515	3.83993e-15	3.56361e-14	up	Zm00001d032858	EC:4.2.3.19	kaurene synthase1 [Zea mays]
Zm00001d032938	22.2322	23.5008	22.5757	7.46216	5.94992	5.73331	3.56789	1.83507	4.08963e-15	3.79087e-14	up	Zm00001d032938		hypothetical protein ZEAMMB73_Zm00001d032938 [Zea mays]
Zm00001d039416	8.14529	7.1628	8.98914	2.86138	3.28617	3.09065	2.63008	1.39511	4.14352e-15	3.83632e-14	up	Zm00001d039416	EC:3.1.1.23	uncharacterized protein LOC103649607 [Zea mays]
Zm00001d031751	5.63903	4.96252	4.41566	12.1203	13.5333	9.14818	0.431507	-1.21255	4.28902e-15	3.96637e-14	down	Zm00001d031751	EC:2.7.7.7	DNA polymerase epsilon subunit B [Zea mays]
Zm00001d029008	3.94975	3.95211	3.47672	7.31562	8.20135	7.50588	0.49423	-1.01675	4.55575e-15	4.21179e-14	down	Zm00001d029008		uncharacterized protein LOC103634607 [Zea mays]
Zm00001d002402	4.77839	5.81736	3.75496	0.988666	1.43549	1.15163	4.01331	2.00479	4.56887e-15	4.22269e-14	up	Zm00001d002402		Plant intracellular Ras-group-related LRR protein 1 [Zea mays]
Zm00001d006473	3.74998	2.87891	3.74774	6.98445	7.61824	7.3878	0.471869	-1.08354	4.81129e-15	4.43763e-14	down	Zm00001d006473		hypothetical protein ZEAMMB73_Zm00001d006473 [Zea mays]
Zm00001d023692	10.0981	8.35183	11.4146	20.8676	20.4824	19.9997	0.48679	-1.03863	5.09312e-15	4.69345e-14	down	Zm00001d023692		selenium binding [Zea mays]
Zm00001d043300	1.86998	2.87949	2.19344	7.10744	5.14748	6.70904	0.366111	-1.44965	5.11754e-15	4.71457e-14	down	Zm00001d043300		hypothetical protein ZEAMMB73_Zm00001d043300 [Zea mays]
Zm00001d028391	10.4746	10.4728	11.3549	5.29136	5.95965	4.09528	2.1049	1.07375	5.23194e-15	4.81152e-14	up	Zm00001d028391		Subtilisin-like protease SBT1.6 [Zea mays]
Zm00001d044336	1.92114	2.57919	1.66601	4.80751	5.10356	5.25763	0.406517	-1.29861	5.30397e-15	4.87634e-14	down	Zm00001d044336		putative pentatricopeptide repeat-containing protein At5g09950 [Zea mays]
Zm00001d050011	7.28237	8.85341	8.72078	3.04162	3.30381	3.47329	2.53155	1.34002	5.33295e-15	4.90013e-14	up	Zm00001d050011	EC:4.2.1.1	Alpha carbonic anhydrase 7 [Zea mays];carbonic anhydrase precursor [Zea mays];Alpha carbonic anhydrase 7, partial [Zea mays];carbonic anhydrase isoform X1 [Zea mays]
Zm00001d000502	6.81771	5.62407	7.31052	0.958095	0.871898	1.34356	6.22403	2.63785	5.42278e-15	4.97976e-14	up	Zm00001d000502
Zm00001d000310	5.05234	6.12793	4.7945	0.623666	0.877331	0.831383	6.84913	2.77592	5.5365e-15	5.07974e-14	up	Zm00001d000310		uncharacterized LOC100275527 [Zea mays]
Zm00001d053695	4.36989	5.27895	4.87511	1.70947	1.75005	1.79653	2.76328	1.46638	5.5383e-15	5.07992e-14	up	Zm00001d053695		protein kinase precursor [Zea mays]
Zm00001d033152	9.88906	7.60657	8.65696	3.45369	3.99238	3.12735	2.47343	1.30651	5.57836e-15	5.11517e-14	up	Zm00001d033152		ent-cassadiene C2-hydroxylase-like precursor [Zea mays]
Zm00001d041753	4.09343	5.17614	6.73361	14.0708	14.7659	12.8329	0.384049	-1.38064	5.6084e-15	5.13973e-14	down	Zm00001d041753		SSXT protein [Zea mays]
Zm00001d018854	1.63158	3.45863	1.82909	0.051396	0.129756	0.072582	27.2699	4.76924	5.87018e-15	5.37651e-14	up	Zm00001d018854	EC:3.-.-.-	uncharacterized protein LOC100194343 [Zea mays]
Zm00001d051453	10.4207	10.189	8.97231	3.52663	1.79441	2.26094	3.90162	1.96407	6.14809e-15	5.62313e-14	up	Zm00001d051453		uncharacterized protein LOC100278102 [Zea mays]
Zm00001d017864	2.48671	2.67275	2.37768	0.536997	0.549876	0.659654	4.3155	2.10953	6.14838e-15	5.62313e-14	up	Zm00001d017864		aspartyl protease family protein At5g10770 [Zea mays]
Zm00001d030544	9.30758	8.80813	7.32468	2.80656	3.19741	2.48424	2.99714	1.58359	6.18702e-15	5.65683e-14	up	Zm00001d030544		Glyoxylate reductase [Zea mays]
Zm00001d030982	0.61743	0.912047	0.710383	2.25369	2.35812	2.07784	0.334825	-1.57852	6.35658e-15	5.81017e-14	down	Zm00001d030982		uncharacterized protein LOC100193710 [Zea mays];ankyrin repeat family protein [Zea mays]
Zm00001d049768	17.2884	14.3101	16.5949	1.10251	0.755794	2.12014	12.1136	3.59856	6.52756e-15	5.963e-14	up	Zm00001d049768		uncharacterized protein LOC103653181 [Zea mays]
Zm00001d053109	0.605155	0.713095	0.573759	1.79834	1.72235	1.43749	0.381593	-1.38989	6.60351e-15	6.02714e-14	down	Zm00001d053109		DUF724 domain-containing protein 6 isoform X1 [Zea mays];DUF724 domain-containing protein 2 [Zea mays]
Zm00001d042305	16.4255	19.2508	19.8956	7.43185	7.02062	8.73426	2.39671	1.26106	6.7843e-15	6.18677e-14	up	Zm00001d042305		TCP-domain protein [Zea mays]
Zm00001d051660	33.4274	34.6737	34.9817	12.5052	14.3234	17.6418	2.31801	1.21289	6.80624e-15	6.20319e-14	up	Zm00001d051660		uncharacterized protein LOC100278014 [Zea mays]
Zm00001d006626	16.3282	15.3248	13.8335	6.55411	5.85229	7.24545	2.31462	1.21078	6.95563e-15	6.33385e-14	up	Zm00001d006626		unknown [Zea mays]
Zm00001d034679	6.66125	6.1416	7.01402	14.3673	12.7245	13.4254	0.489099	-1.0318	7.33544e-15	6.66621e-14	down	Zm00001d034679		uncharacterized protein LOC100278120 isoform X1 [Zea mays]
Zm00001d044700	14.6404	17.9851	17.0782	5.39691	5.57054	6.13515	2.90621	1.53914	7.38941e-15	6.71139e-14	up	Zm00001d044700		YLS9 [Zea mays]
Zm00001d022240	0.824652	0.859939	0.961782	1.93738	2.12807	1.79239	0.451766	-1.14635	8.05857e-15	7.29812e-14	down	Zm00001d022240		Pseudouridine synthase family protein [Zea mays];Pseudouridylate synthase 7 [Zea mays];unknown [Zea mays]
Zm00001d047516	5.51186	3.62333	4.34968	9.06281	11.7665	10.4902	0.430557	-1.21572	8.08441e-15	7.31753e-14	down	Zm00001d047516		uncharacterized protein LOC100277584 [Zea mays]
Zm00001d010924	10.8237	10.5407	10.3307	3.93979	2.99106	4.58882	2.75138	1.46016	8.08465e-15	7.31753e-14	up	Zm00001d010924	EC:1.11.1.7	uncharacterized protein LOC100194008 [Zea mays]
Zm00001d040381	4.46563	3.95325	4.80133	9.38714	8.72652	8.5638	0.495557	-1.01288	8.24195e-15	7.45776e-14	down	Zm00001d040381		Cyclin-A1-1 [Zea mays]
Zm00001d045888	19.5626	16.0728	16.1911	2.6167	1.95421	3.25344	6.62374	2.72765	8.4396e-15	7.63441e-14	up	Zm00001d045888		Pollen-specific arabinogalacta protein BAN102 [Zea mays]
Zm00001d051887	7.19754	6.24577	6.47599	1.66734	2.29663	2.45013	3.10555	1.63485	8.76928e-15	7.92581e-14	up	Zm00001d051887		calmodulin-binding receptor-like cytoplasmic kinase 2 [Zea mays];Calmodulin-binding receptor-like cytoplasmic kinase 2 [Zea mays]
Zm00001d033966	10.0591	13.0289	10.0112	3.23939	4.07142	2.99554	3.21153	1.68326	9.06431e-15	8.18073e-14	up	Zm00001d033966		prenylated Rab receptor 2 [Zea mays]
Zm00001d044146	8.53626	7.42657	6.70166	2.87502	3.17235	2.68803	2.59456	1.37549	9.14181e-15	8.24831e-14	up	Zm00001d044146		cytochrome P450 family 72 subfamily A polypeptide 8 [Zea mays]
Zm00001d040639	6.42005	4.53819	5.35917	0.937236	1.03542	1.34824	4.91356	2.29677	9.33549e-15	8.42065e-14	up	Zm00001d040639		RING-H2 finger protein ATL3F [Zea mays]
Zm00001d006618	9.39712	8.48738	5.95888	0.694554	0.399918	0.490222	15.0461	3.91131	1.03536e-14	9.30483e-14	up	Zm00001d006618		uncharacterized protein LOC100277917 [Zea mays]
Zm00001d009673	11.2533	10.451	11.2771	3.7971	2.72056	3.97347	3.14375	1.65248	1.03541e-14	9.30483e-14	up	Zm00001d009673	EC:3.2.2.21	uncharacterized protein LOC100194229 [Zea mays]
Zm00001d052026	2.7965	2.21073	3.322	0.079655	0	0	104.566	6.70827	1.04632e-14	9.3948e-14	up	Zm00001d052026		ethylene-responsive transcription factor ERF003 [Zea mays]
Zm00001d023856	52.3334	52.2685	53.552	24.0108	18.501	24.4877	2.36053	1.23911	1.05256e-14	9.44816e-14	up	Zm00001d023856		uncharacterized protein LOC100284232 precursor [Zea mays]
Zm00001d047451	0.657096	0.691067	0.700347	1.87853	1.85442	1.40588	0.398633	-1.32687	1.0635e-14	9.54366e-14	down	Zm00001d047451		telomerase reverse transcriptase catalytic subunit [Zea mays];telomerase reverse transcriptase catalytic subunit isoform X1 [Zea mays];Telomerase reverse transcriptase catalytic subunit variant [Zea mays]
Zm00001d039188	2.54797	1.95112	2.13999	0.473422	0.141658	0.234568	7.81392	2.96605	1.09111e-14	9.78583e-14	up	Zm00001d039188		probable inactive receptor kinase At2g26730 [Zea mays];Putative leucine-rich repeat receptor-like protein kinase family protein [Zea mays]
Zm00001d052220	6.6968	6.14811	6.54211	0.254664	0.491845	1.0348	10.8836	3.44408	1.1828e-14	1.05871e-13	up	Zm00001d052220		hypothetical protein ZEAMMB73_Zm00001d052220 [Zea mays]
Zm00001d033699	51.1035	49.3057	53.9143	20.337	21.6244	21.3442	2.43775	1.28555	1.19065e-14	1.06482e-13	up	Zm00001d033699		hypothetical protein ZEAMMB73_Zm00001d033699 [Zea mays]
Zm00001d043912	12.7651	12.8035	12.5066	5.35965	6.3739	6.00954	2.14592	1.1016	1.19248e-14	1.06616e-13	up	Zm00001d043912		Adenine nucleotide alpha hydrolase-like superfamily protein [Zea mays];ethylene-responsive protein [Zea mays]
Zm00001d008730	7.56961	11.9777	7.86413	1.28685	1.56032	1.9942	5.66193	2.50129	1.23205e-14	1.10029e-13	up	Zm00001d008730		lipase/lipooxygenase, PLAT/LH2 [Zea mays]
Zm00001d042017	9.42451	8.30593	8.66104	3.21241	3.03774	2.33728	3.07327	1.61977	1.2584e-14	1.12351e-13	up	Zm00001d042017		putative thioredoxin superfamily protein [Zea mays];Thioredoxin Y1 chloroplastic [Zea mays]
Zm00001d021017	7.66386	7.06855	6.87552	2.00686	1.729	1.51248	4.11709	2.04163	1.29814e-14	1.15794e-13	up	Zm00001d021017		uncharacterized protein LOC100285927 precursor [Zea mays]
Zm00001d046746	14.301	14.7723	15.296	6.66493	4.92098	3.90458	2.8643	1.51818	1.29845e-14	1.15794e-13	up	Zm00001d046746		uncharacterized protein LOC100382367 [Zea mays]
Zm00001d032911	6.49891	7.36646	6.75214	2.62303	1.62036	1.77398	3.42633	1.77666	1.35902e-14	1.21128e-13	up	Zm00001d032911		unknown [Zea mays]
Zm00001d034745	18.8537	16.5717	19.0052	7.25401	8.04559	5.06187	2.67321	1.41857	1.45121e-14	1.29016e-13	up	CNR7		RecName: Full=Cell number regulator 7; AltName: Full=ZmCNR07
Zm00001d027463	1.30285	1.24879	1.06571	3.07411	3.85696	2.92976	0.366841	-1.44677	1.47298e-14	1.30841e-13	down	Zm00001d027463		probable LRR receptor-like serine/threonine-protein kinase At1g12460 [Zea mays]
Zm00001d013521	2.01985	2.51955	2.27719	5.05158	4.7013	4.3136	0.484598	-1.04514	1.53906e-14	1.36518e-13	down	Zm00001d013521		uncharacterized protein At4g38062 [Zea mays]
Zm00001d013090	1.09702	1.3528	0.851403	3.22012	3.67628	2.87769	0.337753	-1.56596	1.55823e-14	1.38102e-13	down	Zm00001d013090	EC:3.1.3.36	type I inositol polyphosphate 5-phosphatase 4 [Zea mays];Type I inositol polyphosphate 5-phosphatase 4 [Zea mays]
Zm00001d034372	9.87322	9.81267	9.40026	5.48914	4.4059	4.36081	2.0403	1.02878	1.56626e-14	1.38775e-13	up	Zm00001d034372	EC:2.7.11.1	Calcium-dependent protein kinase 1 [Zea mays];Calcium-dependent protein kinase 1, partial [Zea mays]
Zm00001d038481	1.17195	1.67671	1.54412	4.53763	4.01999	3.20177	0.373555	-1.42061	1.78304e-14	1.57671e-13	down	Zm00001d038481		Putative leucine-rich repeat receptor-like protein kinase family protein [Zea mays]
Zm00001d044683	9.89224	8.2697	9.19036	2.81124	1.01443	1.15399	5.4928	2.45754	1.79645e-14	1.58813e-13	up	Zm00001d044683	EC:5.5.1.6	putative chalcone--flavonone isomerase 3 [Zea mays]
Zm00001d011832	5.00142	5.45549	4.71029	0.968853	1.24598	1.53621	4.04347	2.01559	1.82152e-14	1.60893e-13	up	Zm00001d011832		putative D-mannose binding lectin domain related protein precursor [Zea mays]
Zm00001d010169	1.73858	1.67677	1.85821	4.64012	6.68267	4.55657	0.332102	-1.5903	2.06715e-14	1.82181e-13	down	Zm00001d010169		putative receptor-like protein kinase At4g00960 isoform X2 [Zea mays];Cysteine-rich receptor-like protein kinase 40 [Zea mays]
Zm00001d048958	1.28517	1.38804	1.21917	2.61626	2.92848	2.46388	0.486025	-1.0409	2.12594e-14	1.87048e-13	down	Zm00001d048958	EC:2.7.11.1	putative leucine-rich repeat receptor-like protein kinase family protein precursor [Zea mays];Leucine-rich repeat protein kinase family protein [Zea mays]
Zm00001d045568	11.2854	11.2784	9.35636	1.62091	0.457936	1.68197	8.48756	3.08535	2.15376e-14	1.8939e-13	up	Zm00001d045568		RING zinc finger protein-like [Zea mays]
Zm00001d018629	9.892	7.86636	8.93656	1.65302	1.34632	2.24411	5.09109	2.34797	2.24873e-14	1.97576e-13	up	Zm00001d018629		dirigent-like protein pDIR3 [Zea mays]
Zm00001d015032	9.71299	11.47	11.1221	3.34314	4.64086	5.26407	2.43848	1.28598	2.29568e-14	2.01589e-13	up	Zm00001d015032		serine/threonine-protein kinase STY46 isoform X2 [Zea mays];serine/threonine-protein kinase STY46 isoform X1 [Zea mays];Serine/threonine-protein kinase STY46 [Zea mays]
Zm00001d032869	7.83338	8.75439	8.84633	3.27006	4.37309	3.49355	2.28381	1.19144	2.35808e-14	2.06953e-13	up	Zm00001d032869		uncharacterized protein LOC100383079 precursor [Zea mays]
Zm00001d022531	15.6909	15.8038	14.1854	5.61425	3.9283	5.03801	3.13294	1.64752	2.38654e-14	2.09392e-13	up	Zm00001d022531		adenylate cyclase [Zea mays]
Zm00001d017657	4.5693	5.47857	3.85287	0.236185	0.80509	0.223838	10.9878	3.45782	2.43532e-14	2.13554e-13	up	Zm00001d017657		uncharacterized LOC100284810 [Zea mays]
Zm00001d012830	7.90502	6.16448	6.95549	13.4596	18.0519	13.7835	0.46418	-1.10724	2.44927e-14	2.14717e-13	down	Zm00001d012830		uncharacterized protein LOC100277804 [Zea mays]
Zm00001d047037	14.0008	19.2643	17.6805	3.9326	6.07667	5.43508	3.29866	1.72188	2.47038e-14	2.16507e-13	up	Zm00001d047037		uncharacterized protein LOC100382238 [Zea mays]
Zm00001d042290	4.82165	4.59167	4.49081	10.0162	11.6223	7.94002	0.470075	-1.08904	2.53749e-14	2.22265e-13	down	Zm00001d042290		probable protein S-acyltransferase 7 isoform X2 [Zea mays]
Zm00001d023615	8.35341	8.11849	5.848	2.22254	2.61312	2.3976	3.08573	1.62561	2.59218e-14	2.26992e-13	up	Zm00001d023615		putative WRKY DNA-binding domain superfamily protein [Zea mays]
Zm00001d041645	12.8294	10.747	9.81364	39.6302	28.7487	59.5648	0.260974	-1.93802	2.61235e-14	2.28632e-13	down	Zm00001d041645		uncharacterized protein LOC100277726 precursor [Zea mays]
Zm00001d030004	3.05083	2.01101	2.11875	0.032161	0.154305	0.07659	27.2968	4.77066	2.74393e-14	2.39747e-13	up	Zm00001d030004		uncharacterized protein LOC100381745 [Zea mays]
Zm00001d029619	12.0394	11.5309	11.3135	5.57115	5.17951	4.94904	2.22194	1.15182	3.19421e-14	2.77781e-13	up	Zm00001d029619		UDP-glycosyltransferase 74B1 [Zea mays]
Zm00001d008837	7.3084	7.15124	6.49669	1.62459	2.44446	2.54033	3.17069	1.6648	3.39612e-14	2.95014e-13	up	Zm00001d008837		alkane hydroxylase MAH1 [Zea mays]
Zm00001d047981	0.977541	1.41792	1.13495	3.79437	5.89167	3.33935	0.271041	-1.88342	3.54974e-14	3.07934e-13	down	Zm00001d047981	EC:4.1.1.15	uncharacterized protein LOC100381655 [Zea mays]
Zm00001d029577	2.93738	4.29381	3.64088	0.667653	1.19257	0.484776	4.63629	2.21297	3.59282e-14	3.115e-13	up	Zm00001d029577		uncharacterized protein LOC107275219 [Zea mays];hypothetical protein ZEAMMB73_Zm00001d029577, partial [Zea mays]
Zm00001d015201	9.28255	10.7684	10.0001	4.22577	5.86782	4.67281	2.0351	1.0251	3.71661e-14	3.22055e-13	up	Zm00001d015201		uncharacterized protein LOC100383982 isoform X1 [Zea mays]
Zm00001d002403	9.70282	11.7326	10.6087	3.43641	2.20155	2.08195	4.15085	2.05341	3.89839e-14	3.37529e-13	up	Zm00001d002403	EC:2.4.1.-	Peptidyl-tRNA hydrolase II (PTH2) family protein [Zea mays]
Zm00001d032265	3.42118	3.59561	3.05125	0.568982	0.367512	0.350516	7.82281	2.96769	4.11235e-14	3.55272e-13	up	Zm00001d032265		WRKY69 - superfamily of TFs having WRKY and zinc finger domains [Zea mays]
Zm00001d008634	6.25705	4.92814	5.84586	1.38242	1.30322	1.37063	4.19869	2.06994	4.19327e-14	3.61866e-13	up	Zm00001d008634		gibberellin receptor GID1L2 [Zea mays]
Zm00001d051053	24.716	25.6072	25.6144	11.1375	13.7745	12.7456	2.01653	1.01188	4.20717e-14	3.62966e-13	up	Zm00001d051053		uncharacterized protein LOC100193062 precursor [Zea mays];hypothetical protein ZEAMMB73_Zm00001d051053 [Zea mays]
Zm00001d052316	23.4008	21.8225	21.6484	10.1135	8.62652	12.4167	2.1463	1.10185	4.29105e-14	3.70001e-13	up	Zm00001d052316		ferritin, partial [Zea mays];Ferritin-1, chloroplastic [Zea mays]
Zm00001d011063	106.8	103.179	117.086	25.3899	18.1466	32.5572	4.29819	2.10373	4.33319e-14	3.73532e-13	up	Zm00001d011063		hypothetical protein Zm00014a_031001 [Zea mays]
Zm00001d006538	3.6627	4.87214	5.24967	1.56967	1.0384	1.41151	3.42934	1.77793	4.47324e-14	3.84972e-13	up	Zm00001d006538	EC:3.2.1.39	glucan endo-1,3-beta-glucosidase 7 [Zea mays]
Zm00001d012307	1.20046	1.16178	1.11164	2.85016	2.80434	2.49177	0.426438	-1.22959	4.54618e-14	3.90929e-13	down	Zm00001d012307		Nucleobase-ascorbate transporter 12 [Zea mays];uncharacterized protein LOC100279219 [Zea mays]
Zm00001d016502	10.9903	12.9802	13.5147	2.21507	2.25368	1.73158	6.04568	2.59591	4.59938e-14	3.95289e-13	up	Zm00001d016502		hypothetical protein ZEAMMB73_Zm00001d016502 [Zea mays]
Zm00001d007468	1.24368	1.3065	1.14787	2.76356	3.4562	3.14582	0.394856	-1.3406	4.96928e-14	4.26497e-13	down	Zm00001d007468		hypothetical protein ZEAMMB73_Zm00001d007468 [Zea mays]
Zm00001d037637	12.7486	11.7405	10.1749	4.00217	2.03979	2.26867	4.17105	2.06041	5.15677e-14	4.42227e-13	up	Zm00001d037637		Lactoylglutathione lyase [Zea mays]
Zm00001d038373	2.44794	2.38305	1.97619	0.717298	0.836454	0.955429	2.71291	1.43984	5.21397e-14	4.46889e-13	up	Zm00001d038373		O-fucosyltransferase family protein [Zea mays];protein ESMERALDA 1 isoform X2 [Zea mays];hypothetical protein OsJ_18808 [Oryza sativa Japonica Group]
Zm00001d018552	5.46007	6.41823	4.92152	11.7693	11.901	12.7631	0.46111	-1.11682	5.40622e-14	4.62989e-13	down	Zm00001d018552		uncharacterized protein LOC100276214 [Zea mays]
Zm00001d029263	7.75	4.63511	6.78128	17.5036	15.8417	16.5027	0.384497	-1.37896	5.41356e-14	4.63492e-13	down	Zm00001d029263		chaperonin [Zea mays]
Zm00001d040213	2.32899	2.7263	2.44565	4.75235	5.75885	6.2324	0.447988	-1.15847	5.42535e-14	4.64375e-13	down	Zm00001d040213		uncharacterized protein LOC103649926 [Zea mays];hypothetical protein ZEAMMB73_Zm00001d040213 [Zea mays]
Zm00001d003062	7.82956	7.44614	9.53686	17.9049	18.9815	15.681	0.472015	-1.0831	5.62962e-14	4.81467e-13	down	Zm00001d003062		uncharacterized protein LOC100194081 precursor [Zea mays]
Zm00001d033700	78.5642	79.0664	83.0714	29.5156	43.2458	34.2013	2.25034	1.17014	6.10071e-14	5.20203e-13	up	Zm00001d033700		hypothetical protein ZEAMMB73_Zm00001d033700 [Zea mays]
Zm00001d050260	1.10465	0.813776	0.532565	3.26086	3.363	2.42811	0.270768	-1.88487	6.20358e-14	5.28688e-13	down	Zm00001d050260		ABC transporter A family member 7 [Zea mays]
Zm00001d009576	1.23425	1.33906	1.28469	3.14204	3.81085	3.4644	0.370346	-1.43305	6.23499e-14	5.31222e-13	down	Zm00001d009576		Anaphase-promoting complex subunit 5, partial [Zea mays]
Zm00001d012403	10.177	10.9016	11.0644	3.28742	2.90826	3.03191	3.48336	1.80048	6.27785e-14	5.34729e-13	up	Zm00001d012403		hypothetical protein ZEAMMB73_Zm00001d012403 [Zea mays]
Zm00001d013465	10.8349	12.5375	11.4579	6.39884	5.78457	5.14395	2.01013	1.00729	6.37794e-14	5.43108e-13	up	Zm00001d013465		DELLA protein DWARF8-like [Zea mays]
Zm00001d008497	1.15159	0.946521	1.05959	2.85085	2.53239	2.38471	0.406504	-1.29866	6.62526e-14	5.63863e-13	down	Zm00001d008497	EC:6.1.1.4	Leucine--tRNA ligase chloroplastic/mitochondrial [Zea mays]
Zm00001d042660	4.92152	5.90617	3.02223	0.975018	1.08002	0.654557	5.11143	2.35373	6.9072e-14	5.87382e-13	up	Zm00001d042660		uncharacterized protein LOC103650942 [Zea mays]
Zm00001d005951	4.42536	5.00512	3.57374	1.47346	1.42244	1.41078	3.01955	1.59433	7.12792e-14	6.05498e-13	up	Zm00001d005951		Homeobox-leucine zipper protein ATHB-6 [Zea mays];homeodomain leucine zipper protein 10 [Zea mays]
Zm00001d015614	5.01808	4.94125	6.27699	1.15131	1.31336	0.899977	4.82556	2.2707	7.62917e-14	6.46726e-13	up	Zm00001d015614		uncharacterized protein LOC100281240 [Zea mays]
Zm00001d005936	1.48228	1.94486	2.09133	0.043435	0.133744	0.087777	20.8279	4.38044	7.6419e-14	6.47588e-13	up	Zm00001d005936		putative RING zinc finger domain superfamily protein precursor [Zea mays]
Zm00001d007489	4.6085	5.72257	5.15987	9.41756	11.811	11.4003	0.474763	-1.07472	7.65458e-14	6.48488e-13	down	Zm00001d007489		uncharacterized protein LOC100274200 [Zea mays]
Zm00001d047909	1.88542	1.4579	1.52647	4.20437	5.15973	4.42669	0.353119	-1.50177	7.66676e-14	6.49346e-13	down	Zm00001d047909		transcription initiation factor IIF subunit alpha [Zea mays]
Zm00001d008794	8.67511	11.6157	9.99598	3.18004	4.34488	4.62784	2.49217	1.3174	7.86885e-14	6.66282e-13	up	Zm00001d008794		uncharacterized protein LOC100501702 [Zea mays]
Zm00001d017849	5.38634	6.00043	5.7488	2.07892	2.50527	1.63916	2.75343	1.46123	7.88795e-14	6.6772e-13	up	Zm00001d017849		uncharacterized protein LOC103627656 [Zea mays]
Zm00001d006520	10.3916	8.07222	9.47042	3.89493	2.71566	3.64637	2.72344	1.44543	8.06006e-14	6.82107e-13	up	Zm00001d006520		pyruvate, phosphate dikinase regulatory protein, chloroplastic [Zea mays]
Zm00001d036135	1.92071	1.90009	1.73338	3.43811	4.81256	4.32666	0.441602	-1.17918	8.68925e-14	7.33974e-13	down	Zm00001d036135	EC:1.15.1.1	chloroplastic iron-superoxide dismutase [Zea mays];Superoxide dismutase [Zea mays]
Zm00001d032578	50.0852	43.9198	32.7563	5.54175	5.58954	9.30828	6.20175	2.63268	8.76205e-14	7.39924e-13	up	Zm00001d032578		uncharacterized protein LOC100277177 isoform X2 [Zea mays]
Zm00001d014682	7.1459	9.73983	10.1054	1.14214	0.894612	1.51563	7.59803	2.92563	8.87974e-14	7.4926e-13	up	Zm00001d014682		auxin-responsive protein SAUR19 [Zea mays]
Zm00001d034882	3.33557	4.57526	3.74002	8.06387	8.83436	7.98305	0.468258	-1.09463	8.97684e-14	7.57048e-13	down	Zm00001d034882		defective kernel2 [Zea mays]
Zm00001d038645	3.13628	2.48972	3.02398	0.531254	0.54159	0.557451	5.30577	2.40756	9.68104e-14	8.15127e-13	up	Zm00001d038645	EC:3.1.1.80	GDSL esterase/lipase [Zea mays]
Zm00001d018414	4.99149	5.77735	4.244	1.23992	1.09942	0.962108	4.54736	2.18503	9.84939e-14	8.2908e-13	up	Zm00001d018414		IAA9 - auxin-responsive Aux/IAA family member [Zea mays]
Zm00001d032434	9.76504	11.9191	9.71117	2.61916	2.89301	2.72906	3.80955	1.92962	1.00383e-13	8.43854e-13	up	Zm00001d032434		mitochondrial import inner membrane translocase subunit TIM23-1 [Zea mays]
Zm00001d034543	13.8251	14.4304	11.6554	4.59902	4.02792	3.91137	3.18312	1.67044	1.04121e-13	8.74812e-13	up	Zm00001d034543		photosystem I reaction center subunit II [Zea mays]
Zm00001d041877	1.91603	1.47418	1.9318	3.86596	4.06328	4.1664	0.439994	-1.18444	1.05765e-13	8.88385e-13	down	Zm00001d041877		filament-like plant protein 3 [Zea mays]
Zm00001d013220	10.651	10.2177	9.35344	3.47187	4.71838	4.26689	2.42609	1.27863	1.07327e-13	9.01263e-13	up	Zm00001d013220		probable protein phosphatase 2C 34 [Zea mays];putative protein phosphatase 2C 48, partial [Zea mays]
Zm00001d038626	23.3924	23.1896	21.8167	4.45135	2.9204	4.46669	5.77769	2.53049	1.11613e-13	9.36259e-13	up	Zm00001d038626		hypothetical protein SETIT_3G187300v2 [Setaria italica]
Zm00001d011740	5.93848	7.45518	6.43836	1.73855	1.68735	2.32693	3.44735	1.78549	1.16953e-13	9.78971e-13	up	Zm00001d011740		Senescence-associated protein 12 [Zea mays]
Zm00001d000163	5.22267	4.9822	5.54268	1.71505	1.47217	1.70499	3.21891	1.68657	1.21076e-13	1.0124e-12	up	Zm00001d000163	EC:1.14.17.4	1-aminocyclopropane-1-carboxylate oxidase [Zea mays]
Zm00001d018699	14.3982	17.2174	15.7905	7.44752	6.32648	6.64877	2.32124	1.21489	1.24087e-13	1.03703e-12	up	Zm00001d018699		hypothetical protein ZEAMMB73_Zm00001d018699 [Zea mays]
Zm00001d025762	13.1077	11.9575	13.1611	2.67927	4.53972	2.89987	3.77772	1.91751	1.25673e-13	1.04945e-12	up	Zm00001d025762		uncharacterized protein LOC100382175 [Zea mays]
Zm00001d022069	6.62284	6.47035	7.90928	2.57458	2.96147	2.00537	2.78495	1.47765	1.28854e-13	1.07487e-12	up	Zm00001d022069		ninja-family protein 5 [Zea mays]
Zm00001d039786	33.3531	32.0573	33.5037	15.1406	13.5932	18.451	2.09631	1.06785	1.31242e-13	1.09422e-12	up	Zm00001d039786		unknown [Zea mays]
Zm00001d034418	5.96509	4.81811	3.55456	0.150383	0.400873	0.50068	13.6299	3.7687	1.37776e-13	1.14687e-12	up	Zm00001d034418		N-acetyltransferase [Zea mays]
Zm00001d018508	9.7858	8.44473	7.38583	2.10124	2.32742	2.32126	3.79506	1.92412	1.37867e-13	1.14723e-12	up	Zm00001d018508		DNA-binding protein [Zea mays]
Zm00001d034663	8.07459	8.31389	6.82074	2.10979	2.48715	3.00473	3.05317	1.61031	1.37892e-13	1.14723e-12	up	Zm00001d034663		uncharacterized protein LOC107325939 precursor [Zea mays]
Zm00001d032223	8.1627	7.92387	11.271	2.36896	3.40401	1.74809	3.63746	1.86293	1.39629e-13	1.16107e-12	up	Zm00001d032223	EC:1.14.11.15	Gibberellin 20 oxidase 2 [Zea mays]
Zm00001d019599	12.9187	12.5345	9.17935	5.03829	4.65437	5.07596	2.34501	1.2296	1.42147e-13	1.18076e-12	up	Zm00001d019599		thioesterase family protein isoform 2 [Zea mays];Thioesterase family protein [Zea mays];thioesterase family protein [Zea mays]
Zm00001d029028	8.03627	13.7085	10.4413	2.83973	1.37935	1.57845	5.55167	2.47292	1.48233e-13	1.23067e-12	up	Zm00001d029028		uncharacterized protein LOC100382070 [Zea mays]
Zm00001d014794	7.05787	5.82495	6.55363	1.44033	2.3769	2.30233	3.17612	1.66727	1.50752e-13	1.25092e-12	up	Zm00001d014794		physical impedance induced protein 2 [Zea mays]
Zm00001d017204	2.82392	1.43139	2.26726	6.75855	8.24927	7.77609	0.28628	-1.8045	1.526e-13	1.26559e-12	down	Zm00001d017204	EC:2.4.2.7	Adenine phosphoribosyltransferase 2 [Zea mays]
Zm00001d007486	8.68272	9.12059	10.4931	3.42541	3.08835	1.43195	3.56121	1.83237	1.56442e-13	1.29643e-12	up	Zm00001d007486		hydroquinone glucosyltransferase [Zea mays]
Zm00001d021250	3.99582	5.57343	3.64308	0.823921	0.719682	0.351376	6.97228	2.80163	1.56586e-13	1.29728e-12	up	Zm00001d021250		hypothetical protein ZEAMMB73_Zm00001d021250 [Zea mays]
Zm00001d049375	7.78123	7.28801	6.11801	2.64131	2.85257	2.08026	2.79731	1.48404	1.63559e-13	1.35434e-12	up	Zm00001d049375		zinc transporter 4-like precursor [Zea mays];Zinc transporter 3 [Zea mays]
Zm00001d044773	2.26681	2.03187	2.37609	0.328262	0.25016	0.090369	9.98034	3.31909	1.66824e-13	1.38101e-12	up	Zm00001d044773		Putative ARM repeat-containing protein containing family protein [Zea mays]
Zm00001d018790	6.25812	6.88668	4.80354	1.51633	1.00438	1.75019	4.20247	2.07124	1.6826e-13	1.39253e-12	up	Zm00001d018790		glyoxylate reductase isoform X1 [Zea mays]
Zm00001d020702	1.93834	2.5726	2.90475	0.458455	0.163068	0.216033	8.85396	3.14632	1.75359e-13	1.45014e-12	up	Zm00001d020702		mitochondrial phosphate carrier protein 3, mitochondrial [Zea mays];Mitochondrial phosphate carrier protein 2 mitochondrial [Zea mays]
Zm00001d011527	2.94324	2.65829	2.43018	0.850551	0.703887	0.79914	3.41256	1.77085	1.79704e-13	1.4849e-12	up	Zm00001d011527		putative WRKY DNA-binding domain superfamily protein [Zea mays]
Zm00001d043611	2.26485	1.75963	1.88029	0.165165	0.180172	0.134032	12.3178	3.62267	1.84429e-13	1.52315e-12	up	Zm00001d043611		R2R3MYB-domain protein [Zea mays]
Zm00001d026431	16.5393	18.1981	16.6438	8.11353	6.77482	8.82227	2.16701	1.11571	1.88877e-13	1.55907e-12	up	Zm00001d026431	EC:1.14.11.13	uncharacterized protein LOC100384012 [Zea mays]
Zm00001d004292	12.3591	14.3704	13.2499	3.39006	3.95182	3.37372	3.73095	1.89954	1.88948e-13	1.55924e-12	up	Zm00001d004292		hypothetical protein ZEAMMB73_Zm00001d004292 [Zea mays]
Zm00001d025749	10.4894	9.66811	9.24749	5.36717	4.91147	4.4144	2.00128	1.00093	1.93414e-13	1.59526e-12	up	Zm00001d025749		Inositol transporter 1 [Zea mays]
Zm00001d019422	7.36734	7.36694	6.7165	3.06191	3.21433	2.51988	2.43866	1.28609	1.97744e-13	1.63012e-12	up	Zm00001d019422		unknown [Zea mays]
Zm00001d010632	10.6155	7.42724	9.62568	2.83804	1.76482	1.96749	4.2111	2.0742	2.10349e-13	1.73176e-12	up	Zm00001d010632		uncharacterized protein LOC100277571 isoform X1 [Zea mays];uncharacterized protein LOC100277571 precursor [Zea mays]
Zm00001d014762	2.07837	2.98208	3.37719	0.461352	0.494306	0.343149	6.49646	2.69965	2.11589e-13	1.74152e-12	up	Zm00001d014762		protein SHI RELATED SEQUENCE 1 [Zea mays]
Zm00001d017176	7.14566	7.29382	7.71588	1.82717	2.27737	3.13559	3.06008	1.61357	2.22776e-13	1.83073e-12	up	Zm00001d017176		Col3 transcription factor [Zea mays]
Zm00001d036739	2.32472	2.4384	1.99737	0.212949	0.490283	0.464539	5.78922	2.53337	2.27364e-13	1.86745e-12	up	Zm00001d036739		hypothetical protein ZEAMMB73_Zm00001d036739 [Zea mays]
Zm00001d049087	0.734508	0.604338	0.595739	1.93868	2.01371	1.72149	0.340963	-1.55231	2.27994e-13	1.87172e-12	down	Zm00001d049087		exocyst complex component SEC3A isoform X1 [Zea mays];Exocyst complex component SEC3A [Zea mays]
Zm00001d027621	1.0931	1.77757	1.70826	0.23024	0.229043	0.118007	7.93178	2.98764	2.42508e-13	1.98666e-12	up	Zm00001d027621		Zinc finger (C3HC4-type RING finger) family protein [Zea mays]
Zm00001d046370	1.4208	1.62539	1.47194	4.30488	3.55597	3.6504	0.392497	-1.34924	2.50973e-13	2.05548e-12	down	Zm00001d046370		putative receptor protein kinase ZmPK1 [Zea mays]
Zm00001d035035	0.887199	1.52303	1.38278	0.044656	0.187484	0.086807	11.8923	3.57195	2.58427e-13	2.11213e-12	up	Zm00001d035035		uncharacterized protein LOC100384671 [Zea mays]
Zm00001d049148	2.81499	2.13848	2.71699	5.7523	6.98074	6.9802	0.389102	-1.36178	2.74616e-13	2.24212e-12	down	Zm00001d049148		protein Z [Zea mays]
Zm00001d007280	42.7909	43.6993	40.7526	18.9844	16.5799	18.1002	2.37108	1.24554	2.80791e-13	2.29134e-12	up	Zm00001d007280		ARGOS homolog3 [Zea mays]
Zm00001d033459	4.01488	3.46394	3.17211	0.696917	0.308145	0.573061	6.74911	2.7547	2.94729e-13	2.40321e-12	up	Zm00001d033459		uncharacterized protein LOC100277418 [Zea mays]
Zm00001d016298	1.69948	1.81356	1.61675	0.482271	0.499992	0.349211	3.85271	1.94587	3.02312e-13	2.46313e-12	up	Zm00001d016298		putative POX domain/homeobox DNA-binding domain family protein [Zea mays];Homeobox protein ATH1 [Zea mays]
Zm00001d047104	11.9467	10.9909	10.4141	5.73572	4.51793	3.11238	2.49526	1.31919	3.03609e-13	2.47306e-12	up	Zm00001d047104	EC:2.4.1.186	unknown [Zea mays]
Zm00001d051104	1.80105	1.94039	2.13412	4.42134	4.30187	4.4207	0.447017	-1.1616	3.19463e-13	2.59683e-12	down	Zm00001d051104		hypothetical protein ZEAMMB73_Zm00001d051104, partial [Zea mays]
Zm00001d043514	17.924	19.7432	16.1568	6.49786	9.17359	7.41913	2.33099	1.22095	3.23583e-13	2.62693e-12	up	Zm00001d043514	EC:1.1.1.79;EC:1.1.1.-	putative 3-hydroxyisobutyrate dehydrogenase-like 1 mitochondrial [Zea mays]
Zm00001d025541	10.5133	6.67029	9.29125	3.06863	3.3357	2.08886	3.11718	1.64024	3.36855e-13	2.73257e-12	up	Zm00001d025541		Eukaryotic aspartyl protease family protein [Zea mays]
Zm00001d019415	27.3322	26.0808	24.9888	10.1892	10.6526	8.06592	2.71215	1.43944	3.37673e-13	2.7385e-12	up	Zm00001d019415		hypothetical protein [Zea mays]
Zm00001d028282	16.7559	18.9692	19.1721	9.60884	9.07441	5.74824	2.24699	1.16799	3.47788e-13	2.81763e-12	up	Zm00001d028282	EC:4.2.1.92	allene-oxide synthase2 [Zea mays]
Zm00001d039694	20.7857	25.3225	19.1486	9.32496	10.771	8.88123	2.25201	1.17121	3.55449e-13	2.87821e-12	up	Zm00001d039694		ramosa 2 [Zea mays]
Zm00001d013834	2.14648	2.96949	3.31157	0.608379	0.520844	0.246047	6.12791	2.6154	3.72389e-13	3.00997e-12	up	Zm00001d013834		AAA-ATPase At2g46620 [Zea mays]
Zm00001d052008	6.35178	6.65072	7.65293	3.14243	3.34421	3.31946	2.10638	1.07477	3.73891e-13	3.02133e-12	up	Zm00001d052008		putative clathrin assembly protein At5g35200 [Zea mays];Putative clathrin assembly protein [Zea mays]
Zm00001d001932	12.5858	10.47	10.7135	5.31399	4.48502	3.62403	2.51577	1.331	3.75604e-13	3.0344e-12	up	Zm00001d001932		putative plastid-lipid-associated protein 13 chloroplastic [Zea mays];uncharacterized protein LOC100276026 [Zea mays]
Zm00001d049031	4.47098	6.59052	7.11932	1.13394	0.754182	1.34814	5.61785	2.49002	3.80787e-13	3.07548e-12	up	Zm00001d049031		2-alkenal reductase (NADP(+)-dependent) [Zea mays]
Zm00001d025296	16.9855	16.0009	17.7692	7.97767	8.12437	4.84156	2.42344	1.27706	3.99054e-13	3.21642e-12	up	Zm00001d025296		nudix hydrolase 13 isoform X1 [Zea mays]
Zm00001d046188	31.3817	27.8563	28.4163	10.6385	16.5933	11.6446	2.2547	1.17293	4.06774e-13	3.27697e-12	up	Zm00001d046188		uncharacterized protein LOC103638468 [Zea mays]
Zm00001d010131	3.65427	4.38168	4.83689	1.43476	1.35032	0.957028	3.44	1.78241	4.1967e-13	3.37913e-12	up	Zm00001d010131		protein TRANSPARENT TESTA 1 [Zea mays]
Zm00001d038511	2.33556	2.53979	2.1014	0.444116	0.392627	0.439111	5.46829	2.45109	4.2456e-13	3.41502e-12	up	Zm00001d038511		cytochrome P450 714D1 [Zea mays]
Zm00001d027613	10.8373	12.9334	8.29212	0.227539	1.01296	0.541866	17.9889	4.16904	4.33231e-13	3.48121e-12	up	Zm00001d027613		Tetratricopeptide repeat (TPR)-like superfamily protein [Zea mays];hypothetical protein [Zea mays]
Zm00001d022326	5.40566	5.77045	6.88846	1.63199	1.82752	1.5025	3.64058	1.86417	4.5743e-13	3.67097e-12	up	Zm00001d022326		gibberellin receptor GID1L2 precursor [Zea mays]
Zm00001d031349	3.87101	3.03181	1.92738	0.318786	0.677764	0.383397	6.39895	2.67784	4.58778e-13	3.68e-12	up	Zm00001d031349	EC:2.6.1.44;EC:2.6.1.45	uncharacterized protein LOC100281949 [Zea mays]
Zm00001d034700	4.1761	3.99083	4.79373	0.727918	1.14065	1.21779	4.19934	2.07016	4.64761e-13	3.72696e-12	up	Zm00001d034700		protein GRAVITROPIC IN THE LIGHT 1 [Zea mays]
Zm00001d045905	19.3799	20.9567	23.3787	7.35637	10.5422	8.14945	2.44607	1.29047	4.72519e-13	3.78628e-12	up	Zm00001d045905		hypothetical protein ZEAMMB73_Zm00001d045905 [Zea mays]
Zm00001d017951	10.1027	11.0454	11.203	3.24348	4.6113	4.24164	2.67444	1.41923	4.77609e-13	3.82447e-12	up	Zm00001d017951		uncharacterized protein LOC100193744 [Zea mays]
Zm00001d042813	3.43794	3.93231	4.2824	1.06768	1.13136	0.995867	3.64725	1.86681	4.91616e-13	3.9333e-12	up	Zm00001d042813	EC:2.3.1.15;EC:2.3.1.198	glycerol-3-phosphosphate acyltransferase1 [Zea mays]
Zm00001d048558	9.03237	12.7174	9.11604	1.95046	2.57512	3.10272	4.04622	2.01658	4.95574e-13	3.96094e-12	up	Zm00001d048558	EC:2.5.1.18	glutathione transferase25 [Zea mays]
Zm00001d036522	0.674987	0.893885	0.966222	3.46476	3.63349	2.33704	0.268682	-1.89603	4.96049e-13	3.96374e-12	down	Zm00001d036522		hypothetical protein ZEAMMB73_Zm00001d036522 [Zea mays]
Zm00001d015292	4.88388	8.1485	7.32612	2.31877	2.54735	2.63468	2.71418	1.44052	5.17159e-13	4.12927e-12	up	Zm00001d015292	EC:3.2.1.4	uncharacterized protein LOC100384439 precursor [Zea mays]
Zm00001d007160	11.8227	13.7699	9.89613	19.9444	32.0753	22.21	0.478094	-1.06463	5.2247e-13	4.17062e-12	down	Zm00001d007160	EC:1.11.1.7	peroxidase 66 precursor [Zea mays]
Zm00001d053518	2.50167	2.52374	2.37285	0.697154	0.838096	0.535825	3.57218	1.83681	5.25702e-13	4.19536e-12	up	Zm00001d053518	EC:2.7.10.1;EC:2.7.11.1	calmodulin-binding receptor kinase CaMRLK [Zea mays]
Zm00001d017992	8.17295	8.32983	6.42415	2.20481	2.53069	1.63701	3.59779	1.84711	5.79464e-13	4.61039e-12	up	Zm00001d017992		Metalloendoproteinase 1 [Zea mays]
Zm00001d010410	16.6749	13.5764	15.4476	6.64759	6.66422	8.12984	2.13131	1.09174	5.80642e-13	4.6186e-12	up	Zm00001d010410		aquaporin TIP4-2 [Zea mays]
Zm00001d021595	4.80465	5.12901	5.65631	1.21813	0.97529	1.12903	4.69231	2.2303	5.85038e-13	4.65122e-12	up	Zm00001d021595		peptidase S16, lon [Zea mays]
Zm00001d052380	6.01312	7.53385	7.25533	3.18131	3.73307	2.90947	2.11753	1.08238	5.90936e-13	4.69574e-12	up	SCR		protein SCARECROW [Zea mays]
Zm00001d023283	3.69113	4.24519	3.81698	7.20505	8.83539	8.09621	0.486948	-1.03816	6.03085e-13	4.78987e-12	down	Zm00001d023283		uncharacterized protein LOC100383027 [Zea mays]
Zm00001d034410	2.83807	3.71646	4.70264	9.66936	8.94642	7.36294	0.433323	-1.20649	6.38099e-13	5.06158e-12	down	Zm00001d034410	EC:3.1.3.36	type I inositol polyphosphate 5-phosphatase 4 [Zea mays]
Zm00001d025441	10.6067	11.107	10.3572	23.7397	22.5628	19.5722	0.486846	-1.03846	6.56413e-13	5.20422e-12	down	Zm00001d025441	EC:1.11.1.11	putative L-ascorbate peroxidase 6, chloroplastic [Zea mays]
Zm00001d050017	1.55662	1.21922	1.67987	3.75799	4.12817	3.70263	0.384485	-1.379	6.6505e-13	5.26873e-12	down	Zm00001d050017		uncharacterized protein LOC103653295 [Zea mays];Remorin family protein [Zea mays]
Zm00001d028337	1.41462	1.14973	1.41391	2.90745	3.92208	2.83115	0.411799	-1.27999	7.06725e-13	5.59045e-12	down	Zm00001d028337		uncharacterized protein LOC100193505 [Zea mays];Proline-rich receptor-like protein kinase PERK4 [Zea mays]
Zm00001d010434	4.43249	4.38466	3.70139	0.351035	0.37249	0.643464	9.15774	3.19499	7.22986e-13	5.71765e-12	up	Zm00001d010434		Arabinogalactan peptide 16 [Zea mays]
Zm00001d016379	6.56835	9.83408	9.62058	1.09743	1.65433	1.74432	5.78793	2.53305	7.58841e-13	5.99519e-12	up	Zm00001d016379		uncharacterized protein LOC100275437 [Zea mays]
Zm00001d037656	5.94476	5.36544	7.61318	1.86426	1.46994	1.51842	3.89962	1.96333	8.47144e-13	6.67108e-12	up	Zm00001d037656	EC:3.2.1.14	xylanase inhibitor protein 1 precursor [Zea mays]
Zm00001d002596	11.4483	8.77078	8.73462	0.334941	1.44678	0.236536	14.3459	3.84257	8.67366e-13	6.82009e-12	up	Zm00001d002596		hypothetical protein ZEAMMB73_Zm00001d002596 [Zea mays]
Zm00001d013495	1.71168	1.68147	1.34773	5.23575	4.60328	3.57731	0.353366	-1.50076	8.83689e-13	6.94324e-12	down	Zm00001d013495		Cell division cycle protein cdt2 [Zea mays]
Zm00001d034128	8.78968	10.3785	11.1451	2.28072	4.3675	2.95092	3.15792	1.65897	9.11464e-13	7.1579e-12	up	Zm00001d034128	EC:1.11.1.7	Peroxidase 16 [Zea mays]
Zm00001d007604	2.9238	3.80688	4.07404	1.10618	1.03979	0.820651	3.6421	1.86477	9.3475e-13	7.33528e-12	up	Zm00001d007604		patatin-like protein 1 [Zea mays];Patatin-like protein 2 [Zea mays]
Zm00001d039841	32.391	28.3961	33.2661	15.2226	15.7431	15.0923	2.04206	1.03003	9.40134e-13	7.3757e-12	up	Zm00001d039841		regulator of ribonuclease activity A [Zea mays]
Zm00001d036956	4.20599	5.32312	4.86134	1.48023	1.30071	1.62973	3.26264	1.70604	9.60506e-13	7.53177e-12	up	Zm00001d036956		Senescence-associated protein 5 [Zea mays]
Zm00001d042107	3.10648	1.96425	3.4699	0.227238	0.310834	0.28236	10.4099	3.37989	9.67357e-13	7.58361e-12	up	Zm00001d042107		polcalcin Jun o 2 [Zea mays]
Zm00001d039349	9.44823	11.0959	11.4466	4.75889	5.21557	5.69552	2.04154	1.02965	9.7534e-13	7.64428e-12	up	Zm00001d039349	EC:3.1.4.1;EC:3.6.1.9	unknown [Zea mays]
Zm00001d038069	12.446	10.746	9.73237	3.70919	3.44625	4.66551	2.78526	1.47781	9.80385e-13	7.68192e-12	up	Zm00001d038069		thaumatin-like protein 1b isoform X1 [Zea mays]
Zm00001d014804	2.68113	2.25767	1.92672	0.474871	0.113386	0.243985	8.24942	3.04429	9.91287e-13	7.76348e-12	up	Zm00001d014804		Aspartyl protease family protein 1 [Zea mays]
Zm00001d028557	20.2214	19.3547	19.6924	7.76289	7.28334	7.64458	2.612	1.38516	1.00683e-12	7.88325e-12	up	Zm00001d028557		17.9 kDa class I heat shock protein [Zea mays]
Zm00001d012782	4.69801	5.49143	4.5351	1.30577	1.40596	1.65411	3.37268	1.7539	1.01771e-12	7.96643e-12	up	Zm00001d012782		UDP-glycosyltransferase 88F3 [Zea mays]
Zm00001d031814	2.84725	2.81193	2.12138	8.64165	7.59819	5.57726	0.356627	-1.48751	1.0508e-12	8.22143e-12	down	Zm00001d031814		Patatin class 1 [Zea mays]
Zm00001d021995	12.5452	11.7465	10.7094	4.45575	3.51301	4.99502	2.69991	1.43291	1.13565e-12	8.87203e-12	up	Zm00001d021995		uncharacterized LOC100382812 isoform X1 [Zea mays]
Zm00001d033446	1.57709	2.56037	1.3965	0.145898	0.139061	0	19.4202	4.27948	1.22236e-12	9.5329e-12	up	Zm00001d033446		zinc transporter 10 precursor [Zea mays]
Zm00001d027341	1.91722	1.4133	1.00187	0.128615	0.043288	0.020811	22.481	4.49063	1.25463e-12	9.77974e-12	up	Zm00001d027341		ATP binding protein [Zea mays]
Zm00001d052895	3.34207	3.85794	3.01535	0.498567	0.141067	0.544412	8.62751	3.10894	1.28671e-12	1.00224e-11	up	Zm00001d052895		uncharacterized protein LOC100501942 [Zea mays]
Zm00001d028228	21.8876	21.1659	21.3747	10.4037	12.9274	8.86375	2.0012	1.00086	1.31455e-12	1.02366e-11	up	Zm00001d028228		uncharacterized protein LOC100383875 [Zea mays];multidrug and toxic compound extrusion3 [Zea mays];multidrug and toxic compound extrusion3, partial [Zea mays]
Zm00001d034713	0.671753	0.600801	0.710657	1.88092	1.74111	1.44532	0.391371	-1.35339	1.32502e-12	1.03156e-11	down	Zm00001d034713	EC:4.1.3.27	Anthranilate synthase alpha subunit 2 chloroplastic [Zea mays];anthranilate synthase alpha subunit 1, chloroplastic [Zea mays]
Zm00001d009971	3.03677	1.87745	2.30376	0.315895	0.301629	0.418618	6.96621	2.80037	1.35335e-12	1.05284e-11	up	Zm00001d009971		protein LATERAL ROOT PRIMORDIUM 1 [Zea mays]
Zm00001d016287	2.05646	3.34861	4.08655	0.13859	0.288279	0.229166	14.4682	3.85481	1.36083e-12	1.0584e-11	up	Zm00001d016287		oxidative stress 3 [Zea mays]
Zm00001d047685	6.42572	5.27479	6.98025	1.62096	2.17401	1.64651	3.43303	1.77948	1.37644e-12	1.06975e-11	up	Zm00001d047685		uncharacterized protein LOC100191794 precursor [Zea mays]
Zm00001d021971	5.67162	4.93858	5.37657	0.750737	1.33827	1.57851	4.35902	2.124	1.4039e-12	1.09001e-11	up	Zm00001d021971		Triacylglycerol lipase [Zea mays]
Zm00001d037073	4.061	3.94022	4.13912	1.12177	0.495602	0.361605	6.13464	2.61698	1.4615e-12	1.13306e-11	up	Zm00001d037073	EC:2.3.1.133	uncharacterized protein LOC100274269 [Zea mays]
Zm00001d016136	3.96358	5.16028	2.33704	0.065991	0.218877	0.242567	21.7295	4.44158	1.48777e-12	1.15271e-11	up	Zm00001d016136		E3 ubiquitin-protein ligase Os03g0188200 [Zea mays]
Zm00001d010371	7.77112	9.22251	7.64779	1.69083	2.62931	2.63132	3.54479	1.8257	1.49442e-12	1.15744e-11	up	Zm00001d010371		ribosome inactivating protein 1, partial [Zea diploperennis]
Zm00001d042887	2.05352	3.28594	3.44678	0.512358	0.377472	0.586125	5.95292	2.5736	1.53726e-12	1.18975e-11	up	Zm00001d042887	EC:3.1.3.64;EC:3.1.3.95	avr9/Cf-9 rapidly elicited protein 137 [Zea mays]
Zm00001d006757	0.716108	0.599875	0.916053	2.02508	2.2966	1.91776	0.35773	-1.48306	1.5842e-12	1.22517e-11	down	Zm00001d006757		uncharacterized protein LOC100281655 [Zea mays];Metal ion binding protein [Zea mays]
Zm00001d006140	5.07778	5.19175	6.18353	1.90744	1.51759	1.69544	3.21319	1.68401	1.58578e-12	1.22609e-11	up	Zm00001d006140		UDP-glycosyltransferase 74B1 [Zea mays]
Zm00001d045205	12.4947	11.8278	9.6736	3.0261	4.65726	3.44358	3.0553	1.61131	1.63758e-12	1.26521e-11	up	Zm00001d045205		F-box protein [Zea mays]
Zm00001d013416	1.75336	1.68241	1.78687	4.20163	4.11181	3.63955	0.436932	-1.19452	1.63919e-12	1.26615e-11	down	Zm00001d013416		uncharacterized protein LOC100384509 [Zea mays]
Zm00001d052981	1.92282	2.00296	1.89898	3.89909	4.35145	4.35137	0.462212	-1.11337	1.66145e-12	1.2824e-11	down	Zm00001d052981		serine/arginine repetitive matrix protein 1 isoform X1 [Zea mays]
Zm00001d010360	7.2443	7.72966	6.74599	1.8398	1.85628	3.07171	3.20931	1.68226	1.6675e-12	1.28643e-11	up	Zm00001d010360		IAA16-auxin-responsive Aux/IAA family member [Zea mays]
Zm00001d027462	0.833476	1.34005	1.13413	2.876	2.99366	2.90565	0.376928	-1.40764	1.81192e-12	1.39512e-11	down	Zm00001d027462		FHA-transcription factor 1 [Zea mays];RB1-inducible coiled-coil protein 1 isoform X1 [Zea mays];myosin-9 isoform X2 [Zea mays]
Zm00001d043875	12.1336	11.4392	9.19257	2.05768	1.97434	3.77523	4.19679	2.06929	1.83463e-12	1.41191e-11	up	Zm00001d043875		uncharacterized abhydrolase domain-containing protein DDB_G0269086 [Zea mays]
Zm00001d034634	6.25692	6.04793	3.83262	18.5308	18.0357	12.1656	0.331146	-1.59446	1.94027e-12	1.49067e-11	down	Zm00001d034634	EC:2.1.1.-	uncharacterized protein LOC100282516 [Zea mays]
Zm00001d029274	6.25075	5.68135	6.2987	1.91221	2.24145	1.10495	3.46685	1.79363	1.95175e-12	1.49912e-11	up	Zm00001d029274	EC:1.11.1.7	guaiacol peroxidase2 [Zea mays]
Zm00001d003975	9.59234	10.4638	8.94251	3.63823	3.6512	4.75998	2.40664	1.26702	1.99923e-12	1.53521e-11	up	Zm00001d003975	EC:2.3.1.133	uncharacterized protein LOC100191815 [Zea mays];hypothetical protein ZEAMMB73_Zm00001d003975 [Zea mays]
Zm00001d039735	6.4522	3.42042	3.96993	0.097338	0.339898	0.435765	15.8563	3.98698	2.10674e-12	1.61462e-11	up	Zm00001d039735		hypothetical protein ZEAMMB73_Zm00001d039735 [Zea mays]
Zm00001d008529	14.0254	14.254	13.3308	7.33025	5.80603	6.38052	2.13202	1.09222	2.14514e-12	1.64325e-11	up	Zm00001d008529		putative bifunctional nuclease precursor [Zea mays];Endonuclease 2 [Zea mays]
Zm00001d013378	12.8965	9.84224	10.5647	4.82864	4.50414	3.42447	2.61056	1.38436	2.14676e-12	1.64409e-11	up	Zm00001d013378		Maf-like protein [Zea mays]
Zm00001d031437	4.08523	4.77817	3.78934	1.29775	1.93613	1.65579	2.58765	1.37164	2.18705e-12	1.67373e-11	up	Zm00001d031437		uncharacterized protein LOC100501323 precursor [Zea mays]
Zm00001d029744	8.56256	11.2519	10.3523	3.74499	4.69915	4.50855	2.329	1.21971	2.1907e-12	1.67611e-11	up	Zm00001d029744	EC:1.14.20.6	uncharacterized protein LOC100284800 [Zea mays];Protein DOWNY MILDEW RESISTANCE 6 [Zea mays]
Zm00001d040066	6.23172	7.84122	7.29506	3.48008	3.1444	2.52748	2.3348	1.2233	2.30792e-12	1.76323e-11	up	Zm00001d040066	EC:2.4.1.255	uncharacterized LOC100191394 [Zea mays]
Zm00001d027603	3.36508	3.15934	3.8171	7.67192	8.79875	9.34966	0.400518	-1.32006	2.31953e-12	1.77124e-11	down	Zm00001d027603	EC:3.6.3.6	ATPase 2 plasma membrane-type [Zea mays]
Zm00001d018600	1.13456	1.26128	1.20923	4.02021	4.85144	2.8814	0.306735	-1.70494	2.3418e-12	1.78781e-11	down	Zm00001d018600		uncharacterized protein LOC100384566 [Zea mays]
Zm00001d010052	54.6049	53.8436	49.302	20.0522	28.0309	18.2838	2.37694	1.24911	2.35894e-12	1.80047e-11	up	Zm00001d010052		uncharacterized protein LOC100277784 [Zea mays]
Zm00001d031804	2.89991	3.3251	4.00717	0.676213	0.288442	0.265403	8.31846	3.05632	2.41244e-12	1.83818e-11	up	Zm00001d031804		gibberellin receptor GID1L2 [Zea mays]
Zm00001d043289	105.402	101.26	103.803	30.3269	21.7949	37.4204	3.46724	1.79379	2.41547e-12	1.83998e-11	up	Zm00001d043289		hypothetical protein ZEAMMB73_Zm00001d043289 [Zea mays]
Zm00001d049073	1.2732	1.91569	2.18906	0.251589	0.375074	0.318199	5.69177	2.50888	2.48453e-12	1.89128e-11	up	Zm00001d049073		uncharacterized protein LOC103655121 [Zea mays]
Zm00001d007381	15.6965	10.6611	11.8832	4.50704	5.41705	3.61104	2.8253	1.4984	2.49041e-12	1.8953e-11	up	Zm00001d007381		hypothetical protein ZEAMMB73_Zm00001d007381 [Zea mays]
Zm00001d041804	4.89371	6.46317	4.85715	1.01088	1.03495	1.30354	4.84093	2.27528	2.49972e-12	1.90193e-11	up	TRM1		thioredoxin M-type, chloroplastic [Zea mays]
Zm00001d052627	2.56439	2.39089	2.28611	0.324727	0.19868	0.455306	7.39889	2.88731	2.53495e-12	1.92826e-11	up	Zm00001d052627		probable glycosyltransferase 6 [Zea mays]
Zm00001d042863	8.49249	7.3698	8.66195	3.0647	2.9973	2.06581	3.01732	1.59327	2.6426e-12	2.00918e-11	up	Zm00001d042863		hypothetical protein [Zea mays]
Zm00001d013933	5.27413	5.24568	5.97119	1.82019	1.66808	0.851743	3.79976	1.92591	2.65793e-12	2.01986e-11	up	Zm00001d013933		uncharacterized protein LOC100273954 [Zea mays];CBS domain-containing protein CBSX5 [Zea mays]
Zm00001d039597	1.96566	1.90602	1.9129	4.44692	4.96561	4.68101	0.410442	-1.28475	2.70686e-12	2.05506e-11	down	Zm00001d039597		uncharacterized protein LOC103643065 [Zea mays]
Zm00001d011922	15.8105	16.1885	15.9014	5.06556	3.9434	2.37852	4.20641	2.07259	2.88376e-12	2.18515e-11	up	Zm00001d011922		rapid alkalinization factor [Zea mays]
Zm00001d024890	11.0247	9.20744	10.0468	4.13961	4.21506	3.91121	2.46855	1.30366	3.03449e-12	2.29495e-11	up	Zm00001d024890		probable carbohydrate esterase At4g34215 [Zea mays]
Zm00001d033091	10.5192	9.61511	8.28779	4.34965	3.78532	4.42006	2.26381	1.17875	3.04556e-12	2.30277e-11	up	Zm00001d033091		mpv17 / PMP22 family protein [Zea mays]
Zm00001d006257	2.37403	2.79728	2.00407	4.60839	5.42228	4.52012	0.493127	-1.01997	3.10542e-12	2.34634e-11	down	Zm00001d006257	EC:3.1.4.4	phospholipase D delta [Zea mays];phospholipase D10 [Zea mays]
Zm00001d040545	2.36897	2.4044	1.99258	8.31007	6.64292	7.0604	0.307356	-1.70202	3.17989e-12	2.40172e-11	down	Zm00001d040545		uncharacterized protein LOC103650056 [Zea mays];hypothetical protein ZEAMMB73_Zm00001d040545 [Zea mays]
Zm00001d016342	14.6674	16.378	10.9528	3.55218	5.11687	4.1954	3.26467	1.70694	3.24766e-12	2.45029e-11	up	Zm00001d016342		uncharacterized protein LOC103627094 [Zea mays]
Zm00001d006493	0.217854	0.836245	0.65385	2.56842	3.02684	2.73991	0.204909	-2.28695	3.31322e-12	2.49855e-11	down	Zm00001d006493		uncharacterized protein LOC100193657 [Zea mays];Protein DETOXIFICATION 40 [Zea mays]
Zm00001d016919	9.65757	8.4408	9.45706	3.5515	4.45798	2.81792	2.54497	1.34765	3.33586e-12	2.51442e-11	up	Zm00001d016919		sugar transport protein MST1 [Zea mays]
Zm00001d010229	7.43219	6.93234	5.29439	13.4203	11.9039	15.3472	0.48336	-1.04883	3.35973e-12	2.53181e-11	down	Zm00001d010229		uncharacterized protein LOC103635638 [Zea mays]
Zm00001d017441	11.3441	8.99895	8.47296	3.14691	3.63659	3.36291	2.84002	1.5059	3.39407e-12	2.55647e-11	up	Zm00001d017441	EC:3.4.11.1	cyclin-P4-1 [Zea mays]
Zm00001d009645	23.4067	23.9956	27.4705	11.0882	10.4866	13.9047	2.11031	1.07746	3.53485e-12	2.65869e-11	up	Zm00001d009645		uncharacterized protein LOC100276744 [Zea mays]
Zm00001d014101	0.458279	0.082228	0.425913	5.35676	3.27956	4.30565	0.0746733	-3.74326	3.54222e-12	2.6636e-11	down	Zm00001d014101		hypothetical protein ZEAMMB73_Zm00001d014101 [Zea mays]
Zm00001d015799	12.1094	10.4053	16.9745	2.43653	1.29165	0.591633	9.1414	3.19242	3.54935e-12	2.66832e-11	up	Zm00001d015799		uncharacterized protein LOC100275169 [Zea mays]
Zm00001d038288	2.04592	1.70922	2.01618	0	0	0	19237.7	14.2317	3.57333e-12	2.68507e-11	up	Zm00001d038288		DNA binding protein [Zea mays]
Zm00001d007714	0.73185	1.18691	1.0882	0.016625	0.080315	0.080432	16.9529	4.08346	3.61981e-12	2.71805e-11	up	Zm00001d007714	EC:2.3.1.15;EC:2.3.1.198	probable glycerol-3-phosphate acyltransferase 3 [Zea mays]
Zm00001d020915	3.04837	4.0386	3.07298	0.595459	0.685908	0.831842	4.80783	2.26539	3.68365e-12	2.76401e-11	up	Zm00001d020915		uncharacterized protein LOC100192968 [Zea mays]
Zm00001d044476	7.79138	9.77111	8.45608	3.41253	4.60017	3.46008	2.26785	1.18133	3.73493e-12	2.80182e-11	up	Zm00001d044476		ABC transporter G family member 10 [Zea mays]
Zm00001d034031	9.50981	6.65258	4.76143	0.608512	0.556816	1.09306	9.26495	3.21178	3.80284e-12	2.85141e-11	up	Zm00001d034031		uncharacterized protein LOC100304348 [Zea mays]
Zm00001d037322	2.31299	2.4325	2.95651	0.736844	0.598628	0.490916	4.21707	2.07624	3.88823e-12	2.91335e-11	up	Zm00001d037322	EC:1.14.13.168	probable flavin-containing monooxygenase 1 [Zea mays]
Zm00001d037769	6.55012	5.83462	4.88144	0.772171	1.12773	1.86475	4.5864	2.19736	3.90369e-12	2.92424e-11	up	Zm00001d037769		uncharacterized protein LOC100277562 [Zea mays]
Zm00001d009116	7.87874	6.94772	6.0199	0.611473	1.277	0.872933	7.54918	2.91632	4.0755e-12	3.05076e-11	up	Zm00001d009116		uncharacterized protein LOC100279169 [Zea mays]
Zm00001d017896	1.26386	0.719216	1.35779	0	0.039212	0.0664636	31.6144	4.98251	4.12187e-12	3.08328e-11	up	Zm00001d017896		Uclacyanin-2 [Zea mays]
Zm00001d028074	2.56302	2.5269	2.06633	0.5157	0.437855	0.547244	4.76829	2.25347	4.15886e-12	3.11021e-11	up	Zm00001d028074		HLS1 [Zea mays]
Zm00001d038954	9.43814	9.27604	9.30607	4.74896	4.88929	4.02171	2.05127	1.03652	4.21331e-12	3.14944e-11	up	Zm00001d038954		uncharacterized protein LOC100277913 [Zea mays];2-oxoglutarate (2OG) and Fe(II)-dependent oxygenase superfamily protein [Zea mays]
Zm00001d049579	2.16418	2.50143	2.24181	4.91831	5.79154	5.69184	0.42114	-1.24763	4.31271e-12	3.22068e-11	down	Zm00001d049579	EC:6.1.1.1	Tyrosine--tRNA ligase 1, cytoplasmic [Zea mays];Tyrosine--tRNA ligase 1 cytoplasmic [Zea mays]
Zm00001d026563	5.7817	5.99118	5.41623	0.091508	0.778418	0.577449	11.8761	3.56998	4.55992e-12	3.39885e-11	up	Zm00001d026563		putative AP2/EREBP transcription factor superfamily protein [Zea mays]
Zm00001d043932	3.52777	4.23606	3.44921	0.203731	0.083421	0.230756	21.6506	4.43634	4.59689e-12	3.42398e-11	up	Zm00001d043932		Grx_I1 - glutaredoxin subgroup III [Zea mays]
Zm00001d045361	13.9774	15.8966	15.4946	4.18817	3.57114	4.51393	3.69655	1.88618	4.63361e-12	3.45051e-11	up	Zm00001d045361		uncharacterized protein LOC100278059 [Zea mays]
Zm00001d039529	7.49208	7.29538	7.417	1.63046	3.27963	2.21238	3.11753	1.6404	4.65949e-12	3.46897e-11	up	Zm00001d039529	EC:3.1.1.80	GDSL esterase/lipase [Zea mays]
Zm00001d014667	5.00821	8.13589	6.90903	0.987007	0.253928	1.08028	8.63905	3.11087	4.86295e-12	3.61532e-11	up	Zm00001d014667		uncharacterized LOC100275318 [Zea mays]
Zm00001d003981	7.1773	6.15557	3.26546	0.082134	0.466558	0.144745	23.9363	4.58113	5.06214e-12	3.75543e-11	up	Zm00001d003981		drought-induced protein 1 precursor [Zea mays]
Zm00001d022424	3.98984	4.15026	3.96007	0.845822	1.31384	1.12928	3.67905	1.87933	5.09916e-12	3.78111e-11	up	Zm00001d022424		NAC domain transcription factor [Zea mays]
Zm00001d013089	3.49385	3.45895	3.32757	0.369936	0.158016	0.556489	9.47988	3.24487	5.21887e-12	3.86714e-11	up	Zm00001d013089		putative bifunctional inhibitor/LTP/seed storage protein family precursor [Zea mays];putative bifunctional inhibitor/LTP/seed storage protein family isoform X1 [Zea mays]
Zm00001d043806	2.73217	3.786	2.79112	0.198413	0.385004	0.542113	8.27103	3.04807	5.22035e-12	3.86733e-11	up	Zm00001d043806		MAP7 domain-containing protein 1 [Zea mays]
Zm00001d029696	10.8088	10.7379	11.1739	4.90704	3.22339	4.15045	2.66435	1.41379	5.3095e-12	3.9306e-11	up	Zm00001d029696	EC:2.5.1.18	glutathione S-transferase GST 34 [Zea mays];Glutathione S-transferase U16 [Zea mays]
Zm00001d023430	2.76159	3.28111	3.4718	6.68508	7.40929	7.48561	0.440894	-1.18149	5.31202e-12	3.93079e-11	down	Zm00001d023430	EC:4.2.99.18	endonuclease III homolog 1, chloroplastic isoform X3 [Zea mays]
Zm00001d005039	6.2704	5.82919	5.15286	1.37315	1.75979	1.53521	3.69578	1.88588	5.35063e-12	3.95814e-11	up	Zm00001d005039		uncharacterized protein LOC100502500 [Zea mays]
Zm00001d009820	5.84917	8.99416	6.64172	1.17407	0.973279	1.85356	5.37004	2.42493	5.35173e-12	3.95814e-11	up	Zm00001d009820		proteasomal ubiquitin receptor ADRM1-like [Zea mays]
Zm00001d047560	26.6298	28.4873	28.9255	14.5069	15.5638	9.20639	2.13973	1.09743	5.38381e-12	3.98094e-11	up	Zm00001d047560		protein binding protein [Zea mays]
Zm00001d048728	5.45161	7.58415	8.93723	1.4709	1.07975	1.64384	5.23854	2.38917	5.49881e-12	4.06121e-11	up	Zm00001d048728		CASP-like protein 1U3 [Zea mays]
Zm00001d002121	4.29904	6.15346	3.74443	12.7002	12.6909	9.61699	0.405532	-1.30211	5.51871e-12	4.07495e-11	down	Zm00001d002121		transcription factor ILI1 [Zea mays]
Zm00001d044635	4.11111	2.85029	2.65077	0.06386	0.024364	0.059216	65.1938	6.02666	5.70963e-12	4.21e-11	up	Zm00001d044635		uncharacterized protein LOC100278518 [Zea mays]
Zm00001d007199	2.96875	3.99545	2.88333	0.235043	0.203332	0.260921	14.0821	3.81579	5.78473e-12	4.26438e-11	up	Zm00001d007199		hypothetical protein ZEAMMB73_Zm00001d007199 [Zea mays]
Zm00001d018200	16.3902	16.5187	14.1511	3.81893	5.34214	6.19716	3.06415	1.61549	5.80178e-12	4.27594e-11	up	Zm00001d018200		SAUR12 - auxin-responsive SAUR family member [Zea mays]
Zm00001d003709	11.3084	10.8198	9.55132	1.89366	1.66577	3.50915	4.48174	2.16406	6.02058e-12	4.43513e-11	up	Zm00001d003709		uncharacterized protein LOC100286362 precursor [Zea mays]
Zm00001d034467	2.10976	1.74536	2.2174	4.26534	4.94291	3.80624	0.466597	-1.09975	6.07016e-12	4.47061e-11	down	Zm00001d034467		Transcription factor MYB98 [Zea mays]
Zm00001d034702	3.47424	3.22808	2.91969	6.6249	5.9468	7.58422	0.477379	-1.06679	6.26815e-12	4.60888e-11	down	Zm00001d034702		uncharacterized protein LOC100277817 [Zea mays];uncharacterized protein LOC100277817 isoform X1 [Zea mays]
Zm00001d026200	8.3537	9.02716	9.65887	0.771184	1.90078	2.47316	5.2554	2.3938	6.47436e-12	4.75606e-11	up	Zm00001d026200		S-norcoclaurine synthase 2 [Zea mays]
Zm00001d017677	4.75983	4.66704	4.75959	1.51805	1.41872	1.91326	2.92502	1.54845	6.54338e-12	4.80453e-11	up	Zm00001d017677		putative HLH DNA-binding domain superfamily protein [Zea mays];Transcription factor bHLH71 [Zea mays];putative HLH DNA-binding domain superfamily protein isoform X2 [Zea mays]
Zm00001d042551	6.97883	6.73076	6.966	2.9229	3.67089	3.52522	2.04324	1.03086	6.62847e-12	4.8636e-11	up	Zm00001d042551		uncharacterized protein LOC100383049 isoform 1 [Zea mays];unknown [Zea mays];putative integrin-linked protein kinase family protein isoform X2 [Zea mays];Integrin-linked protein kinase family [Zea mays]
Zm00001d032372	4.13005	2.39313	4.93585	0.195061	0.060326	0.318613	19.9634	4.31929	6.74965e-12	4.95137e-11	up	Zm00001d032372		uncharacterized protein LOC103643341 [Zea mays]
Zm00001d015030	6.6235	8.26265	6.25538	2.64472	2.76225	3.07597	2.49224	1.31744	6.91475e-12	5.07012e-11	up	Zm00001d015030		uncharacterized protein LOC100194308 [Zea mays]
Zm00001d002409	4.46162	3.95407	4.42614	10.4735	9.08883	7.89509	0.467699	-1.09635	6.97891e-12	5.11597e-11	down	Zm00001d002409		xyloglucan endotransglucosylase/hydrolase protein 24 isoform X2 [Zea mays]
Zm00001d026469	2.6143	2.82071	2.88493	6.60809	4.9289	5.37878	0.491845	-1.02372	7.24565e-12	5.30355e-11	down	Zm00001d026469		CDT1-like protein a chloroplastic [Zea mays]
Zm00001d012596	12.4213	17.0807	15.1314	2.1219	1.08997	4.07759	6.12301	2.61424	7.26389e-12	5.31499e-11	up	Zm00001d012596		hypothetical protein ZEAMMB73_Zm00001d012596 [Zea mays]
Zm00001d013817	6.81693	10.0829	11.0887	2.17288	1.33774	2.79956	4.43545	2.14908	7.28563e-12	5.32949e-11	up	Zm00001d013817		protein FATTY ACID EXPORT 5 [Zea mays]
Zm00001d018725	17.1647	14.0826	14.168	3.9842	2.11239	4.27044	4.38075	2.13118	7.71077e-12	5.62759e-11	up	Zm00001d018725		hypothetical protein [Zea mays]
Zm00001d049127	9.37174	9.84099	9.22498	4.74866	3.82432	4.00851	2.26028	1.1765	7.72171e-12	5.63427e-11	up	Zm00001d049127		shewanella-like protein phosphatase 2 [Zea mays]
Zm00001d038610	3.16113	5.03426	3.9163	0.558856	0.559611	0.400194	7.97524	2.99553	7.98646e-12	5.82341e-11	up	Zm00001d038610		unknown [Zea mays]
Zm00001d017991	10.0725	8.07276	7.28031	0.718373	0.75475	1.02615	10.1732	3.3467	7.99514e-12	5.82838e-11	up	Zm00001d017991		hypothetical protein ZEAMMB73_Zm00001d017991 [Zea mays]
Zm00001d021959	1.74751	2.66246	2.24338	0.206389	0.268643	0.161777	10.448	3.38515	8.11809e-12	5.91664e-11	up	Zm00001d021959		uncharacterized protein LOC103633365 [Zea mays]
Zm00001d039825	7.97401	5.47128	4.9684	0.066174	0	0	278.262	8.1203	8.40137e-12	6.12028e-11	up	Zm00001d039825		uncharacterized protein LOC103649764 [Zea mays]
Zm00001d042376	6.42702	3.83482	4.2269	0.496795	0.467195	1.08594	7.06792	2.82129	9.02759e-12	6.55978e-11	up	Zm00001d042376		uncharacterized protein LOC103650854 [Zea mays]
Zm00001d012819	3.1502	5.57846	3.99486	0.98282	0.899616	0.770602	4.79583	2.26178	9.21145e-12	6.68876e-11	up	Zm00001d012819	EC:1.14.11.-	S-norcoclaurine synthase 1 [Zea mays]
Zm00001d006793	3.4757	4.24358	3.72714	1.72446	1.47527	1.21023	2.59558	1.37606	9.66353e-12	7.00895e-11	up	Zm00001d006793		uncharacterized protein LOC100381909 precursor [Zea mays]
Zm00001d029969	6.13873	6.8371	5.43998	1.13317	0.870248	1.43677	5.35315	2.42039	9.70754e-12	7.03774e-11	up	Zm00001d029969		uncharacterized protein LOC100277173 [Zea mays]
[truncated: 2,778 more rows]

## Sheet: Z58
Table S2-2. The differentially expressed genes (DEGs) identified in Z58 under control and Cd stress
Gene_id	Z58_T1	Z58_T2	Z58_T3	Z58_CK1	Z58_CK2	Z58_CK3	Fold change (FC)	Log2(FC)	P value	Q value	Regulation	Gene_name	EC	Description
Zm00001d045302	47.6846	50.5611	45.6254	202.325	205.012	200.781	0.236584	-2.07957	0	0	down	Zm00001d045302	EC:3.1.1.80	Zea nodulation homolog1 [Zea mays]
Zm00001d042463	526.798	547.088	549.088	165.537	161.231	163.241	3.31213	1.72776	0	0	up	Zm00001d042463		Two-component response regulator ARR11 [Zea mays]
Zm00001d041168	1.82245	1.38002	1.36736	21.259	22.3083	22.127	0.0695621	-3.84556	0	0	down	Zm00001d041168	EC:3.2.1.21	4-hydroxy-7-methoxy-3-oxo-3,4-dihydro-2H-1,4-benzoxazin-2-yl glucoside beta-D-glucosidase 2, chloroplastic-like [Zea mays]
Zm00001d019560	0.911874	0.98983	1.40444	27.1128	26.8899	28.8694	0.0398945	-4.64767	0	0	down	Zm00001d019560		beta-expansin 4 precursor [Zea mays]
Zm00001d040364	34.7452	30.9874	32.282	350.509	338.937	348.158	0.0944624	-3.40412	0	0	down	Zm00001d040364	EC:1.11.1.7	peroxidase 72 precursor [Zea mays]
Zm00001d013612	9.02045	8.95543	10.436	44.6246	45.2398	44.3548	0.211683	-2.24003	0	0	down	Zm00001d013612		tubulin beta-4 chain [Zea mays];Tubulin beta-4 chain [Zea mays]
Zm00001d018619	85.2686	84.4672	83.4284	1.80225	2.3749	2.00757	40.9339	5.35522	0	0	up	Zm00001d018619	EC:1.11.1.7	Peroxidase 1 [Zea mays]
Zm00001d024763	111.918	105.532	116.659	325.44	332.176	313.628	0.344	-1.53952	0	0	down	Zm00001d024763		3-N-debenzoyl-2-deoxytaxol N-benzoyltransferase [Zea mays]
Zm00001d019045	71.7647	75.216	74.4832	284.726	280.48	273.824	0.263952	-1.92165	0	0	down	Zm00001d019045		histone H2A [Zea mays]
Zm00001d018404	2.22092	2.69919	3.21235	31.033	33.2888	33.9657	0.0827416	-3.59524	0	0	down	Zm00001d018404	EC:3.2.1.166	uncharacterized protein LOC100501670 precursor [Zea mays];uncharacterized protein LOC100501670 isoform X2 [Zea mays]
Zm00001d021006	133.671	141.87	143.279	49.8913	48.954	48.1925	2.84838	1.51014	0	0	up	Zm00001d021006		MTD1 [Zea mays]
Zm00001d005250	18.9573	18.6708	19.1744	64.8265	68.214	66.7709	0.28428	-1.81461	0	0	down	Zm00001d005250		cellulose synthase-9 [Zea mays];cellulose synthase4 [Zea mays]
Zm00001d047797	43.8754	45.7435	41.7094	133.932	132.065	131.567	0.330332	-1.59801	0	0	down	Zm00001d047797	EC:4.1.1.35	uncharacterized protein LOC100193447 [Zea mays];UDP-glucuronic acid decarboxylase 5 [Zea mays]
Zm00001d031813	175.954	169.801	178.299	40.7973	45.2821	45.8748	3.97149	1.98968	0	0	up	Zm00001d031813		uncharacterized protein LOC100272901 [Zea mays]
Zm00001d038291	58.2926	60.2394	62.1625	282.425	294.329	291.113	0.208205	-2.26392	0	0	down	Zm00001d038291		Ferredoxin-6, chloroplastic [Zea mays]
Zm00001d033174	35.8952	35.8163	38.9395	113.809	112.948	111.853	0.32678	-1.61361	0	0	down	Zm00001d033174	EC:2.4.1.-;EC:5.4.99.30	unknown [Zea mays];alpha-1,4-glucan-protein synthase [Panicum miliaceum]
Zm00001d042826	103.546	103.696	105.604	31.6692	30.8604	30.6073	3.35899	1.74803	0	0	up	Zm00001d042826		AER [Zea mays]
Zm00001d029859	14.3451	14.2091	13.5676	388.531	371.824	373.451	0.0371507	-4.75047	0	0	down	Zm00001d029859		cortical cell-delineating protein precursor [Zea mays]
Zm00001d030199	0.981707	0.895689	1.24906	78.2631	72.7683	75.5686	0.0137972	-6.17948	0	0	down	Zm00001d030199	EC:1.11.1.7	Peroxidase 54 [Zea mays]
Zm00001d028260	160.371	166.749	155.479	995.003	979.436	1009.88	0.161712	-2.62851	0	0	down	Zm00001d028260	EC:6.3.1.2	glutamine synthetase6 [Zea mays];glutamine synthetase root isozyme 1 [Zea mays]
Zm00001d034218	66.2015	66.2777	69.6305	180.645	178.147	181.994	0.373733	-1.41992	0	0	down	Zm00001d034218		uncharacterized protein LOC100274770 [Zea mays]
Zm00001d008812	80.9591	79.958	83.7652	20.9948	21.3318	20.443	3.89811	1.96277	0	0	up	Zm00001d008812		zinc finger CCCH domain-containing protein 2 [Zea mays]
Zm00001d029075	727.205	746.686	742.677	345.772	346.655	352.793	2.12067	1.08452	0	0	up	Zm00001d029075		uncharacterized protein LOC100280494 [Zea mays]
Zm00001d043086	34.0961	34.5492	34.0996	72.3435	71.1741	72.7693	0.47504	-1.07388	0	0	down	Zm00001d043086	EC:5.4.2.12	23-bisphosphoglycerate-independent phosphoglycerate mutase 1 [Zea mays]
Zm00001d003584	107.528	111.561	106.031	31.7153	30.8103	29.6546	3.52701	1.81845	0	0	up	Zm00001d003584	EC:1.3.1.42	12-oxophytodienoate reductase5 [Zea mays];12-oxo-phytodienoic acid reductase5 [Zea mays]
Zm00001d035689	18.9362	17.3919	15.8667	199.577	205.125	196.947	0.0867529	-3.52694	0	0	down	Zm00001d035689		uncharacterized protein LOC100283433 precursor [Zea mays]
Zm00001d016166	42.4829	42.9127	45.0767	140.457	145.535	149.15	0.299838	-1.73774	0	0	down	Zm00001d016166	EC:4.1.1.31	phosphoenolpyruvate carboxylase [Zea mays];phosphoenolpyruvate carboxylase2 [Zea mays]
Zm00001d028360	101.239	97.6118	102.36	418.606	419.468	390.04	0.245263	-2.0276	0	0	down	Zm00001d028360		RecName: Full=Deoxymugineic acid synthase 1; Short=ZmDMAS1
Zm00001d043344	90.7238	83.7372	92.3043	18.3807	16.391	18.4717	5.01029	2.3249	0	0	up	Zm00001d043344	EC:2.5.1.18	glutathione transferase 8 [Zea mays];glutathione transferase8 [Zea mays]
Zm00001d049191	69.4484	68.2805	69.4242	181.717	181.714	179.664	0.381431	-1.39051	0	0	down	Zm00001d049191	EC:4.2.1.109;EC:3.1.3.77	RecName: Full=Probable bifunctional methylthioribulose-1-phosphate dehydratase/enolase-phosphatase E1; Includes: RecName: Full=Methylthioribulose-1-phosphate dehydratase; Short=MTRu-1-P dehydratase; Includes: RecName: Full=Enolase-phosphatase E1; AltName: Full=2,3-diketo-5-methylthio-1-phosphopentane phosphatase;putative bifunctional methylthioribulose-1-phosphate dehydratase/enolase-phosphatase …
Zm00001d018161	123.26	121.229	124.864	348.299	348.028	344.363	0.354912	-1.49447	0	0	down	Zm00001d018161	EC:1.7.7.1	ferredoxin--nitrite reductase, chloroplastic-like [Zea mays]
Zm00001d016441	34.4907	34.7701	35.7137	113.947	114.953	112.913	0.307111	-1.70317	0	0	down	Zm00001d016441		Tyrosine aminotransferase [Zea mays];uncharacterized protein LOC100191283 [Zea mays]
Zm00001d020696	77.7446	86.8731	81.3038	304.877	299.06	303.81	0.270914	-1.88409	0	0	down	Zm00001d020696	EC:2.6.1.7;EC:4.4.1.13	aspartate aminotransferase [Zea mays];uncharacterized protein LOC100276369 [Zea mays]
Zm00001d018737	68.0856	62.1912	59.9801	809.767	816.302	795.544	0.0785662	-3.66995	0	0	down	Zm00001d018737		pathogenesis-related protein PRB1-3 [Zea mays]
Zm00001d049061	142.943	145.592	150.447	13.1472	11.4693	12.0925	11.9584	3.57995	0	0	up	Zm00001d049061		uncharacterized protein LOC100278795 [Zea mays]
Zm00001d013751	54.7843	53.7743	53.8484	131.543	127.841	130.778	0.416255	-1.26446	0	0	down	Zm00001d013751	EC:2.4.1.-;EC:5.4.99.30	uncharacterized protein LOC100274298 [Zea mays]
Zm00001d048625	41.0206	43.5713	40.4028	198.717	202.922	195.291	0.209396	-2.25569	0	0	down	Zm00001d048625	EC:2.1.1.240	uncharacterized protein LOC100284287 [Zea mays]
Zm00001d002395	44.6595	45.9745	46.329	122.294	118.671	120.886	0.378507	-1.40161	0	0	down	Zm00001d002395		uncharacterized protein LOC100191368 [Zea mays]
Zm00001d014887	37.0894	36.0435	36.8185	90.1137	87.6874	89.2564	0.411714	-1.28028	0	0	down	Zm00001d014887	EC:1.3.1.72;EC:1.3.1.-	nana plant2 [Zea mays]
Zm00001d011965	158.03	159.837	165.668	388.478	383.196	383.296	0.418656	-1.25616	0	0	down	Zm00001d011965	EC:2.2.1.2	uncharacterized protein LOC100284080 [Zea mays]
Zm00001d014971	0.877036	1.04658	0.720934	20.2482	18.0636	19.6443	0.0456302	-4.45387	0	0	down	Zm00001d014971		MDIS1-interacting receptor like kinase 1 [Zea mays]
Zm00001d044246	92.2846	97.6887	94.9223	300.808	311.017	306.741	0.310153	-1.68895	0	0	down	Zm00001d044246		histone H2A [Zea mays]
Zm00001d007312	2.37761	2.57102	2.42298	51.0504	55.8258	54.3156	0.045732	-4.45065	0	0	down	Zm00001d007312	EC:3.6.1.5	probable apyrase 3 [Zea mays]
Zm00001d025015	32.4127	34.1723	30.5375	150.561	148.901	145.61	0.218218	-2.19616	0	0	down	Zm00001d025015	EC:1.1.1.49;EC:1.1.1.363	uncharacterized protein LOC100279290 [Zea mays];Glucose-6-phosphate 1-dehydrogenase [Zea mays]
Zm00001d028653	66.0982	64.2647	62.1481	177.996	174.504	171.343	0.367498	-1.44419	0	0	down	Zm00001d028653	EC:4.1.1.35	dTDP-glucose dehydratase homolog csu219 [Zea mays]
Zm00001d017485	11.1463	12.0688	10.643	441.045	435.138	435.975	0.0258034	-5.2763	0	0	down	TIP2-2		aquaporin TIP2-2 [Zea mays]
Zm00001d016469	394.413	405.336	414.655	133.185	134.487	130.741	3.04811	1.60791	0	0	up	Zm00001d016469	EC:4.3.2.9	Gamma-glutamylcyclotransferase 2-2, partial [Zea mays];Gamma-glutamylcyclotransferase 2-2 [Zea mays]
Zm00001d030348	41.2583	41.0012	41.8626	128.324	127.604	131.277	0.320558	-1.64134	0	0	down	Zm00001d030348	EC:1.1.1.1	putative alcohol dehydrogenase superfamily protein [Zea mays];Alcohol dehydrogenase-like 3 [Zea mays]
Zm00001d043515	54.3765	55.4941	53.2379	14.4345	14.5611	14.2041	3.77569	1.91674	0	0	up	Zm00001d043515		uncharacterized protein LOC100283620 isoform X2 [Zea mays];uncharacterized protein LOC100283620 [Zea mays];IAA6-auxin-responsive Aux/IAA family member [Zea mays]
Zm00001d030548	56.6573	57.9694	55.378	8.63307	8.24431	6.95722	7.13269	2.83445	0	0	up	Zm00001d030548	EC:1.14.17.4	leucoanthocyanidin dioxygenase [Zea mays]
Zm00001d046136	2.49272	2.94668	2.46744	24.0671	22.4543	23.6075	0.112747	-3.14884	0	0	down	Zm00001d046136	EC:3.1.1.80	esterase isoform X1 [Zea mays];GDSL esterase/lipase [Zea mays];unknown [Zea mays]
Zm00001d003016	129.161	126.556	131.317	55.8394	55.7882	55.3633	2.3177	1.21269	0	0	up	Zm00001d003016	EC:4.3.1.25	phenylalanine ammonia lyase2 [Zea mays];uncharacterized protein LOC100384215 isoform X1 [Zea mays]
Zm00001d012527	56.868	61.2135	59.7878	14.0901	14.7571	15.387	4.02108	2.00758	0	0	up	Zm00001d012527		uncharacterized protein LOC100381829 [Zea mays]
Zm00001d044821	66.0526	65.6603	63.9552	9.07902	7.52825	8.36485	7.83546	2.97002	0	0	up	Zm00001d044821		GDSL esterase/lipase At1g74460 [Zea mays]
Zm00001d045210	165.877	170.203	176.46	43.2103	44.1871	45.51	3.85637	1.94724	0	0	up	Zm00001d045210		Dirigent [Zea mays]
Zm00001d021300	29.667	26.398	26.7017	199.848	198.379	196.037	0.139276	-2.84398	0	0	down	Zm00001d021300		histone H2A [Zea mays]
Zm00001d019565	23.7919	26.0335	25.6379	104.822	122.42	109.079	0.224379	-2.15599	0	0	down	PIP2-6		aquaporin PIP2-6 [Zea mays]
Zm00001d031959	86.9575	87.5223	88.4236	11.9699	12.204	12.3406	7.19998	2.84799	0	0	up	Zm00001d031959	EC:1.2.1.84	fatty acyl-CoA reductase 1 [Zea mays]
Zm00001d027558	15.8174	17.2272	16.5796	42.2616	44.0102	42.4615	0.385481	-1.37527	0	0	down	Zm00001d027558	EC:4.2.1.3	Aconitate hydratase 1 [Zea mays];uncharacterized protein LOC100304277 [Zea mays]
Zm00001d046596	19.0074	19.6226	20.6114	96.1281	110.771	98.4767	0.193995	-2.36591	0	0	down	Zm00001d046596		uncharacterized protein LOC100277605 precursor [Zea mays]
Zm00001d019563	241.581	245.217	248.911	616.675	633.716	601.319	0.397313	-1.33165	0	0	down	PIP2-1		aquaporin PIP2-1 [Zea mays];Aquaporin PIP2-1 [Zea mays]
Zm00001d001943	327.166	318.595	323.448	115.473	119.125	111.418	2.80105	1.48597	0	0	up	Zm00001d001943	EC:3.2.1.26	Beta-fructofuranosidase insoluble isoenzyme CWINV3 [Zea mays]
Zm00001d038598	0.239824	0.444733	0.274388	50.796	48.5539	47.1623	0.00654515	-7.25536	0	0	down	Zm00001d038598	EC:1.11.1.7	uncharacterized protein LOC107548102 precursor [Zea mays]
Zm00001d025980	58.6528	62.6441	59.4839	16.653	17.9813	16.7415	3.51879	1.81508	0	0	up	Zm00001d025980		RNA-metabolising metallo-beta-lactamase family protein [Zea mays];unknown [Zea mays];Ribonuclease J [Zea mays];probable ADP-ribosylation factor GTPase-activating protein AGD11 [Zea mays]
Zm00001d032695	129.141	127.203	126.706	271.98	282.357	275.047	0.461849	-1.11451	0	0	down	Zm00001d032695	EC:1.1.1.37	malate dehydrogenase, cytoplasmic [Zea mays]
Zm00001d035055	198.544	188.556	210.345	46.3724	48.9288	42.3161	4.34135	2.11815	0	0	up	Zm00001d035055	EC:1.11.1.7	peroxidase 47 [Zea mays]
Zm00001d051791	36.5803	37.218	37.1406	3.51873	3.79498	2.69261	11.0869	3.47078	0	0	up	Zm00001d051791	EC:2.3.1.158	GDSL esterase/lipase At5g37690 [Zea mays];GDSL esterase/lipase [Zea mays]
Zm00001d013367	105.136	107.171	107.09	279.428	277.149	281.108	0.381285	-1.39106	0	0	down	Zm00001d013367		tubulin alpha-4 chain [Zea mays];alpha-tubulin [Alopecurus aequalis]
Zm00001d029096	138.169	142.954	136.983	55.8857	57.1137	59.9891	2.41696	1.27319	0	0	up	Zm00001d029096		hypothetical protein ZEAMMB73_Zm00001d029096 [Zea mays];Fanconi anemia group I protein homolog isoform X1 [Zea mays]
Zm00001d038999	169.542	165.323	171.34	72.2493	71.7133	69.7532	2.36859	1.24403	0	0	up	Zm00001d038999	EC:3.6.3.6	unknown [Zea mays];drought-induced 19 [Zea mays]
Zm00001d033286	5.46271	4.46915	4.65562	32.7641	33.4946	32.8553	0.147179	-2.76436	0	0	down	Zm00001d033286	EC:4.3.1.24	phenylalanine ammonia-lyase [Zea mays]
Zm00001d002690	197.53	199.763	203.564	577.973	570.458	571.766	0.349295	-1.51748	0	0	down	Zm00001d002690		aquaporin PIP1-1 [Zea mays];plasma membrane intrinsic protein1 [Zea mays]
Zm00001d018037	204.067	208.526	209.347	490.898	493.505	475.137	0.42612	-1.23067	0	0	down	NIP2-1		unknown [Zea mays]
Zm00001d052261	7.82045	7.78082	8.80238	40.9017	39.801	42.1612	0.198623	-2.33189	0	0	down	Zm00001d052261		uncharacterized protein LOC100192638 [Zea mays]
Zm00001d039173	51.2907	52.6492	52.0417	19.7477	19.872	19.5955	2.63415	1.39734	0	0	up	Zm00001d039173		hypersensitive induced reaction 3 isoform X1 [Zea mays];hypersensitive induced reaction3 [Zea mays]
Zm00001d049239	168.087	168.309	170.395	356.277	363.632	360.313	0.469155	-1.09186	0	0	down	Zm00001d049239	EC:3.3.1.1	adenosylhomocysteinase [Zea mays]
Zm00001d051333	73.598	72.0056	67.9212	227.914	230.325	222.569	0.313634	-1.67284	0	0	down	Zm00001d051333		blue copper protein precursor [Zea mays]
Zm00001d050259	217.476	225.765	227.525	81.1505	82.461	83.2637	2.71703	1.44203	0	0	up	Zm00001d050259		ABC transporter A family member 7 [Zea mays]
Zm00001d041662	3.02999	4.23145	4.56221	54.5517	54.8725	53.9288	0.072381	-3.78824	0	0	down	Zm00001d041662		uncharacterized protein LOC100283929 [Zea mays]
Zm00001d028750	437.314	448.474	440.903	157.988	162.708	157.33	2.77535	1.47267	0	0	up	Zm00001d028750	EC:6.3.5.4	unknown [Zea mays]
Zm00001d036401	61.6916	66.1716	64.0124	127.646	130.783	129.009	0.495242	-1.01379	0	0	down	Zm00001d036401		Endoplasmin-like protein [Zea mays];Endoplasmin-like protein, partial [Zea mays]
Zm00001d040519	197.881	199.412	207.761	584.929	582.154	574.803	0.347356	-1.52552	0	0	down	Zm00001d040519		rhicadhesin receptor precursor [Zea mays]
Zm00001d042541	7.99787	7.71745	9.21981	68.7463	67.6276	68.4132	0.121761	-3.03787	0	0	down	Zm00001d042541	EC:1.13.11.58	linoleate 9S-lipoxygenase1 [Zea mays];lipoxygenase2 [Zea mays]
Zm00001d045431	144.912	151.553	148.484	310.897	327.618	332.729	0.458123	-1.12619	0	0	down	Zm00001d045431	EC:4.2.1.11	Enolase 1 [Zea mays]
Zm00001d014090	14.9816	14.857	14.6011	52.3949	55.6633	51.1139	0.279193	-1.84067	0	0	down	CPN60I		RecName: Full=Chaperonin CPN60-1, mitochondrial; AltName: Full=HSP60-1; Flags: Precursor
Zm00001d012274	66.4642	65.5991	64.5518	14.7915	15.5019	13.745	4.46462	2.15854	0	0	up	Zm00001d012274	EC:2.3.1.188	unknown [Zea mays]
Zm00001d033649	26.0934	29.5428	28.008	93.3689	93.6232	90.7	0.301212	-1.73115	0	0	down	Zm00001d033649	EC:3.2.1.21	uncharacterized protein LOC100274288 precursor [Zea mays];Beta-glucosidase 44 [Zea mays]
Zm00001d010755	3.43833	3.64051	3.05064	16.6937	15.3924	16.0614	0.210384	-2.2489	0	0	down	Zm00001d010755	EC:2.4.1.15;EC:3.1.3.12	trehalose-6-phosphate synthase isoform X1 [Zea mays];trehalose-6-phosphate synthase1 [Zea mays];trehalose-6-phosphate synthase isoform g [Zea mays]
Zm00001d002392	206.707	209.531	194.684	60.4544	62.4771	61.8241	3.30665	1.72537	0	0	up	Zm00001d002392		hypothetical protein ZEAMMB73_Zm00001d002392 [Zea mays]
Zm00001d021706	30.4036	32.4664	31.1911	160.868	146.283	152.372	0.204692	-2.28847	0	0	down	Zm00001d021706		uncharacterized protein LOC100274138 [Zea mays]
Zm00001d049042	118.171	119.929	119.527	302.531	310.651	301.645	0.390923	-1.35504	0	0	down	IDI2	EC:5.3.1.23	methylthioribose-1-phosphate isomerase [Zea mays]
Zm00001d045311	76.9567	75.7528	71.8564	8.43445	7.98919	8.82841	8.89298	3.15267	0	0	up	Zm00001d045311	EC:5.3.1.5	hydrolase-like protein family isoform X2 [Zea mays];putative lipase YDL109C [Zea mays];putative lipase YDR444W isoform X1 [Sorghum bicolor]
Zm00001d033790	11.102	11.687	12.6148	107.734	104.403	109.092	0.110213	-3.18163	0	0	down	Zm00001d033790		uncharacterized protein LOC100284092 [Zea mays]
Zm00001d020496	110.159	113.622	115.148	30.8109	30.918	31.404	3.63919	1.86362	0	0	up	Zm00001d020496		CIPK-like protein 1 [Zea mays]
Zm00001d034015	37.2009	40.0957	40.7639	140.617	145.304	138.964	0.277864	-1.84755	0	0	down	Zm00001d034015	EC:3.2.1.21	exoglucanase 1 isoform X1 [Zea mays];exoglucanase1 [Zea mays]
Zm00001d049129	9.59243	8.82582	9.80468	58.9273	59.6526	59.5279	0.15846	-2.65781	0	0	down	Zm00001d049129		uncharacterized protein LOC103652891 [Zea mays]
Zm00001d046591	67.9072	68.5806	68.8126	21.5223	23.1737	22.8644	3.03877	1.60349	0	0	up	Zm00001d046591	EC:3.6.1.1	vacuolar-type H+-pyrophosphatase5 [Zea mays];vacuolar-type H+-pyrophosphatase [Zea mays subsp. mays]
Zm00001d044138	12.1972	11.6464	11.6749	57.5188	53.3435	56.6974	0.211975	-2.23803	0	0	down	Zm00001d044138	EC:2.1.1.107	siroheme uroporphyrinogen methyltransferase 1 [Zea mays];siroheme uroporphyrinogen methyltransferase1 [Zea mays]
Zm00001d005148	41.1922	41.0086	41.443	6.24241	5.2633	6.58138	6.83602	2.77316	0	0	up	Zm00001d005148	EC:3.1.2.14;EC:3.1.2.21	uncharacterized protein LOC100284647 [Zea mays];Myristoyl-acyl carrier protein thioesterase [Zea mays]
Zm00001d035925	73.1257	72.2509	71.5045	149.438	154.049	146.693	0.481765	-1.0536	0	0	down	Zm00001d035925	EC:1.1.1.44;EC:1.1.1.343	6-phosphogluconate dehydrogenase1 [Zea mays]
Zm00001d000021	128.881	125.572	117.564	339.342	339.575	340.191	0.365042	-1.45387	0	0	down	Zm00001d000021		unknown [Zea mays]
Zm00001d017508	6.09878	4.68828	5.58693	220.055	218.864	221.201	0.0248046	-5.33325	0	0	down	Zm00001d017508		cortical cell-delineating protein-like precursor [Zea mays]
Zm00001d017785	26.9545	27.6138	29.4267	2.72864	3.13166	3.02286	9.45555	3.24116	0	0	up	Zm00001d017785		uncharacterized protein LOC100279953 [Zea mays];alpha/beta-Hydrolases superfamily protein [Zea mays]
Zm00001d002436	46.8697	48.133	51.6906	3.15334	3.58535	2.69006	15.5581	3.95959	0	0	up	Zm00001d002436		alternative oxidase 1 [Zea mays]
Zm00001d019283	189.34	195.737	194.266	452.947	440.151	441.437	0.434116	-1.20385	0	0	down	Zm00001d019283		calreticulin precursor [Zea mays];Calreticulin [Zea mays];Calreticulin [Ananas comosus];Calreticulin, partial [Zea mays];Calreticulin-2 [Zea mays]
Zm00001d039494	209.557	226.802	213.829	68.9692	72.4851	68.9043	3.09085	1.62801	0	0	up	Zm00001d039494		SIT4 phosphatase-associated family protein [Zea mays]
Zm00001d051384	1.31747	1.20501	1.67772	135.311	125.465	129.081	0.0107737	-6.53634	0	0	down	Zm00001d051384		cortical cell-delineating protein precursor [Zea mays]
Zm00001d026291	4.2702	4.23081	4.10889	17.0293	16.7399	17.2355	0.24723	-2.01607	0	0	down	Zm00001d026291	EC:2.1.1.37	DNA methyl transferase2 [Zea mays]
Zm00001d052079	91.0418	95.4678	94.66	43.421	43.2405	43.9311	2.15303	1.10637	0	0	up	Zm00001d052079	EC:1.5.1.8;EC:1.5.1.9	lysine-ketoglutarate reductase/saccharopine dehydrogenase 1 isoform X3 [Zea mays];Lysine-ketoglutarate reductase/saccharopine dehydrogenase1 [Zea mays];lysine-ketoglutarate reductase/saccharopine dehydrogenase 1 [Zea mays];lysine-ketoglutarate reductase/saccharopine dehydrogenase 1 isoform X2 [Zea mays]
Zm00001d033585	51.9431	55.5206	53.4605	16.1509	16.7231	16.3534	3.26899	1.70884	0	0	up	Zm00001d033585		nucleobase-ascorbate transporter LPE1 [Zea mays];leaf permease1 [Zea mays]
Zm00001d052585	17.2971	17.9029	14.3878	141.133	132.976	135.411	0.121088	-3.04588	0	0	down	Zm00001d052585		uncharacterized protein LOC103654365 [Zea mays]
Zm00001d046323	69.7413	73.6553	72.557	19.345	18.1539	17.286	3.94185	1.97887	0	0	up	Zm00001d046323		hypothetical protein ZEAMMB73_Zm00001d046323 [Zea mays]
Zm00001d017429	133.817	132.709	125.931	312.032	318.207	314.537	0.415397	-1.26744	0	0	down	Zm00001d017429		iron-phytosiderophore transporter yellow stripe 1 isoform X1 [Zea mays]
Zm00001d020531	0.873334	0.765814	0.689983	10.8765	11.2741	12.4742	0.0672679	-3.89394	0	0	down	Zm00001d020531		cellulose synthase catalytic subunit 12 [Zea mays];cellulose synthase 12 [Zea mays]
Zm00001d023215	57.0045	60.506	62.8249	252.385	252.973	253.712	0.237574	-2.07355	0	0	down	Zm00001d023215	EC:2.3.1.188	uncharacterized protein LOC100280589 [Zea mays]
Zm00001d045268	24.4817	22.0567	23.1641	130.823	131.146	122.849	0.181131	-2.4649	0	0	down	H3C2		histone H3-like centromeric protein CSE4 [Setaria italica]
Zm00001d049187	16.7655	17.7801	17.5026	93.4771	98.4212	93.3073	0.182494	-2.45408	0	0	down	Zm00001d049187	EC:1.1.1.44;EC:1.1.1.343	6-phosphogluconate dehydrogenase, decarboxylating [Zea mays]
Zm00001d026177	246.566	243.613	233.253	704.153	691.513	684.661	0.347749	-1.52388	0	0	down	TIP2-3		aquaporin TIP2-3 [Zea mays]
Zm00001d004689	53.4287	52.2954	51.8829	142.937	139.654	143.424	0.369956	-1.43458	0	0	down	Zm00001d004689	EC:2.1.1.240	herbicide safener binding protein 1 [Zea mays]
Zm00001d026452	65.3097	64.7205	68.4448	23.897	25.4996	23.8665	2.70907	1.4378	0	0	up	Zm00001d026452		filament-like plant protein 7 [Zea mays]
Zm00001d044339	6.25104	6.81784	6.35141	23.4069	23.6362	23.9135	0.273693	-1.86937	0	0	down	Zm00001d044339	EC:1.2.1.68	cytosolic aldehyde dehydrogenase RF2C [Zea mays];aldehyde dehydrogenase3 [Zea mays]
Zm00001d028303	71.7951	71.6294	71.1381	18.1137	17.8889	17.1753	4.03481	2.0125	0	0	up	Zm00001d028303	EC:2.6.1.42	branched-chain-amino-acid aminotransferase [Zea mays];unknown [Zea mays];branched-chain-amino-acid aminotransferase isoform X1 [Zea mays]
Zm00001d015852	13.5892	13.5256	12.9149	63.8694	71.692	66.2395	0.198363	-2.33379	0	0	down	Zm00001d015852	EC:1.13.11.12	lipoxygenase [Zea mays]
Zm00001d019317	13.6962	14.9452	13.5146	72.8454	77.2562	76.5169	0.186022	-2.42645	0	0	down	Zm00001d019317		cellulose synthase 8 [Zea mays];Cellulose synthase-8 [Zea mays];Cellulose synthase A catalytic subunit 5 [UDP-forming] [Zea mays]
Zm00001d032776	1.44851	1.92948	1.96123	21.6246	21.9825	23.9413	0.079043	-3.66122	0	0	down	Zm00001d032776		cellulose synthase10 [Zea mays]
Zm00001d046767	1041.38	1071.75	1045.55	478.284	483.652	476.19	2.19639	1.13513	0	0	up	Zm00001d046767		unknown [Zea mays]
Zm00001d022289	1.94061	1.66018	1.66909	44.3062	46.2183	41.684	0.0398604	-4.6489	0	0	down	Zm00001d022289	EC:1.11.1.7	putative class III secretory plant peroxidase family protein precursor [Zea mays]
Zm00001d035310	32.2637	30.8151	33.3461	168.615	149.447	162.795	0.200527	-2.31813	0	0	down	Zm00001d035310		hypothetical protein [Zea mays]
Zm00001d032443	131.151	131.956	139.164	10.3602	13.6335	10.7616	11.5744	3.53286	0	0	up	Zm00001d032443		uncharacterized LOC100276059 [Zea mays]
Zm00001d043762	86.8435	92.382	87.6443	25.3223	29.0044	27.947	3.24368	1.69763	0	0	up	Zm00001d043762	EC:3.6.3.44	ABC transporter B family member 9 [Zea mays]
Zm00001d032070	131.319	123.594	128.256	503.364	499.423	527.059	0.250462	-1.99734	0	0	down	Zm00001d032070		uncharacterized protein LOC100502158 [Zea mays]
Zm00001d039089	27.5312	27.5322	27.168	119.17	116.371	118.169	0.232483	-2.1048	0	0	down	Zm00001d039089	EC:1.1.1.37	malate dehydrogenase 2 [Zea mays];Malate dehydrogenase [Zea mays]
Zm00001d051591	52.3285	48.6223	42.1633	308.924	299.468	300.171	0.157517	-2.66642	0	0	down	Zm00001d051591		histone H2B.5 [Zea mays]
Zm00001d034635	17.8482	18.3749	18.325	80.1178	76.7697	80.8428	0.229454	-2.12373	0	0	down	Zm00001d034635	EC:5.5.1.6	chalcone--flavonone isomerase [Zea mays]
Zm00001d047651	239.371	243.691	241.372	652.802	599.651	610.225	0.388921	-1.36245	0	0	down	Zm00001d047651		nicotianamine synthase 1 [Zea mays]
Zm00001d044754	13.2785	13.4135	13.5067	34.9242	35.0425	35.8564	0.379867	-1.39643	0	0	down	Zm00001d044754	EC:2.7.1.90	uncharacterized protein LOC100282190 [Zea mays];uncharacterized protein LOC100277727 [Zea mays];Pyrophosphate--fructose 6-phosphate 1-phosphotransferase subunit beta 2 [Zea mays]
Zm00001d002295	1376.3	1390.88	1393.49	351.238	349.085	333.387	4.02498	2.00898	0	0	up	Zm00001d002295		Germin-like protein subfamily 1 member 11 [Zea mays]
Zm00001d034072	91.0114	90.439	85.2221	234.584	247.478	249.821	0.364365	-1.45654	0	0	down	Zm00001d034072	EC:1.1.1.22	UDP-glucose 6-dehydrogenase isoform X2 [Zea mays]
Zm00001d028693	195.748	203.021	207.597	36.6656	38.0059	34.3881	5.55995	2.47507	0	0	up	Zm00001d028693	EC:2.5.1.18	unknown [Zea mays];safener induced1 [Zea mays]
Zm00001d007753	384.728	363.275	398.129	79.4821	83.685	85.4963	4.60917	2.20451	0	0	up	Zm00001d007753		uncharacterized protein LOC100272880 precursor [Zea mays]
Zm00001d012675	143.957	145.531	138.697	522.992	507.62	519.049	0.276308	-1.85565	0	0	down	Zm00001d012675	EC:2.5.1.18	glutathione S-transferase GSTF2 [Zea mays]
Zm00001d025205	6.28796	5.69003	5.17506	42.1814	47.0847	42.8998	0.129784	-2.94581	0	0	down	Zm00001d025205		Putative HLH DNA-binding domain superfamily protein [Zea mays]
[truncated: 5,902 more rows]

## Sheet: Common DEGs
Table S2-3. The differentially expressed genes (DEGs) common identified in C7_2 and Z58 under control and Cd stress
[truncated: 1,748 more rows]

[truncated: 2 more sheets: C7_2 unique DEGs, Z58 unique DEGs]
