# Supplementary material for: Integrative Transcriptome and Metabolome Analysis Identifies Potential Pathways Associated with Cadmium Tolerance in Two Maize Inbred Lines
Source: Plants (Basel). 2025 Jun 16;14(12):1853. doi: 10.3390/plants14121853 (PMC12196682; doi:10.3390/plants14121853)
Supplement: Supplementary file 1 [file plants-14-01853-s001.zip › Table S3. KEGG pathway enrichment analysis for the DEGs identified in C7_2 and Z58 under control and Cd stress.xlsx]

## Sheet: C7_2
Table S3-1. KEGG pathway enrichment analysis for the DEGs identified in C7_2 under control and Cd stress
Pathway_ID	KEGG_Level_1	KEGG_Level_2	Pathway_Name	IDs	Gene ratio	Background gene ratio	P.value	Q.value	S_Up_ID	S_Up_Num	S_Down_ID	S_Down_Num
zma00940	Metabolism	Biosynthesis of other secondary metabolites	Phenylpropanoid biosynthesis	Zm00001d002898|Zm00001d002898, Zm00001d023994|GLU1, Zm00001d002899|Zm00001d002899, Zm00001d044340|Zm00001d044340, Zm00001d002901|Zm00001d002901, Zm00001d025846|Zm00001d025846, Zm00001d035055|Zm00001d035055, Zm00001d002897|Zm00001d002897, Zm00001d013725|Zm00001d013725, Zm00001d044339|Zm00001d044339, Zm00001d037550|Zm00001d037550, Zm00001d020530|Zm00001d020530, Zm00001d020401|Zm00001d020401, Zm0000…	111/1421	384/12712	3.77904e-22	4.79938e-20	Zm00001d002898|Zm00001d002898, Zm00001d023994|GLU1, Zm00001d002899|Zm00001d002899, Zm00001d044340|Zm00001d044340, Zm00001d002901|Zm00001d002901, Zm00001d025846|Zm00001d025846, Zm00001d035055|Zm00001d035055, Zm00001d002897|Zm00001d002897, Zm00001d013725|Zm00001d013725, Zm00001d044339|Zm00001d044339, Zm00001d037550|Zm00001d037550, Zm00001d020530|Zm00001d020530, Zm00001d020401|Zm00001d020401, Zm0000…	98	Zm00001d013268|Zm00001d013268, Zm00001d002004|Zm00001d002004, Zm00001d007160|Zm00001d007160, Zm00001d030002|Zm00001d030002, Zm00001d046700|Zm00001d046700, Zm00001d008331|Zm00001d008331, Zm00001d020957|Zm00001d020957, Zm00001d040578|Zm00001d040578, Zm00001d022279|Zm00001d022279, Zm00001d043013|Zm00001d043013, Zm00001d047358|Zm00001d047358, Zm00001d047064|Zm00001d047064, Zm00001d024865|Zm00001d0248…	13
zma04016	Environmental Information Processing	Signal transduction	MAPK signaling pathway - plant	Zm00001d036370|Zm00001d036370, Zm00001d029558|Zm00001d029558, Zm00001d018737|Zm00001d018737, Zm00001d018738|Zm00001d018738, Zm00001d010399|Zm00001d010399, Zm00001d036880|Zm00001d036880, Zm00001d014559|Zm00001d014559, Zm00001d053396|Zm00001d053396, Zm00001d046998|Zm00001d046998, Zm00001d014032|Zm00001d014032, Zm00001d030028|Zm00001d030028, Zm00001d012746|Zm00001d012746, Zm00001d026252|Zm00001d0262…	117/1421	508/12712	6.17628e-15	3.92194e-13	Zm00001d036370|Zm00001d036370, Zm00001d029558|Zm00001d029558, Zm00001d018737|Zm00001d018737, Zm00001d018738|Zm00001d018738, Zm00001d010399|Zm00001d010399, Zm00001d036880|Zm00001d036880, Zm00001d014559|Zm00001d014559, Zm00001d053396|Zm00001d053396, Zm00001d046998|Zm00001d046998, Zm00001d014032|Zm00001d014032, Zm00001d030028|Zm00001d030028, Zm00001d012746|Zm00001d012746, Zm00001d026252|Zm00001d0262…	110	Zm00001d005696|Zm00001d005696, Zm00001d041215|Zm00001d041215, Zm00001d042050|Zm00001d042050, Zm00001d033407|Zm00001d033407, Zm00001d019364|Zm00001d019364, Zm00001d026147|Zm00001d026147, Zm00001d003379|Zm00001d003379	7
zma04626	Organismal Systems	Environmental adaptation	Plant-pathogen interaction	Zm00001d029558|Zm00001d029558, Zm00001d018737|Zm00001d018737, Zm00001d018738|Zm00001d018738, Zm00001d015515|Zm00001d015515, Zm00001d010399|Zm00001d010399, Zm00001d041719|Zm00001d041719, Zm00001d038755|Zm00001d038755, Zm00001d014559|Zm00001d014559, Zm00001d046998|Zm00001d046998, Zm00001d014032|Zm00001d014032, Zm00001d047441|Zm00001d047441, Zm00001d012746|Zm00001d012746, Zm00001d026252|Zm00001d0262…	121/1421	573/12712	1.4351e-12	6.07526e-11	Zm00001d029558|Zm00001d029558, Zm00001d018737|Zm00001d018737, Zm00001d018738|Zm00001d018738, Zm00001d015515|Zm00001d015515, Zm00001d010399|Zm00001d010399, Zm00001d038755|Zm00001d038755, Zm00001d014559|Zm00001d014559, Zm00001d046998|Zm00001d046998, Zm00001d014032|Zm00001d014032, Zm00001d047441|Zm00001d047441, Zm00001d012746|Zm00001d012746, Zm00001d026252|Zm00001d026252, Zm00001d009296|Zm00001d0092…	105	Zm00001d041719|Zm00001d041719, Zm00001d013243|Zm00001d013243, Zm00001d021447|Zm00001d021447, Zm00001d042050|Zm00001d042050, Zm00001d024990|Zm00001d024990, Zm00001d048958|Zm00001d048958, Zm00001d007603|Zm00001d007603, Zm00001d024979|Zm00001d024979, Zm00001d032724|Zm00001d032724, Zm00001d019364|Zm00001d019364, Zm00001d018201|Zm00001d018201, Zm00001d029163|Zm00001d029163, Zm00001d024903|Zm00001d0249…	16
zma04075	Environmental Information Processing	Signal transduction	Plant hormone signal transduction	Zm00001d016582|Zm00001d016582, Zm00001d018857|Zm00001d018857, Zm00001d029558|Zm00001d029558, Zm00001d018737|Zm00001d018737, Zm00001d014615|Zm00001d014615, Zm00001d018738|Zm00001d018738, Zm00001d012338|Zm00001d012338, Zm00001d017397|Zm00001d017397, Zm00001d015421|Zm00001d015421, Zm00001d036880|Zm00001d036880, Zm00001d030891|Zm00001d030891, Zm00001d051615|Zm00001d051615, Zm00001d053396|Zm00001d0533…	147/1421	839/12712	9.55069e-09	3.03234e-07	Zm00001d016582|Zm00001d016582, Zm00001d018857|Zm00001d018857, Zm00001d029558|Zm00001d029558, Zm00001d018737|Zm00001d018737, Zm00001d014615|Zm00001d014615, Zm00001d018738|Zm00001d018738, Zm00001d012338|Zm00001d012338, Zm00001d017397|Zm00001d017397, Zm00001d015421|Zm00001d015421, Zm00001d036880|Zm00001d036880, Zm00001d030891|Zm00001d030891, Zm00001d051615|Zm00001d051615, Zm00001d053396|Zm00001d0533…	131	Zm00001d001879|Zm00001d001879, Zm00001d030310|Zm00001d030310, Zm00001d014723|Zm00001d014723, Zm00001d030021|Zm00001d030021, Zm00001d047053|Zm00001d047053, Zm00001d052043|Zm00001d052043, Zm00001d026540|Zm00001d026540, Zm00001d014613|Zm00001d014613, Zm00001d033407|Zm00001d033407, Zm00001d006733|Zm00001d006733, Zm00001d019364|Zm00001d019364, Zm00001d026147|Zm00001d026147, Zm00001d025989|Zm00001d0259…	16
zma00941	Metabolism	Biosynthesis of other secondary metabolites	Flavonoid biosynthesis	Zm00001d013725|Zm00001d013725, Zm00001d020530|Zm00001d020530, Zm00001d009858|Zm00001d009858, Zm00001d027423|Zm00001d027423, Zm00001d037849|Zm00001d037849, Zm00001d032148|Zm00001d032148, Zm00001d028744|Zm00001d028744, Zm00001d017186|Zm00001d017186, Zm00001d034635|Zm00001d034635, Zm00001d011438|Zm00001d011438, Zm00001d035462|Zm00001d035462, Zm00001d006263|Zm00001d006263, Zm00001d005998|Zm00001d0059…	35/1421	131/12712	5.90778e-07	1.50058e-05	Zm00001d013725|Zm00001d013725, Zm00001d020530|Zm00001d020530, Zm00001d009858|Zm00001d009858, Zm00001d027423|Zm00001d027423, Zm00001d037849|Zm00001d037849, Zm00001d032148|Zm00001d032148, Zm00001d028744|Zm00001d028744, Zm00001d017186|Zm00001d017186, Zm00001d034635|Zm00001d034635, Zm00001d011438|Zm00001d011438, Zm00001d035462|Zm00001d035462, Zm00001d006263|Zm00001d006263, Zm00001d005998|Zm00001d0059…	35		0
zma00500	Metabolism	Carbohydrate metabolism	Starch and sucrose metabolism	Zm00001d025354|Zm00001d025354, Zm00001d001943|Zm00001d001943, Zm00001d038049|Zm00001d038049, Zm00001d023994|GLU1, Zm00001d052060|Zm00001d052060, Zm00001d025846|Zm00001d025846, Zm00001d010662|Zm00001d010662, Zm00001d019497|Zm00001d019497, Zm00001d018342|Zm00001d018342, Zm00001d042143|Zm00001d042143, Zm00001d032298|Zm00001d032298, Zm00001d048055|Zm00001d048055, Zm00001d028243|Zm00001d028243, Zm0000…	83/1421	462/12712	6.94013e-06	0.000146899	Zm00001d025354|Zm00001d025354, Zm00001d001943|Zm00001d001943, Zm00001d038049|Zm00001d038049, Zm00001d023994|GLU1, Zm00001d052060|Zm00001d052060, Zm00001d025846|Zm00001d025846, Zm00001d010662|Zm00001d010662, Zm00001d019497|Zm00001d019497, Zm00001d018342|Zm00001d018342, Zm00001d042143|Zm00001d042143, Zm00001d032298|Zm00001d032298, Zm00001d021119|Zm00001d021119, Zm00001d037689|Zm00001d037689, Zm0000…	67	Zm00001d048055|Zm00001d048055, Zm00001d028243|Zm00001d028243, Zm00001d013268|Zm00001d013268, Zm00001d009097|Zm00001d009097, Zm00001d021024|Zm00001d021024, Zm00001d019479|Zm00001d019479, Zm00001d013097|Zm00001d013097, Zm00001d011877|Zm00001d011877, Zm00001d043524|Zm00001d043524, Zm00001d019266|Zm00001d019266, Zm00001d026605|Zm00001d026605, Zm00001d031535|Zm00001d031535, Zm00001d028410|Zm00001d0284…	16
zma00945	Metabolism	Biosynthesis of other secondary metabolites	Stilbenoid, diarylheptanoid and gingerol biosynthesis	Zm00001d020530|Zm00001d020530, Zm00001d009858|Zm00001d009858, Zm00001d037849|Zm00001d037849, Zm00001d032148|Zm00001d032148, Zm00001d017186|Zm00001d017186, Zm00001d006263|Zm00001d006263, Zm00001d005998|Zm00001d005998, Zm00001d037073|Zm00001d037073, Zm00001d003975|Zm00001d003975, Zm00001d003856|Zm00001d003856, Zm00001d007717|Zm00001d007717, Zm00001d007606|Zm00001d007606, Zm00001d002370|Zm00001d0023…	20/1421	75/12712	0.000153568	0.00278616	Zm00001d020530|Zm00001d020530, Zm00001d009858|Zm00001d009858, Zm00001d037849|Zm00001d037849, Zm00001d032148|Zm00001d032148, Zm00001d017186|Zm00001d017186, Zm00001d006263|Zm00001d006263, Zm00001d005998|Zm00001d005998, Zm00001d037073|Zm00001d037073, Zm00001d003975|Zm00001d003975, Zm00001d003856|Zm00001d003856, Zm00001d007717|Zm00001d007717, Zm00001d007606|Zm00001d007606, Zm00001d002370|Zm00001d0023…	20		0
zma00052	Metabolism	Carbohydrate metabolism	Galactose metabolism	Zm00001d025354|Zm00001d025354, Zm00001d001943|Zm00001d001943, Zm00001d019163|Zm00001d019163, Zm00001d019497|Zm00001d019497, Zm00001d031303|Zm00001d031303, Zm00001d031300|Zm00001d031300, Zm00001d032608|Zm00001d032608, Zm00001d027803|Zm00001d027803, Zm00001d042654|Zm00001d042654, Zm00001d037689|Zm00001d037689, Zm00001d003434|Zm00001d003434, Zm00001d036608|Zm00001d036608, Zm00001d028139|Zm00001d0281…	41/1421	207/12712	0.000179956	0.00285679	Zm00001d025354|Zm00001d025354, Zm00001d001943|Zm00001d001943, Zm00001d019163|Zm00001d019163, Zm00001d019497|Zm00001d019497, Zm00001d031303|Zm00001d031303, Zm00001d031300|Zm00001d031300, Zm00001d032608|Zm00001d032608, Zm00001d037689|Zm00001d037689, Zm00001d003434|Zm00001d003434, Zm00001d036608|Zm00001d036608, Zm00001d028139|Zm00001d028139, Zm00001d001944|Zm00001d001944, Zm00001d029151|Zm00001d0291…	34	Zm00001d027803|Zm00001d027803, Zm00001d042654|Zm00001d042654, Zm00001d034206|Zm00001d034206, Zm00001d013166|Zm00001d013166, Zm00001d039254|Zm00001d039254, Zm00001d036666|Zm00001d036666, Zm00001d004674|Zm00001d004674	7
zma00904	Metabolism	Metabolism of terpenoids and polyketides	Diterpenoid biosynthesis	Zm00001d013725|Zm00001d013725, Zm00001d041082|Zm00001d041082, Zm00001d014134|Zm00001d014134, Zm00001d029648|Zm00001d029648, Zm00001d003311|Zm00001d003311, Zm00001d038996|Zm00001d038996, Zm00001d032858|Zm00001d032858, Zm00001d032223|Zm00001d032223, Zm00001d026431|Zm00001d026431, Zm00001d050317|Zm00001d050317, Zm00001d012712|Zm00001d012712, Zm00001d018617|Zm00001d018617, Zm00001d043411|Zm00001d0434…	18/1421	66/12712	0.000238274	0.00336231	Zm00001d013725|Zm00001d013725, Zm00001d041082|Zm00001d041082, Zm00001d014134|Zm00001d014134, Zm00001d029648|Zm00001d029648, Zm00001d003311|Zm00001d003311, Zm00001d038996|Zm00001d038996, Zm00001d032858|Zm00001d032858, Zm00001d032223|Zm00001d032223, Zm00001d026431|Zm00001d026431, Zm00001d050317|Zm00001d050317, Zm00001d012712|Zm00001d012712, Zm00001d018617|Zm00001d018617, Zm00001d043411|Zm00001d0434…	18		0
zma00073	Metabolism	Lipid metabolism	Cutin, suberine and wax biosynthesis	Zm00001d040188|Zm00001d040188, Zm00001d023215|Zm00001d023215, Zm00001d026067|Zm00001d026067, Zm00001d030670|Zm00001d030670, Zm00001d008837|Zm00001d008837, Zm00001d045188|Zm00001d045188, Zm00001d051932|Zm00001d051932, Zm00001d042814|Zm00001d042814, Zm00001d027837|Zm00001d027837, Zm00001d002610|Zm00001d002610, Zm00001d042087|Zm00001d042087, Zm00001d020557|Zm00001d020557, Zm00001d042723|Zm00001d0427…	17/1421	68/12712	0.00104331	0.01325	Zm00001d040188|Zm00001d040188, Zm00001d023215|Zm00001d023215, Zm00001d026067|Zm00001d026067, Zm00001d030670|Zm00001d030670, Zm00001d008837|Zm00001d008837, Zm00001d045188|Zm00001d045188, Zm00001d042814|Zm00001d042814, Zm00001d027837|Zm00001d027837, Zm00001d002610|Zm00001d002610, Zm00001d042087|Zm00001d042087, Zm00001d020557|Zm00001d020557, Zm00001d042723|Zm00001d042723, Zm00001d045338|Zm00001d0453…	16	Zm00001d051932|Zm00001d051932	1
zma00908	Metabolism	Metabolism of terpenoids and polyketides	Zeatin biosynthesis	Zm00001d019256|Zm00001d019256, Zm00001d039520|Zm00001d039520, Zm00001d012335|CISZOG2, Zm00001d008862|Zm00001d008862, Zm00001d034584|Zm00001d034584, Zm00001d019171|Zm00001d019171, Zm00001d019250|Zm00001d019250, Zm00001d012641|Zm00001d012641, Zm00001d007091|Zm00001d007091, Zm00001d013021|Zm00001d013021, Zm00001d000237|CISZOG1, Zm00001d053579|Zm00001d053579, Zm00001d019251|Zm00001d019251	13/1421	47/12712	0.00147478	0.017027	Zm00001d019256|Zm00001d019256, Zm00001d039520|Zm00001d039520, Zm00001d012335|CISZOG2, Zm00001d008862|Zm00001d008862, Zm00001d034584|Zm00001d034584, Zm00001d019171|Zm00001d019171, Zm00001d019250|Zm00001d019250, Zm00001d012641|Zm00001d012641, Zm00001d007091|Zm00001d007091, Zm00001d013021|Zm00001d013021, Zm00001d000237|CISZOG1, Zm00001d053579|Zm00001d053579	12	Zm00001d019251|Zm00001d019251	1
zma00071	Metabolism	Lipid metabolism	Fatty acid degradation	Zm00001d049716|Zm00001d049716, Zm00001d038755|Zm00001d038755, Zm00001d051754|Zm00001d051754, Zm00001d004731|Zm00001d004731, Zm00001d045295|Zm00001d045295, Zm00001d048890|Zm00001d048890, Zm00001d030348|Zm00001d030348, Zm00001d026067|Zm00001d026067, Zm00001d003983|Zm00001d003983, Zm00001d039408|Zm00001d039408, Zm00001d049059|Zm00001d049059, Zm00001d042814|Zm00001d042814, Zm00001d003648|Zm00001d0036…	21/1421	102/12712	0.0039578	0.0418868	Zm00001d049716|Zm00001d049716, Zm00001d038755|Zm00001d038755, Zm00001d051754|Zm00001d051754, Zm00001d004731|Zm00001d004731, Zm00001d045295|Zm00001d045295, Zm00001d048890|Zm00001d048890, Zm00001d030348|Zm00001d030348, Zm00001d026067|Zm00001d026067, Zm00001d039408|Zm00001d039408, Zm00001d049059|Zm00001d049059, Zm00001d042814|Zm00001d042814, Zm00001d027837|Zm00001d027837, Zm00001d052931|Zm00001d0529…	17	Zm00001d003983|Zm00001d003983, Zm00001d003648|Zm00001d003648, Zm00001d043851|Zm00001d043851, Zm00001d042151|Zm00001d042151	4
zma00592	Metabolism	Lipid metabolism	alpha-Linolenic acid metabolism	Zm00001d048021|Zm00001d048021, Zm00001d053675|Zm00001d053675, Zm00001d003584|Zm00001d003584, Zm00001d027519|Zm00001d027519, Zm00001d054067|Zm00001d054067, Zm00001d048890|Zm00001d048890, Zm00001d011097|Zm00001d011097, Zm00001d041204|Zm00001d041204, Zm00001d029594|Zm00001d029594, Zm00001d051836|Zm00001d051836, Zm00001d003533|Zm00001d003533, Zm00001d049059|Zm00001d049059, Zm00001d028282|Zm00001d0282…	21/1421	103/12712	0.00446094	0.04358	Zm00001d048021|Zm00001d048021, Zm00001d053675|Zm00001d053675, Zm00001d003584|Zm00001d003584, Zm00001d027519|Zm00001d027519, Zm00001d054067|Zm00001d054067, Zm00001d048890|Zm00001d048890, Zm00001d011097|Zm00001d011097, Zm00001d029594|Zm00001d029594, Zm00001d051836|Zm00001d051836, Zm00001d003533|Zm00001d003533, Zm00001d049059|Zm00001d049059, Zm00001d028282|Zm00001d028282, Zm00001d031449|Zm00001d0314…	17	Zm00001d041204|Zm00001d041204, Zm00001d043734|Zm00001d043734, Zm00001d003648|Zm00001d003648, Zm00001d029955|Zm00001d029955	4
zma00195	Metabolism	Energy metabolism	Photosynthesis	Zm00001d014564|Zm00001d014564, Zm00001d018797|Zm00001d018797, Zm00001d034283|Zm00001d034283, Zm00001d038984|PSAH, Zm00001d034543|Zm00001d034543, Zm00001d036535|Zm00001d036535, Zm00001d053432|Zm00001d053432, Zm00001d049387|Zm00001d049387, Zm00001d035859|Zm00001d035859, Zm00001d043299|Zm00001d043299, Zm00001d047532|Zm00001d047532, Zm00001d012293|Zm00001d012293, Zm00001d005446|Zm00001d005446, Zm0000…	24/1421	126/12712	0.00612438	0.0555569	Zm00001d014564|Zm00001d014564, Zm00001d018797|Zm00001d018797, Zm00001d034283|Zm00001d034283, Zm00001d038984|PSAH, Zm00001d034543|Zm00001d034543, Zm00001d036535|Zm00001d036535, Zm00001d053432|Zm00001d053432, Zm00001d049387|Zm00001d049387, Zm00001d035859|Zm00001d035859, Zm00001d043299|Zm00001d043299, Zm00001d047532|Zm00001d047532, Zm00001d012293|Zm00001d012293, Zm00001d005446|Zm00001d005446, Zm0000…	23	Zm00001d003797|Zm00001d003797	1
zma00380	Metabolism	Amino acid metabolism	Tryptophan metabolism	Zm00001d004921|Zm00001d004921, Zm00001d029359|Zm00001d029359, Zm00001d051754|Zm00001d051754, Zm00001d004731|Zm00001d004731, Zm00001d010736|Zm00001d010736, Zm00001d019527|Zm00001d019527, Zm00001d054044|Zm00001d054044, Zm00001d005439|Zm00001d005439, Zm00001d003983|Zm00001d003983, Zm00001d029356|Zm00001d029356, Zm00001d037322|Zm00001d037322, Zm00001d027511|Zm00001d027511, Zm00001d032083|Zm00001d0320…	23/1421	126/12712	0.0119666	0.101317	Zm00001d004921|Zm00001d004921, Zm00001d029359|Zm00001d029359, Zm00001d051754|Zm00001d051754, Zm00001d004731|Zm00001d004731, Zm00001d019527|Zm00001d019527, Zm00001d054044|Zm00001d054044, Zm00001d005439|Zm00001d005439, Zm00001d029356|Zm00001d029356, Zm00001d037322|Zm00001d037322, Zm00001d027511|Zm00001d027511, Zm00001d004388|Zm00001d004388, Zm00001d005602|Zm00001d005602, Zm00001d017418|Zm00001d0174…	19	Zm00001d010736|Zm00001d010736, Zm00001d003983|Zm00001d003983, Zm00001d032083|Zm00001d032083, Zm00001d044069|Zm00001d044069	4
zma00906	Metabolism	Metabolism of terpenoids and polyketides	Carotenoid biosynthesis	Zm00001d007700|Zm00001d007700, Zm00001d016841|Zm00001d016841, Zm00001d017762|Zm00001d017762, Zm00001d016842|Zm00001d016842, Zm00001d048417|Zm00001d048417, Zm00001d019376|Zm00001d019376, Zm00001d026056|Zm00001d026056, Zm00001d048416|Zm00001d048416, Zm00001d021410|Zm00001d021410, Zm00001d049277|Zm00001d049277, Zm00001d028806|Zm00001d028806, Zm00001d047698|Zm00001d047698, Zm00001d004354|Zm00001d0043…	20/1421	107/12712	0.0142627	0.11321	Zm00001d007700|Zm00001d007700, Zm00001d016841|Zm00001d016841, Zm00001d017762|Zm00001d017762, Zm00001d016842|Zm00001d016842, Zm00001d048417|Zm00001d048417, Zm00001d026056|Zm00001d026056, Zm00001d048416|Zm00001d048416, Zm00001d021410|Zm00001d021410, Zm00001d049277|Zm00001d049277, Zm00001d028806|Zm00001d028806, Zm00001d047698|Zm00001d047698, Zm00001d004354|Zm00001d004354, Zm00001d033222|Zm00001d0332…	19	Zm00001d019376|Zm00001d019376	1
zma00196	Metabolism	Energy metabolism	Photosynthesis - antenna proteins	Zm00001d007267|Zm00001d007267, Zm00001d048998|Zm00001d048998, Zm00001d033132|Zm00001d033132, Zm00001d033136|Zm00001d033136, Zm00001d032197|Zm00001d032197, Zm00001d044402|Zm00001d044402, Zm00001d044401|Zm00001d044401, Zm00001d032051|Zm00001d032051	8/1421	32/12712	0.0216753	0.161927	Zm00001d007267|Zm00001d007267, Zm00001d048998|Zm00001d048998, Zm00001d033132|Zm00001d033132, Zm00001d033136|Zm00001d033136, Zm00001d032197|Zm00001d032197, Zm00001d044402|Zm00001d044402, Zm00001d044401|Zm00001d044401, Zm00001d032051|Zm00001d032051	8		0
zma00402	Metabolism	Biosynthesis of other secondary metabolites	Benzoxazinoid biosynthesis	Zm00001d019259|Zm00001d019259, Zm00001d007718|Zm00001d007718, Zm00001d048707|Zm00001d048707, Zm00001d048703|Zm00001d048703, Zm00001d039575|Zm00001d039575, Zm00001d044954|Zm00001d044954	6/1421	21/12712	0.0238971	0.168607	Zm00001d019259|Zm00001d019259, Zm00001d007718|Zm00001d007718, Zm00001d048707|Zm00001d048707, Zm00001d048703|Zm00001d048703, Zm00001d039575|Zm00001d039575, Zm00001d044954|Zm00001d044954	6		0
zma00944	Metabolism	Biosynthesis of other secondary metabolites	Flavone and flavonol biosynthesis	Zm00001d047424|Zm00001d047424, Zm00001d017077|Zm00001d017077, Zm00001d051892|Zm00001d051892, Zm00001d026471|Zm00001d026471, Zm00001d039643|Zm00001d039643, Zm00001d010521|Zm00001d010521, Zm00001d052813|Zm00001d052813, Zm00001d034925|Zm00001d034925, Zm00001d016414|Zm00001d016414	9/1421	39/12712	0.0253927	0.16973	Zm00001d047424|Zm00001d047424, Zm00001d017077|Zm00001d017077, Zm00001d051892|Zm00001d051892, Zm00001d026471|Zm00001d026471, Zm00001d039643|Zm00001d039643, Zm00001d010521|Zm00001d010521, Zm00001d052813|Zm00001d052813, Zm00001d034925|Zm00001d034925, Zm00001d016414|Zm00001d016414	9		0
zma00903	Metabolism	Metabolism of terpenoids and polyketides	Limonene and pinene degradation	Zm00001d051754|Zm00001d051754, Zm00001d004731|Zm00001d004731, Zm00001d017418|Zm00001d017418	3/1421	7/12712	0.034517	0.219183	Zm00001d051754|Zm00001d051754, Zm00001d004731|Zm00001d004731, Zm00001d017418|Zm00001d017418	3		0
zma00480	Metabolism	Metabolism of other amino acids	Glutathione metabolism	Zm00001d028693|Zm00001d028693, Zm00001d042216|Zm00001d042216, Zm00001d029708|Zm00001d029708, Zm00001d043795|Zm00001d043795, Zm00001d029706|Zm00001d029706, Zm00001d022593|Zm00001d022593, Zm00001d016551|Zm00001d016551, Zm00001d043344|Zm00001d043344, Zm00001d010870|Zm00001d010870, Zm00001d048559|Zm00001d048559, Zm00001d034937|Zm00001d034937, Zm00001d048558|Zm00001d048558, Zm00001d025441|Zm00001d0254…	30/1421	192/12712	0.0362618	0.219297	Zm00001d028693|Zm00001d028693, Zm00001d042216|Zm00001d042216, Zm00001d029708|Zm00001d029708, Zm00001d043795|Zm00001d043795, Zm00001d029706|Zm00001d029706, Zm00001d022593|Zm00001d022593, Zm00001d016551|Zm00001d016551, Zm00001d043344|Zm00001d043344, Zm00001d010870|Zm00001d010870, Zm00001d048559|Zm00001d048559, Zm00001d034937|Zm00001d034937, Zm00001d048558|Zm00001d048558, Zm00001d017441|Zm00001d0174…	28	Zm00001d025441|Zm00001d025441, Zm00001d044021|Zm00001d044021	2
zma00590	Metabolism	Lipid metabolism	Arachidonic acid metabolism	Zm00001d003174|Zm00001d003174, Zm00001d013934|Zm00001d013934, Zm00001d012909|Zm00001d012909, Zm00001d025761|Zm00001d025761, Zm00001d003173|Zm00001d003173, Zm00001d031203|Zm00001d031203, Zm00001d051836|Zm00001d051836, Zm00001d051041|Zm00001d051041, Zm00001d026154|Zm00001d026154, Zm00001d012908|Zm00001d012908	10/1421	52/12712	0.0595807	0.343943	Zm00001d003174|Zm00001d003174, Zm00001d013934|Zm00001d013934, Zm00001d012909|Zm00001d012909, Zm00001d025761|Zm00001d025761, Zm00001d003173|Zm00001d003173, Zm00001d031203|Zm00001d031203, Zm00001d051836|Zm00001d051836, Zm00001d026154|Zm00001d026154, Zm00001d012908|Zm00001d012908	9	Zm00001d051041|Zm00001d051041	1
zma00943	Metabolism	Biosynthesis of other secondary metabolites	Isoflavonoid biosynthesis	Zm00001d051892|Zm00001d051892, Zm00001d034925|Zm00001d034925	2/1421	4/12712	0.0642404	0.354718	Zm00001d051892|Zm00001d051892, Zm00001d034925|Zm00001d034925	2		0
zma00942	Metabolism	Biosynthesis of other secondary metabolites	Anthocyanin biosynthesis	Zm00001d014530|Zm00001d014530, Zm00001d043752|Zm00001d043752, Zm00001d043544|Zm00001d043544, Zm00001d038764|Zm00001d038764	4/1421	15/12712	0.0777389	0.411368	Zm00001d014530|Zm00001d014530, Zm00001d043752|Zm00001d043752, Zm00001d043544|Zm00001d043544, Zm00001d038764|Zm00001d038764	4		0
zma00591	Metabolism	Lipid metabolism	Linoleic acid metabolism	Zm00001d053675|Zm00001d053675, Zm00001d033621|Zm00001d033621, Zm00001d041204|Zm00001d041204, Zm00001d051836|Zm00001d051836, Zm00001d003533|Zm00001d003533, Zm00001d031449|Zm00001d031449	6/1421	28/12712	0.0850131	0.431867	Zm00001d053675|Zm00001d053675, Zm00001d033621|Zm00001d033621, Zm00001d051836|Zm00001d051836, Zm00001d003533|Zm00001d003533, Zm00001d031449|Zm00001d031449	5	Zm00001d041204|Zm00001d041204	1
zma04146	Cellular Processes	Transport and catabolism	Peroxisome	Zm00001d009351|Zm00001d009351, Zm00001d042035|Zm00001d042035, Zm00001d045295|Zm00001d045295, Zm00001d020984|Zm00001d020984, Zm00001d018810|Zm00001d018810, Zm00001d013934|Zm00001d013934, Zm00001d048890|Zm00001d048890, Zm00001d012909|Zm00001d012909, Zm00001d054044|Zm00001d054044, Zm00001d031203|Zm00001d031203, Zm00001d036135|Zm00001d036135, Zm00001d031349|Zm00001d031349, Zm00001d033091|Zm00001d0330…	31/1421	219/12712	0.0991491	0.484305	Zm00001d042035|Zm00001d042035, Zm00001d045295|Zm00001d045295, Zm00001d020984|Zm00001d020984, Zm00001d018810|Zm00001d018810, Zm00001d013934|Zm00001d013934, Zm00001d048890|Zm00001d048890, Zm00001d012909|Zm00001d012909, Zm00001d054044|Zm00001d054044, Zm00001d031203|Zm00001d031203, Zm00001d031349|Zm00001d031349, Zm00001d033091|Zm00001d033091, Zm00001d026290|Zm00001d026290, Zm00001d027511|Zm00001d0275…	25	Zm00001d009351|Zm00001d009351, Zm00001d036135|Zm00001d036135, Zm00001d044021|Zm00001d044021, Zm00001d003648|Zm00001d003648, Zm00001d043851|Zm00001d043851, Zm00001d024101|Zm00001d024101	6
zma04712	Organismal Systems	Environmental adaptation	Circadian rhythm - plant	Zm00001d017138|Zm00001d017138, Zm00001d023565|Zm00001d023565, Zm00001d027846|Zm00001d027846, Zm00001d018967|Zm00001d018967, Zm00001d011985|Zm00001d011985, Zm00001d022590|Zm00001d022590, Zm00001d042305|Zm00001d042305, Zm00001d017176|Zm00001d017176, Zm00001d031725|Zm00001d031725, Zm00001d025033|Zm00001d025033, Zm00001d037439|Zm00001d037439, Zm00001d031278|Zm00001d031278, Zm00001d012703|Zm00001d0127…	31/1421	220/12712	0.103644	0.48751	Zm00001d017138|Zm00001d017138, Zm00001d023565|Zm00001d023565, Zm00001d027846|Zm00001d027846, Zm00001d018967|Zm00001d018967, Zm00001d011985|Zm00001d011985, Zm00001d042305|Zm00001d042305, Zm00001d017176|Zm00001d017176, Zm00001d031725|Zm00001d031725, Zm00001d025033|Zm00001d025033, Zm00001d037439|Zm00001d037439, Zm00001d031278|Zm00001d031278, Zm00001d012703|Zm00001d012703, Zm00001d052673|C2, Zm00001d…	26	Zm00001d022590|Zm00001d022590, Zm00001d014863|Zm00001d014863, Zm00001d006733|Zm00001d006733, Zm00001d004630|Zm00001d004630, Zm00001d006116|Zm00001d006116	5
zma00901	Metabolism	Biosynthesis of other secondary metabolites	Indole alkaloid biosynthesis	Zm00001d044045|Zm00001d044045, Zm00001d014244|Zm00001d014244, Zm00001d038645|Zm00001d038645, Zm00001d039529|Zm00001d039529, Zm00001d037025|Zm00001d037025, Zm00001d017140|Zm00001d017140, Zm00001d036241|Zm00001d036241, Zm00001d039368|Zm00001d039368, Zm00001d037024|Zm00001d037024, Zm00001d027949|Zm00001d027949	10/1421	58/12712	0.10781	0.488995	Zm00001d044045|Zm00001d044045, Zm00001d014244|Zm00001d014244, Zm00001d038645|Zm00001d038645, Zm00001d039529|Zm00001d039529, Zm00001d037025|Zm00001d037025, Zm00001d017140|Zm00001d017140, Zm00001d039368|Zm00001d039368, Zm00001d037024|Zm00001d037024, Zm00001d027949|Zm00001d027949	9	Zm00001d036241|Zm00001d036241	1
zma00909	Metabolism	Metabolism of terpenoids and polyketides	Sesquiterpenoid and triterpenoid biosynthesis	Zm00001d024211|Zm00001d024211, Zm00001d024210|TPS11, Zm00001d037174|Zm00001d037174, Zm00001d024207|TPS6, Zm00001d028299|Zm00001d028299, Zm00001d032230|Zm00001d032230, Zm00001d024669|Zm00001d024669, Zm00001d024208|Zm00001d024208	8/1421	44/12712	0.111916	0.490115	Zm00001d024211|Zm00001d024211, Zm00001d024210|TPS11, Zm00001d037174|Zm00001d037174, Zm00001d024207|TPS6, Zm00001d024669|Zm00001d024669, Zm00001d024208|Zm00001d024208	6	Zm00001d028299|Zm00001d028299, Zm00001d032230|Zm00001d032230	2
zma04070	Environmental Information Processing	Signal transduction	Phosphatidylinositol signaling system	Zm00001d014559|Zm00001d014559, Zm00001d047972|Zm00001d047972, Zm00001d029209|Zm00001d029209, Zm00001d005766|Zm00001d005766, Zm00001d010649|Zm00001d010649, Zm00001d013603|Zm00001d013603, Zm00001d038831|Zm00001d038831, Zm00001d033451|Zm00001d033451, Zm00001d042050|Zm00001d042050, Zm00001d043286|Zm00001d043286, Zm00001d013090|Zm00001d013090, Zm00001d034410|Zm00001d034410, Zm00001d042887|Zm00001d0428…	30/1421	219/12712	0.139518	0.590625	Zm00001d014559|Zm00001d014559, Zm00001d047972|Zm00001d047972, Zm00001d005766|Zm00001d005766, Zm00001d010649|Zm00001d010649, Zm00001d042887|Zm00001d042887, Zm00001d028366|Zm00001d028366, Zm00001d041430|Zm00001d041430, Zm00001d007196|Zm00001d007196, Zm00001d006882|Zm00001d006882, Zm00001d016470|Zm00001d016470, Zm00001d043263|Zm00001d043263, Zm00001d003501|Zm00001d003501, Zm00001d007015|Zm00001d0070…	17	Zm00001d029209|Zm00001d029209, Zm00001d013603|Zm00001d013603, Zm00001d038831|Zm00001d038831, Zm00001d033451|Zm00001d033451, Zm00001d042050|Zm00001d042050, Zm00001d043286|Zm00001d043286, Zm00001d013090|Zm00001d013090, Zm00001d034410|Zm00001d034410, Zm00001d002163|Zm00001d002163, Zm00001d006063|Zm00001d006063, Zm00001d035614|Zm00001d035614, Zm00001d002940|Zm00001d002940, Zm00001d015363|Zm00001d0153…	13
zma00514	Metabolism	Glycan biosynthesis and metabolism	Other types of O-glycan biosynthesis	Zm00001d007076|Zm00001d007076, Zm00001d022380|Zm00001d022380, Zm00001d046005|Zm00001d046005, Zm00001d013847|Zm00001d013847, Zm00001d040067|Zm00001d040067, Zm00001d002403|Zm00001d002403, Zm00001d040066|Zm00001d040066, Zm00001d008496|Zm00001d008496, Zm00001d009328|Zm00001d009328, Zm00001d052744|Zm00001d052744	10/1421	63/12712	0.161051	0.643963	Zm00001d007076|Zm00001d007076, Zm00001d022380|Zm00001d022380, Zm00001d046005|Zm00001d046005, Zm00001d040067|Zm00001d040067, Zm00001d002403|Zm00001d002403, Zm00001d040066|Zm00001d040066, Zm00001d008496|Zm00001d008496, Zm00001d009328|Zm00001d009328, Zm00001d052744|Zm00001d052744	9	Zm00001d013847|Zm00001d013847	1
zma00531	Metabolism	Glycan biosynthesis and metabolism	Glycosaminoglycan degradation	Zm00001d027803|Zm00001d027803, Zm00001d042654|Zm00001d042654, Zm00001d038987|Zm00001d038987, Zm00001d028139|Zm00001d028139, Zm00001d003383|Zm00001d003383, Zm00001d037493|Zm00001d037493, Zm00001d045138|Zm00001d045138, Zm00001d028361|Zm00001d028361, Zm00001d042202|Zm00001d042202, Zm00001d039254|Zm00001d039254, Zm00001d047976|Zm00001d047976, Zm00001d038244|Zm00001d038244	12/1421	79/12712	0.167921	0.643963	Zm00001d038987|Zm00001d038987, Zm00001d028139|Zm00001d028139, Zm00001d003383|Zm00001d003383, Zm00001d028361|Zm00001d028361, Zm00001d042202|Zm00001d042202, Zm00001d047976|Zm00001d047976, Zm00001d038244|Zm00001d038244	7	Zm00001d027803|Zm00001d027803, Zm00001d042654|Zm00001d042654, Zm00001d037493|Zm00001d037493, Zm00001d045138|Zm00001d045138, Zm00001d039254|Zm00001d039254	5
zma00450	Metabolism	Metabolism of other amino acids	Selenocompound metabolism	Zm00001d033981|Zm00001d033981, Zm00001d018473|Zm00001d018473, Zm00001d000012|Zm00001d000012, Zm00001d033100|Zm00001d033100, Zm00001d013844|Zm00001d013844, Zm00001d000294|Zm00001d000294, Zm00001d011239|Zm00001d011239, Zm00001d000017|Zm00001d000017, Zm00001d033029|Zm00001d033029	9/1421	56/12712	0.168366	0.643963	Zm00001d033981|Zm00001d033981, Zm00001d033100|Zm00001d033100, Zm00001d013844|Zm00001d013844, Zm00001d000294|Zm00001d000294, Zm00001d011239|Zm00001d011239, Zm00001d033029|Zm00001d033029	6	Zm00001d018473|Zm00001d018473, Zm00001d000012|Zm00001d000012, Zm00001d000017|Zm00001d000017	3
zma00603	Metabolism	Glycan biosynthesis and metabolism	Glycosphingolipid biosynthesis - globo and isoglobo series	Zm00001d032608|Zm00001d032608, Zm00001d034206|Zm00001d034206, Zm00001d013166|Zm00001d013166, Zm00001d003091|Zm00001d003091, Zm00001d025814|Zm00001d025814, Zm00001d004674|Zm00001d004674	6/1421	34/12712	0.173322	0.643963	Zm00001d032608|Zm00001d032608, Zm00001d003091|Zm00001d003091, Zm00001d025814|Zm00001d025814	3	Zm00001d034206|Zm00001d034206, Zm00001d013166|Zm00001d013166, Zm00001d004674|Zm00001d004674	3
zma00010	Metabolism	Carbohydrate metabolism	Glycolysis / Gluconeogenesis	Zm00001d049716|Zm00001d049716, Zm00001d017121|Zm00001d017121, Zm00001d047893|Zm00001d047893, Zm00001d051754|Zm00001d051754, Zm00001d004731|Zm00001d004731, Zm00001d037689|Zm00001d037689, Zm00001d032517|Zm00001d032517, Zm00001d053798|Zm00001d053798, Zm00001d048195|Zm00001d048195, Zm00001d010172|Zm00001d010172, Zm00001d003434|Zm00001d003434, Zm00001d030348|Zm00001d030348, Zm00001d011877|Zm00001d0118…	36/1421	275/12712	0.17747	0.643963	Zm00001d049716|Zm00001d049716, Zm00001d047893|Zm00001d047893, Zm00001d051754|Zm00001d051754, Zm00001d004731|Zm00001d004731, Zm00001d037689|Zm00001d037689, Zm00001d032517|Zm00001d032517, Zm00001d048195|Zm00001d048195, Zm00001d010172|Zm00001d010172, Zm00001d003434|Zm00001d003434, Zm00001d030348|Zm00001d030348, Zm00001d042909|Zm00001d042909, Zm00001d049059|Zm00001d049059, Zm00001d005934|Zm00001d0059…	26	Zm00001d017121|Zm00001d017121, Zm00001d053798|Zm00001d053798, Zm00001d011877|Zm00001d011877, Zm00001d003983|Zm00001d003983, Zm00001d033225|Zm00001d033225, Zm00001d046942|Zm00001d046942, Zm00001d042151|Zm00001d042151, Zm00001d018046|Zm00001d018046, Zm00001d036666|Zm00001d036666, Zm00001d024575|Zm00001d024575	10
zma00630	Metabolism	Carbohydrate metabolism	Glyoxylate and dicarboxylate metabolism	Zm00001d003247|Zm00001d003247, Zm00001d053684|Zm00001d053684, Zm00001d018810|Zm00001d018810, Zm00001d034241|Zm00001d034241, Zm00001d054044|Zm00001d054044, Zm00001d048050|Zm00001d048050, Zm00001d030544|Zm00001d030544, Zm00001d018790|Zm00001d018790, Zm00001d043514|Zm00001d043514, Zm00001d031349|Zm00001d031349, Zm00001d004451|Zm00001d004451, Zm00001d027511|Zm00001d027511, Zm00001d031364|Zm00001d0313…	21/1421	153/12712	0.188016	0.663279	Zm00001d003247|Zm00001d003247, Zm00001d018810|Zm00001d018810, Zm00001d034241|Zm00001d034241, Zm00001d054044|Zm00001d054044, Zm00001d048050|Zm00001d048050, Zm00001d030544|Zm00001d030544, Zm00001d018790|Zm00001d018790, Zm00001d043514|Zm00001d043514, Zm00001d031349|Zm00001d031349, Zm00001d004451|Zm00001d004451, Zm00001d027511|Zm00001d027511, Zm00001d031364|Zm00001d031364, Zm00001d031403|Zm00001d0314…	17	Zm00001d053684|Zm00001d053684, Zm00001d020428|Zm00001d020428, Zm00001d033618|Zm00001d033618, Zm00001d021367|Zm00001d021367	4
zma00604	Metabolism	Glycan biosynthesis and metabolism	Glycosphingolipid biosynthesis - ganglio series	Zm00001d027803|Zm00001d027803, Zm00001d042654|Zm00001d042654, Zm00001d028139|Zm00001d028139, Zm00001d028361|Zm00001d028361, Zm00001d003091|Zm00001d003091, Zm00001d042202|Zm00001d042202, Zm00001d025814|Zm00001d025814, Zm00001d039254|Zm00001d039254, Zm00001d047976|Zm00001d047976	9/1421	58/12712	0.19498	0.669257	Zm00001d028139|Zm00001d028139, Zm00001d028361|Zm00001d028361, Zm00001d003091|Zm00001d003091, Zm00001d042202|Zm00001d042202, Zm00001d025814|Zm00001d025814, Zm00001d047976|Zm00001d047976	6	Zm00001d027803|Zm00001d027803, Zm00001d042654|Zm00001d042654, Zm00001d039254|Zm00001d039254	3
zma00750	Metabolism	Metabolism of cofactors and vitamins	Vitamin B6 metabolism	Zm00001d006365|Zm00001d006365, Zm00001d018632|Zm00001d018632, Zm00001d018633|Zm00001d018633, Zm00001d044395|Zm00001d044395	4/1421	23/12712	0.251632	0.840981	Zm00001d006365|Zm00001d006365, Zm00001d018632|Zm00001d018632, Zm00001d018633|Zm00001d018633, Zm00001d044395|Zm00001d044395	4		0
zma00330	Metabolism	Amino acid metabolism	Arginine and proline metabolism	Zm00001d029853|Zm00001d029853, Zm00001d038841|Zm00001d038841, Zm00001d051754|Zm00001d051754, Zm00001d004731|Zm00001d004731, Zm00001d020544|Zm00001d020544, Zm00001d047124|Zm00001d047124, Zm00001d022593|Zm00001d022593, Zm00001d003983|Zm00001d003983, Zm00001d020543|Zm00001d020543, Zm00001d012391|Zm00001d012391, Zm00001d017418|Zm00001d017418, Zm00001d007765|Zm00001d007765, Zm00001d021321|Zm00001d0213…	14/1421	104/12712	0.270345	0.880354	Zm00001d029853|Zm00001d029853, Zm00001d038841|Zm00001d038841, Zm00001d051754|Zm00001d051754, Zm00001d004731|Zm00001d004731, Zm00001d020544|Zm00001d020544, Zm00001d047124|Zm00001d047124, Zm00001d022593|Zm00001d022593, Zm00001d020543|Zm00001d020543, Zm00001d017418|Zm00001d017418, Zm00001d021321|Zm00001d021321	10	Zm00001d003983|Zm00001d003983, Zm00001d012391|Zm00001d012391, Zm00001d007765|Zm00001d007765, Zm00001d013053|Zm00001d013053	4
zma00053	Metabolism	Carbohydrate metabolism	Ascorbate and aldarate metabolism	Zm00001d049954|Zm00001d049954, Zm00001d046234|Zm00001d046234, Zm00001d051754|Zm00001d051754, Zm00001d004731|Zm00001d004731, Zm00001d049683|Zm00001d049683, Zm00001d003983|Zm00001d003983, Zm00001d011363|Zm00001d011363, Zm00001d025441|Zm00001d025441, Zm00001d017418|Zm00001d017418, Zm00001d020434|Zm00001d020434, Zm00001d020261|Zm00001d020261, Zm00001d053895|Zm00001d053895, Zm00001d008960|Zm00001d0089…	13/1421	97/12712	0.285979	0.907983	Zm00001d049954|Zm00001d049954, Zm00001d046234|Zm00001d046234, Zm00001d051754|Zm00001d051754, Zm00001d004731|Zm00001d004731, Zm00001d049683|Zm00001d049683, Zm00001d011363|Zm00001d011363, Zm00001d017418|Zm00001d017418, Zm00001d020434|Zm00001d020434, Zm00001d020261|Zm00001d020261, Zm00001d053895|Zm00001d053895, Zm00001d008960|Zm00001d008960	11	Zm00001d003983|Zm00001d003983, Zm00001d025441|Zm00001d025441	2
zma00254	Metabolism	Biosynthesis of other secondary metabolites	Aflatoxin biosynthesis	Zm00001d024998|Zm00001d024998	1/1421	3/12712	0.299283	0.911241		0	Zm00001d024998|Zm00001d024998	1
zma00270	Metabolism	Amino acid metabolism	Cysteine and methionine metabolism	Zm00001d018977|Zm00001d018977, Zm00001d028303|Zm00001d028303, Zm00001d004413|Zm00001d004413, Zm00001d020544|Zm00001d020544, Zm00001d030548|Zm00001d030548, Zm00001d011735|Zm00001d011735, Zm00001d034241|Zm00001d034241, Zm00001d018211|Zm00001d018211, Zm00001d020543|Zm00001d020543, Zm00001d042274|Zm00001d042274, Zm00001d000163|Zm00001d000163, Zm00001d018473|Zm00001d018473, Zm00001d039487|Zm00001d0394…	30/1421	243/12712	0.308604	0.911241	Zm00001d028303|Zm00001d028303, Zm00001d004413|Zm00001d004413, Zm00001d020544|Zm00001d020544, Zm00001d030548|Zm00001d030548, Zm00001d011735|Zm00001d011735, Zm00001d034241|Zm00001d034241, Zm00001d018211|Zm00001d018211, Zm00001d020543|Zm00001d020543, Zm00001d042274|Zm00001d042274, Zm00001d000163|Zm00001d000163, Zm00001d039487|Zm00001d039487, Zm00001d026060|Zm00001d026060, Zm00001d042471|Zm00001d0424…	25	Zm00001d018977|Zm00001d018977, Zm00001d018473|Zm00001d018473, Zm00001d051614|Zm00001d051614, Zm00001d021235|Zm00001d021235, Zm00001d043101|Zm00001d043101	5
zma00405	Metabolism	Biosynthesis of other secondary metabolites	Phenazine biosynthesis	Zm00001d043544|Zm00001d043544, Zm00001d034713|Zm00001d034713	2/1421	10/12712	0.309745	0.911241	Zm00001d043544|Zm00001d043544	1	Zm00001d034713|Zm00001d034713	1
zma00790	Metabolism	Metabolism of cofactors and vitamins	Folate biosynthesis	Zm00001d003174|Zm00001d003174, Zm00001d021338|Zm00001d021338, Zm00001d025761|Zm00001d025761, Zm00001d003173|Zm00001d003173, Zm00001d032529|Zm00001d032529, Zm00001d034715|Zm00001d034715, Zm00001d051041|Zm00001d051041, Zm00001d053887|Zm00001d053887, Zm00001d010744|Zm00001d010744	9/1421	66/12712	0.315706	0.911241	Zm00001d003174|Zm00001d003174, Zm00001d025761|Zm00001d025761, Zm00001d003173|Zm00001d003173, Zm00001d034715|Zm00001d034715, Zm00001d053887|Zm00001d053887, Zm00001d010744|Zm00001d010744	6	Zm00001d021338|Zm00001d021338, Zm00001d032529|Zm00001d032529, Zm00001d051041|Zm00001d051041	3
zma00333	Metabolism	Biosynthesis of other secondary metabolites	Prodigiosin biosynthesis	Zm00001d019926|Zm00001d019926, Zm00001d031453|Zm00001d031453, Zm00001d016550|Zm00001d016550	3/1421	18/12712	0.326468	0.912058	Zm00001d031453|Zm00001d031453, Zm00001d016550|Zm00001d016550	2	Zm00001d019926|Zm00001d019926	1
zma00460	Metabolism	Metabolism of other amino acids	Cyanoamino acid metabolism	Zm00001d023994|GLU1, Zm00001d025846|Zm00001d025846, Zm00001d012603|Zm00001d012603, Zm00001d004413|Zm00001d004413, Zm00001d013268|Zm00001d013268, Zm00001d021119|Zm00001d021119, Zm00001d035753|Zm00001d035753, Zm00001d042210|Zm00001d042210, Zm00001d042207|Zm00001d042207, Zm00001d025116|Zm00001d025116, Zm00001d042209|Zm00001d042209, Zm00001d008435|Zm00001d008435	12/1421	92/12712	0.330352	0.912058	Zm00001d023994|GLU1, Zm00001d025846|Zm00001d025846, Zm00001d012603|Zm00001d012603, Zm00001d004413|Zm00001d004413, Zm00001d021119|Zm00001d021119, Zm00001d035753|Zm00001d035753, Zm00001d042210|Zm00001d042210, Zm00001d042207|Zm00001d042207, Zm00001d025116|Zm00001d025116, Zm00001d042209|Zm00001d042209, Zm00001d008435|Zm00001d008435	11	Zm00001d013268|Zm00001d013268	1
zma00640	Metabolism	Carbohydrate metabolism	Propanoate metabolism	Zm00001d023779|Zm00001d023779, Zm00001d023694|Zm00001d023694, Zm00001d024998|Zm00001d024998, Zm00001d040670|Zm00001d040670, Zm00001d007892|Zm00001d007892, Zm00001d014945|Zm00001d014945, Zm00001d046439|Zm00001d046439	7/1421	52/12712	0.361525	0.965508	Zm00001d023779|Zm00001d023779, Zm00001d023694|Zm00001d023694, Zm00001d040670|Zm00001d040670, Zm00001d007892|Zm00001d007892, Zm00001d014945|Zm00001d014945, Zm00001d046439|Zm00001d046439	6	Zm00001d024998|Zm00001d024998	1
zma00562	Metabolism	Carbohydrate metabolism	Inositol phosphate metabolism	Zm00001d046234|Zm00001d046234, Zm00001d012924|Zm00001d012924, Zm00001d034714|Zm00001d034714, Zm00001d047972|Zm00001d047972, Zm00001d033927|Zm00001d033927, Zm00001d029209|Zm00001d029209, Zm00001d013603|Zm00001d013603, Zm00001d038831|Zm00001d038831, Zm00001d033451|Zm00001d033451, Zm00001d028180|Zm00001d028180, Zm00001d042909|Zm00001d042909, Zm00001d013090|Zm00001d013090, Zm00001d034410|Zm00001d0344…	23/1421	189/12712	0.364916	0.965508	Zm00001d046234|Zm00001d046234, Zm00001d012924|Zm00001d012924, Zm00001d034714|Zm00001d034714, Zm00001d047972|Zm00001d047972, Zm00001d042909|Zm00001d042909, Zm00001d042887|Zm00001d042887, Zm00001d028366|Zm00001d028366, Zm00001d016470|Zm00001d016470, Zm00001d046439|Zm00001d046439, Zm00001d012402|Zm00001d012402, Zm00001d033300|Zm00001d033300	11	Zm00001d033927|Zm00001d033927, Zm00001d029209|Zm00001d029209, Zm00001d013603|Zm00001d013603, Zm00001d038831|Zm00001d038831, Zm00001d033451|Zm00001d033451, Zm00001d028180|Zm00001d028180, Zm00001d013090|Zm00001d013090, Zm00001d034410|Zm00001d034410, Zm00001d006063|Zm00001d006063, Zm00001d035614|Zm00001d035614, Zm00001d002940|Zm00001d002940, Zm00001d015363|Zm00001d015363	12
zma00520	Metabolism	Carbohydrate metabolism	Amino sugar and nucleotide sugar metabolism	Zm00001d036370|Zm00001d036370, Zm00001d018966|Zm00001d018966, Zm00001d003190|Zm00001d003190, Zm00001d042768|Zm00001d042768, Zm00001d040667|Zm00001d040667, Zm00001d048903|Zm00001d048903, Zm00001d028572|Zm00001d028572, Zm00001d052260|Zm00001d052260, Zm00001d042769|Zm00001d042769, Zm00001d043988|Zm00001d043988, Zm00001d037689|Zm00001d037689, Zm00001d048669|Zm00001d048669, Zm00001d021026|Zm00001d0210…	37/1421	312/12712	0.37614	0.974894	Zm00001d036370|Zm00001d036370, Zm00001d018966|Zm00001d018966, Zm00001d003190|Zm00001d003190, Zm00001d042768|Zm00001d042768, Zm00001d040667|Zm00001d040667, Zm00001d048903|Zm00001d048903, Zm00001d028572|Zm00001d028572, Zm00001d052260|Zm00001d052260, Zm00001d042769|Zm00001d042769, Zm00001d043988|Zm00001d043988, Zm00001d037689|Zm00001d037689, Zm00001d048669|Zm00001d048669, Zm00001d021026|Zm00001d0210…	29	Zm00001d007184|Zm00001d007184, Zm00001d029023|Zm00001d029023, Zm00001d011877|Zm00001d011877, Zm00001d019266|Zm00001d019266, Zm00001d048993|Zm00001d048993, Zm00001d042771|Zm00001d042771, Zm00001d046772|Zm00001d046772, Zm00001d036666|Zm00001d036666	8
zma00410	Metabolism	Metabolism of other amino acids	beta-Alanine metabolism	Zm00001d023779|Zm00001d023779, Zm00001d051754|Zm00001d051754, Zm00001d004731|Zm00001d004731, Zm00001d021442|Zm00001d021442, Zm00001d021506|Zm00001d021506, Zm00001d003983|Zm00001d003983, Zm00001d047981|Zm00001d047981, Zm00001d017418|Zm00001d017418, Zm00001d000170|Zm00001d000170, Zm00001d046439|Zm00001d046439	10/1421	80/12712	0.404356	1	Zm00001d023779|Zm00001d023779, Zm00001d051754|Zm00001d051754, Zm00001d004731|Zm00001d004731, Zm00001d021506|Zm00001d021506, Zm00001d017418|Zm00001d017418, Zm00001d000170|Zm00001d000170, Zm00001d046439|Zm00001d046439	7	Zm00001d021442|Zm00001d021442, Zm00001d003983|Zm00001d003983, Zm00001d047981|Zm00001d047981	3
zma00360	Metabolism	Amino acid metabolism	Phenylalanine metabolism	Zm00001d009858|Zm00001d009858, Zm00001d037849|Zm00001d037849, Zm00001d021442|Zm00001d021442, Zm00001d033286|Zm00001d033286, Zm00001d005998|Zm00001d005998, Zm00001d039276|Zm00001d039276, Zm00001d051164|Zm00001d051164, Zm00001d003015|Zm00001d003015, Zm00001d048736|Zm00001d048736, Zm00001d051166|Zm00001d051166, Zm00001d017276|Zm00001d017276, Zm00001d027949|Zm00001d027949	12/1421	99/12712	0.429011	1	Zm00001d009858|Zm00001d009858, Zm00001d037849|Zm00001d037849, Zm00001d033286|Zm00001d033286, Zm00001d005998|Zm00001d005998, Zm00001d039276|Zm00001d039276, Zm00001d051164|Zm00001d051164, Zm00001d003015|Zm00001d003015, Zm00001d048736|Zm00001d048736, Zm00001d051166|Zm00001d051166, Zm00001d017276|Zm00001d017276, Zm00001d027949|Zm00001d027949	11	Zm00001d021442|Zm00001d021442	1
zma00280	Metabolism	Amino acid metabolism	Valine, leucine and isoleucine degradation	Zm00001d023779|Zm00001d023779, Zm00001d035475|Zm00001d035475, Zm00001d023694|Zm00001d023694, Zm00001d009660|Zm00001d009660, Zm00001d028303|Zm00001d028303, Zm00001d040670|Zm00001d040670, Zm00001d051754|Zm00001d051754, Zm00001d004731|Zm00001d004731, Zm00001d007892|Zm00001d007892, Zm00001d028909|Zm00001d028909, Zm00001d003983|Zm00001d003983, Zm00001d017418|Zm00001d017418, Zm00001d046439|Zm00001d0464…	13/1421	109/12712	0.446314	1	Zm00001d023779|Zm00001d023779, Zm00001d035475|Zm00001d035475, Zm00001d023694|Zm00001d023694, Zm00001d009660|Zm00001d009660, Zm00001d028303|Zm00001d028303, Zm00001d040670|Zm00001d040670, Zm00001d051754|Zm00001d051754, Zm00001d004731|Zm00001d004731, Zm00001d007892|Zm00001d007892, Zm00001d028909|Zm00001d028909, Zm00001d017418|Zm00001d017418, Zm00001d046439|Zm00001d046439	12	Zm00001d003983|Zm00001d003983	1
zma00515	Metabolism	Glycan biosynthesis and metabolism	Mannose type O-glycan biosynthesis	Zm00001d046004|Zm00001d046004, Zm00001d040071|Zm00001d040071, Zm00001d008495|Zm00001d008495	3/1421	22/12712	0.45275	1	Zm00001d046004|Zm00001d046004, Zm00001d040071|Zm00001d040071, Zm00001d008495|Zm00001d008495	3		0
zma01040	Metabolism	Lipid metabolism	Biosynthesis of unsaturated fatty acids	Zm00001d023768|Zm00001d023768, Zm00001d048890|Zm00001d048890, Zm00001d023769|Zm00001d023769, Zm00001d031453|Zm00001d031453, Zm00001d018847|Zm00001d018847, Zm00001d003648|Zm00001d003648, Zm00001d052931|Zm00001d052931, Zm00001d016550|Zm00001d016550, Zm00001d042892|Zm00001d042892	9/1421	76/12712	0.480462	1	Zm00001d023768|Zm00001d023768, Zm00001d048890|Zm00001d048890, Zm00001d023769|Zm00001d023769, Zm00001d031453|Zm00001d031453, Zm00001d018847|Zm00001d018847, Zm00001d052931|Zm00001d052931, Zm00001d016550|Zm00001d016550, Zm00001d042892|Zm00001d042892	8	Zm00001d003648|Zm00001d003648	1
zma00350	Metabolism	Amino acid metabolism	Tyrosine metabolism	Zm00001d049716|Zm00001d049716, Zm00001d021442|Zm00001d021442, Zm00001d030348|Zm00001d030348, Zm00001d049059|Zm00001d049059, Zm00001d049407|Zm00001d049407, Zm00001d048736|Zm00001d048736, Zm00001d042151|Zm00001d042151, Zm00001d000001|Zm00001d000001, Zm00001d027949|Zm00001d027949	9/1421	77/12712	0.496736	1	Zm00001d049716|Zm00001d049716, Zm00001d030348|Zm00001d030348, Zm00001d049059|Zm00001d049059, Zm00001d048736|Zm00001d048736, Zm00001d000001|Zm00001d000001, Zm00001d027949|Zm00001d027949	6	Zm00001d021442|Zm00001d021442, Zm00001d049407|Zm00001d049407, Zm00001d042151|Zm00001d042151	3
zma00860	Metabolism	Metabolism of cofactors and vitamins	Porphyrin metabolism	Zm00001d046493|Zm00001d046493, Zm00001d044138|Zm00001d044138, Zm00001d008905|Zm00001d008905, Zm00001d011819|Zm00001d011819, Zm00001d036894|Zm00001d036894, Zm00001d032576|Zm00001d032576, Zm00001d040356|Zm00001d040356, Zm00001d021288|Zm00001d021288, Zm00001d018034|Zm00001d018034, Zm00001d048372|Zm00001d048372, Zm00001d001820|Zm00001d001820, Zm00001d001850|Zm00001d001850	12/1421	104/12712	0.499591	1	Zm00001d008905|Zm00001d008905, Zm00001d036894|Zm00001d036894, Zm00001d032576|Zm00001d032576, Zm00001d040356|Zm00001d040356, Zm00001d021288|Zm00001d021288, Zm00001d018034|Zm00001d018034, Zm00001d048372|Zm00001d048372, Zm00001d001820|Zm00001d001820	8	Zm00001d046493|Zm00001d046493, Zm00001d044138|Zm00001d044138, Zm00001d011819|Zm00001d011819, Zm00001d001850|Zm00001d001850	4
zma00900	Metabolism	Metabolism of terpenoids and polyketides	Terpenoid backbone biosynthesis	Zm00001d019060|Zm00001d019060, Zm00001d017139|Zm00001d017139, Zm00001d037174|Zm00001d037174, Zm00001d040163|Zm00001d040163, Zm00001d043727|Zm00001d043727, Zm00001d011673|Zm00001d011673, Zm00001d040356|Zm00001d040356, Zm00001d012197|Zm00001d012197, Zm00001d051416|Zm00001d051416, Zm00001d031559|Zm00001d031559, Zm00001d018034|Zm00001d018034, Zm00001d030426|Zm00001d030426	12/1421	105/12712	0.51349	1	Zm00001d019060|Zm00001d019060, Zm00001d017139|Zm00001d017139, Zm00001d037174|Zm00001d037174, Zm00001d040163|Zm00001d040163, Zm00001d043727|Zm00001d043727, Zm00001d011673|Zm00001d011673, Zm00001d040356|Zm00001d040356, Zm00001d012197|Zm00001d012197, Zm00001d051416|Zm00001d051416, Zm00001d031559|Zm00001d031559, Zm00001d018034|Zm00001d018034	11	Zm00001d030426|Zm00001d030426	1
zma00561	Metabolism	Lipid metabolism	Glycerolipid metabolism	Zm00001d032608|Zm00001d032608, Zm00001d051754|Zm00001d051754, Zm00001d004731|Zm00001d004731, Zm00001d034206|Zm00001d034206, Zm00001d003983|Zm00001d003983, Zm00001d045528|Zm00001d045528, Zm00001d039416|Zm00001d039416, Zm00001d042813|Zm00001d042813, Zm00001d007714|Zm00001d007714, Zm00001d037336|Zm00001d037336, Zm00001d013166|Zm00001d013166, Zm00001d014984|Zm00001d014984, Zm00001d040666|Zm00001d0406…	25/1421	224/12712	0.53539	1	Zm00001d032608|Zm00001d032608, Zm00001d051754|Zm00001d051754, Zm00001d004731|Zm00001d004731, Zm00001d045528|Zm00001d045528, Zm00001d039416|Zm00001d039416, Zm00001d042813|Zm00001d042813, Zm00001d007714|Zm00001d007714, Zm00001d037336|Zm00001d037336, Zm00001d014984|Zm00001d014984, Zm00001d040666|Zm00001d040666, Zm00001d049616|Zm00001d049616, Zm00001d045647|Zm00001d045647, Zm00001d013455|Zm00001d0134…	18	Zm00001d034206|Zm00001d034206, Zm00001d003983|Zm00001d003983, Zm00001d013166|Zm00001d013166, Zm00001d002163|Zm00001d002163, Zm00001d003750|Zm00001d003750, Zm00001d026062|Zm00001d026062, Zm00001d004674|Zm00001d004674	7
zma00340	Metabolism	Amino acid metabolism	Histidine metabolism	Zm00001d051754|Zm00001d051754, Zm00001d004731|Zm00001d004731, Zm00001d003983|Zm00001d003983, Zm00001d017418|Zm00001d017418	4/1421	34/12712	0.536593	1	Zm00001d051754|Zm00001d051754, Zm00001d004731|Zm00001d004731, Zm00001d017418|Zm00001d017418	3	Zm00001d003983|Zm00001d003983	1
zma00965	Metabolism	Biosynthesis of other secondary metabolites	Betalain biosynthesis	Zm00001d012228|Zm00001d012228, Zm00001d027949|Zm00001d027949	2/1421	16/12712	0.547877	1	Zm00001d012228|Zm00001d012228, Zm00001d027949|Zm00001d027949	2		0
zma00710	Metabolism	Energy metabolism	Carbon fixation in photosynthetic organisms	Zm00001d017121|Zm00001d017121, Zm00001d047893|Zm00001d047893, Zm00001d032517|Zm00001d032517, Zm00001d053798|Zm00001d053798, Zm00001d006875|Zm00001d006875, Zm00001d052482|Zm00001d052482, Zm00001d010172|Zm00001d010172, Zm00001d034241|Zm00001d034241, Zm00001d038163|Zm00001d038163, Zm00001d038161|Zm00001d038161, Zm00001d042909|Zm00001d042909, Zm00001d048513|Zm00001d048513, Zm00001d046170|Zm00001d0461…	17/1421	153/12712	0.549076	1	Zm00001d047893|Zm00001d047893, Zm00001d032517|Zm00001d032517, Zm00001d052482|Zm00001d052482, Zm00001d010172|Zm00001d010172, Zm00001d034241|Zm00001d034241, Zm00001d038161|Zm00001d038161, Zm00001d042909|Zm00001d042909, Zm00001d048513|Zm00001d048513, Zm00001d046170|Zm00001d046170, Zm00001d027488|Zm00001d027488, Zm00001d003429|Zm00001d003429	11	Zm00001d017121|Zm00001d017121, Zm00001d053798|Zm00001d053798, Zm00001d006875|Zm00001d006875, Zm00001d038163|Zm00001d038163, Zm00001d046942|Zm00001d046942, Zm00001d024575|Zm00001d024575	6
zma00620	Metabolism	Carbohydrate metabolism	Pyruvate metabolism	Zm00001d003247|Zm00001d003247, Zm00001d024998|Zm00001d024998, Zm00001d047893|Zm00001d047893, Zm00001d051754|Zm00001d051754, Zm00001d004731|Zm00001d004731, Zm00001d034241|Zm00001d034241, Zm00001d038163|Zm00001d038163, Zm00001d038161|Zm00001d038161, Zm00001d003983|Zm00001d003983, Zm00001d033225|Zm00001d033225, Zm00001d017418|Zm00001d017418, Zm00001d043990|Zm00001d043990, Zm00001d044748|Zm00001d0447…	17/1421	155/12712	0.571614	1	Zm00001d003247|Zm00001d003247, Zm00001d047893|Zm00001d047893, Zm00001d051754|Zm00001d051754, Zm00001d004731|Zm00001d004731, Zm00001d034241|Zm00001d034241, Zm00001d038161|Zm00001d038161, Zm00001d017418|Zm00001d017418, Zm00001d043990|Zm00001d043990, Zm00001d044748|Zm00001d044748, Zm00001d046170|Zm00001d046170, Zm00001d014945|Zm00001d014945	11	Zm00001d024998|Zm00001d024998, Zm00001d038163|Zm00001d038163, Zm00001d003983|Zm00001d003983, Zm00001d033225|Zm00001d033225, Zm00001d018046|Zm00001d018046, Zm00001d019992|Zm00001d019992	6
zma00950	Metabolism	Biosynthesis of other secondary metabolites	Isoquinoline alkaloid biosynthesis	Zm00001d021442|Zm00001d021442, Zm00001d049407|Zm00001d049407, Zm00001d048736|Zm00001d048736, Zm00001d000001|Zm00001d000001, Zm00001d027949|Zm00001d027949	5/1421	45/12712	0.575824	1	Zm00001d048736|Zm00001d048736, Zm00001d000001|Zm00001d000001, Zm00001d027949|Zm00001d027949	3	Zm00001d021442|Zm00001d021442, Zm00001d049407|Zm00001d049407	2
zma00564	Metabolism	Lipid metabolism	Glycerophospholipid metabolism	Zm00001d012924|Zm00001d012924, Zm00001d034714|Zm00001d034714, Zm00001d005392|Zm00001d005392, Zm00001d025670|Zm00001d025670, Zm00001d051836|Zm00001d051836, Zm00001d045528|Zm00001d045528, Zm00001d042813|Zm00001d042813, Zm00001d006257|Zm00001d006257, Zm00001d007714|Zm00001d007714, Zm00001d014984|Zm00001d014984, Zm00001d043207|Zm00001d043207, Zm00001d049616|Zm00001d049616, Zm00001d049505|Zm00001d0495…	27/1421	247/12712	0.580078	1	Zm00001d012924|Zm00001d012924, Zm00001d034714|Zm00001d034714, Zm00001d005392|Zm00001d005392, Zm00001d051836|Zm00001d051836, Zm00001d045528|Zm00001d045528, Zm00001d042813|Zm00001d042813, Zm00001d007714|Zm00001d007714, Zm00001d014984|Zm00001d014984, Zm00001d043207|Zm00001d043207, Zm00001d049616|Zm00001d049616, Zm00001d043263|Zm00001d043263, Zm00001d005377|Zm00001d005377, Zm00001d002319|Zm00001d0023…	22	Zm00001d025670|Zm00001d025670, Zm00001d006257|Zm00001d006257, Zm00001d049505|Zm00001d049505, Zm00001d002163|Zm00001d002163, Zm00001d029955|Zm00001d029955	5
zma00250	Metabolism	Amino acid metabolism	Alanine, aspartate and glutamate metabolism	Zm00001d028750|Zm00001d028750, Zm00001d038841|Zm00001d038841, Zm00001d002326|Zm00001d002326, Zm00001d006875|Zm00001d006875, Zm00001d024203|Zm00001d024203, Zm00001d048050|Zm00001d048050, Zm00001d047981|Zm00001d047981, Zm00001d031349|Zm00001d031349, Zm00001d031364|Zm00001d031364, Zm00001d031403|Zm00001d031403, Zm00001d031379|Zm00001d031379, Zm00001d021367|Zm00001d021367, Zm00001d019161|Zm00001d0191…	13/1421	120/12712	0.591287	1	Zm00001d028750|Zm00001d028750, Zm00001d038841|Zm00001d038841, Zm00001d002326|Zm00001d002326, Zm00001d048050|Zm00001d048050, Zm00001d031349|Zm00001d031349, Zm00001d031364|Zm00001d031364, Zm00001d031403|Zm00001d031403, Zm00001d031379|Zm00001d031379, Zm00001d019161|Zm00001d019161	9	Zm00001d006875|Zm00001d006875, Zm00001d024203|Zm00001d024203, Zm00001d047981|Zm00001d047981, Zm00001d021367|Zm00001d021367	4
zma00430	Metabolism	Metabolism of other amino acids	Taurine and hypotaurine metabolism	Zm00001d031127|Zm00001d031127, Zm00001d047981|Zm00001d047981	2/1421	18/12712	0.613581	1	Zm00001d031127|Zm00001d031127	1	Zm00001d047981|Zm00001d047981	1
zma00780	Metabolism	Metabolism of cofactors and vitamins	Biotin metabolism	Zm00001d019926|Zm00001d019926, Zm00001d049351|Zm00001d049351, Zm00001d031453|Zm00001d031453, Zm00001d016550|Zm00001d016550	4/1421	38/12712	0.627284	1	Zm00001d031453|Zm00001d031453, Zm00001d016550|Zm00001d016550	2	Zm00001d019926|Zm00001d019926, Zm00001d049351|Zm00001d049351	2
zma00770	Metabolism	Metabolism of cofactors and vitamins	Pantothenate and CoA biosynthesis	Zm00001d028303|Zm00001d028303, Zm00001d021506|Zm00001d021506, Zm00001d017168|Zm00001d017168, Zm00001d039349|Zm00001d039349, Zm00001d032981|Zm00001d032981, Zm00001d015182|Zm00001d015182, Zm00001d000170|Zm00001d000170	7/1421	67/12712	0.633136	1	Zm00001d028303|Zm00001d028303, Zm00001d021506|Zm00001d021506, Zm00001d039349|Zm00001d039349, Zm00001d015182|Zm00001d015182, Zm00001d000170|Zm00001d000170	5	Zm00001d017168|Zm00001d017168, Zm00001d032981|Zm00001d032981	2
zma00902	Metabolism	Metabolism of terpenoids and polyketides	Monoterpenoid biosynthesis	Zm00001d002847|Zm00001d002847, Zm00001d051251|Zm00001d051251	2/1421	19/12712	0.643584	1	Zm00001d002847|Zm00001d002847, Zm00001d051251|Zm00001d051251	2		0
zma00261	Metabolism	Biosynthesis of other secondary metabolites	Monobactam biosynthesis	Zm00001d033981|Zm00001d033981, Zm00001d042274|Zm00001d042274, Zm00001d042471|Zm00001d042471, Zm00001d033100|Zm00001d033100	4/1421	39/12712	0.648101	1	Zm00001d033981|Zm00001d033981, Zm00001d042274|Zm00001d042274, Zm00001d042471|Zm00001d042471, Zm00001d033100|Zm00001d033100	4		0
zma00030	Metabolism	Carbohydrate metabolism	Pentose phosphate pathway	Zm00001d032517|Zm00001d032517, Zm00001d050155|Zm00001d050155, Zm00001d052482|Zm00001d052482, Zm00001d048195|Zm00001d048195, Zm00001d010172|Zm00001d010172, Zm00001d011877|Zm00001d011877, Zm00001d005934|Zm00001d005934, Zm00001d039499|Zm00001d039499, Zm00001d048513|Zm00001d048513, Zm00001d005935|Zm00001d005935, Zm00001d005933|Zm00001d005933, Zm00001d046942|Zm00001d046942, Zm00001d010375|Zm00001d0103…	14/1421	137/12712	0.680012	1	Zm00001d032517|Zm00001d032517, Zm00001d050155|Zm00001d050155, Zm00001d052482|Zm00001d052482, Zm00001d048195|Zm00001d048195, Zm00001d010172|Zm00001d010172, Zm00001d005934|Zm00001d005934, Zm00001d039499|Zm00001d039499, Zm00001d048513|Zm00001d048513, Zm00001d005935|Zm00001d005935, Zm00001d005933|Zm00001d005933, Zm00001d010375|Zm00001d010375	11	Zm00001d011877|Zm00001d011877, Zm00001d046942|Zm00001d046942, Zm00001d036666|Zm00001d036666	3
zma00061	Metabolism	Lipid metabolism	Fatty acid biosynthesis	Zm00001d024998|Zm00001d024998, Zm00001d045295|Zm00001d045295, Zm00001d019926|Zm00001d019926, Zm00001d049351|Zm00001d049351, Zm00001d031453|Zm00001d031453, Zm00001d016550|Zm00001d016550, Zm00001d043851|Zm00001d043851, Zm00001d042892|Zm00001d042892	8/1421	81/12712	0.697372	1	Zm00001d045295|Zm00001d045295, Zm00001d031453|Zm00001d031453, Zm00001d016550|Zm00001d016550, Zm00001d042892|Zm00001d042892	4	Zm00001d024998|Zm00001d024998, Zm00001d019926|Zm00001d019926, Zm00001d049351|Zm00001d049351, Zm00001d043851|Zm00001d043851	4
zma00730	Metabolism	Metabolism of cofactors and vitamins	Thiamine metabolism	Zm00001d019060|Zm00001d019060, Zm00001d011183|THI1-1, Zm00001d041814|Zm00001d041814, Zm00001d006926|Zm00001d006926	4/1421	42/12712	0.705792	1	Zm00001d019060|Zm00001d019060, Zm00001d011183|THI1-1, Zm00001d006926|Zm00001d006926	3	Zm00001d041814|Zm00001d041814	1
zma00650	Metabolism	Carbohydrate metabolism	Butanoate metabolism	Zm00001d002326|Zm00001d002326, Zm00001d017168|Zm00001d017168, Zm00001d047981|Zm00001d047981, Zm00001d043514|Zm00001d043514, Zm00001d009582|Zm00001d009582, Zm00001d019161|Zm00001d019161	6/1421	62/12712	0.7059	1	Zm00001d002326|Zm00001d002326, Zm00001d043514|Zm00001d043514, Zm00001d009582|Zm00001d009582, Zm00001d019161|Zm00001d019161	4	Zm00001d017168|Zm00001d017168, Zm00001d047981|Zm00001d047981	2
zma00130	Metabolism	Metabolism of cofactors and vitamins	Ubiquinone and other terpenoid-quinone biosynthesis	Zm00001d009858|Zm00001d009858, Zm00001d037849|Zm00001d037849, Zm00001d005251|Zm00001d005251, Zm00001d014157|Zm00001d014157, Zm00001d012607|Zm00001d012607, Zm00001d010698|Zm00001d010698, Zm00001d039276|Zm00001d039276, Zm00001d048736|Zm00001d048736	8/1421	83/12712	0.723334	1	Zm00001d009858|Zm00001d009858, Zm00001d037849|Zm00001d037849, Zm00001d005251|Zm00001d005251, Zm00001d014157|Zm00001d014157, Zm00001d012607|Zm00001d012607, Zm00001d010698|Zm00001d010698, Zm00001d039276|Zm00001d039276, Zm00001d048736|Zm00001d048736	8		0
zma00100	Metabolism	Lipid metabolism	Steroid biosynthesis	Zm00001d023309|Zm00001d023309, Zm00001d028299|Zm00001d028299, Zm00001d040196|Zm00001d040196, Zm00001d051847|Zm00001d051847, Zm00001d049301|Zm00001d049301, Zm00001d004519|Zm00001d004519, Zm00001d047678|Zm00001d047678	7/1421	75/12712	0.747573	1	Zm00001d040196|Zm00001d040196, Zm00001d051847|Zm00001d051847, Zm00001d049301|Zm00001d049301	3	Zm00001d023309|Zm00001d023309, Zm00001d028299|Zm00001d028299, Zm00001d004519|Zm00001d004519, Zm00001d047678|Zm00001d047678	4
zma00565	Metabolism	Lipid metabolism	Ether lipid metabolism	Zm00001d012924|Zm00001d012924, Zm00001d034714|Zm00001d034714, Zm00001d051836|Zm00001d051836, Zm00001d006257|Zm00001d006257, Zm00001d034068|Zm00001d034068, Zm00001d025699|Zm00001d025699, Zm00001d017994|Zm00001d017994, Zm00001d041226|Zm00001d041226	8/1421	85/12712	0.747759	1	Zm00001d012924|Zm00001d012924, Zm00001d034714|Zm00001d034714, Zm00001d051836|Zm00001d051836, Zm00001d034068|Zm00001d034068, Zm00001d025699|Zm00001d025699, Zm00001d017994|Zm00001d017994, Zm00001d041226|Zm00001d041226	7	Zm00001d006257|Zm00001d006257	1
zma03020	Genetic Information Processing	Transcription	RNA polymerase	Zm00001d011919|Zm00001d011919, Zm00001d005423|Zm00001d005423, Zm00001d043232|Zm00001d043232, Zm00001d037892|Zm00001d037892, Zm00001d039139|Zm00001d039139, Zm00001d046499|Zm00001d046499, Zm00001d017238|Zm00001d017238, Zm00001d017237|Zm00001d017237, Zm00001d042214|Zm00001d042214, Zm00001d043588|Zm00001d043588, Zm00001d024836|Zm00001d024836	11/1421	115/12712	0.751876	1	Zm00001d011919|Zm00001d011919, Zm00001d005423|Zm00001d005423, Zm00001d043232|Zm00001d043232, Zm00001d037892|Zm00001d037892, Zm00001d039139|Zm00001d039139, Zm00001d046499|Zm00001d046499, Zm00001d042214|Zm00001d042214, Zm00001d043588|Zm00001d043588, Zm00001d024836|Zm00001d024836	9	Zm00001d017238|Zm00001d017238, Zm00001d017237|Zm00001d017237	2
zma00220	Metabolism	Amino acid metabolism	Arginine biosynthesis	Zm00001d006875|Zm00001d006875, Zm00001d006360|Zm00001d006360, Zm00001d010463|Zm00001d010463, Zm00001d048050|Zm00001d048050, Zm00001d011477|Zm00001d011477, Zm00001d029162|Zm00001d029162, Zm00001d044053|Zm00001d044053, Zm00001d021367|Zm00001d021367	8/1421	86/12712	0.759391	1	Zm00001d006360|Zm00001d006360, Zm00001d010463|Zm00001d010463, Zm00001d048050|Zm00001d048050, Zm00001d011477|Zm00001d011477, Zm00001d044053|Zm00001d044053	5	Zm00001d006875|Zm00001d006875, Zm00001d029162|Zm00001d029162, Zm00001d021367|Zm00001d021367	3
zma00062	Metabolism	Lipid metabolism	Fatty acid elongation	Zm00001d018847|Zm00001d018847, Zm00001d030343|Zm00001d030343, Zm00001d047931|Zm00001d047931, Zm00001d048953|Zm00001d048953, Zm00001d028241|Zm00001d028241	5/1421	56/12712	0.765138	1	Zm00001d018847|Zm00001d018847, Zm00001d030343|Zm00001d030343, Zm00001d047931|Zm00001d047931, Zm00001d048953|Zm00001d048953, Zm00001d028241|Zm00001d028241	5		0
zma00400	Metabolism	Amino acid metabolism	Phenylalanine, tyrosine and tryptophan biosynthesis	Zm00001d036439|Zm00001d036439, Zm00001d025333|Zm00001d025333, Zm00001d002128|Zm00001d002128, Zm00001d003830|Zm00001d003830, Zm00001d048561|Zm00001d048561, Zm00001d043544|Zm00001d043544, Zm00001d034713|Zm00001d034713, Zm00001d014734|Zm00001d014734, Zm00001d048736|Zm00001d048736	9/1421	97/12712	0.77037	1	Zm00001d036439|Zm00001d036439, Zm00001d025333|Zm00001d025333, Zm00001d002128|Zm00001d002128, Zm00001d003830|Zm00001d003830, Zm00001d048561|Zm00001d048561, Zm00001d043544|Zm00001d043544, Zm00001d014734|Zm00001d014734, Zm00001d048736|Zm00001d048736	8	Zm00001d034713|Zm00001d034713	1
zma00260	Metabolism	Amino acid metabolism	Glycine, serine and threonine metabolism	Zm00001d042035|Zm00001d042035, Zm00001d021442|Zm00001d021442, Zm00001d020984|Zm00001d020984, Zm00001d003059|Zm00001d003059, Zm00001d003983|Zm00001d003983, Zm00001d042274|Zm00001d042274, Zm00001d030544|Zm00001d030544, Zm00001d018790|Zm00001d018790, Zm00001d031349|Zm00001d031349, Zm00001d004451|Zm00001d004451, Zm00001d042471|Zm00001d042471, Zm00001d031364|Zm00001d031364, Zm00001d040228|Zm00001d0402…	17/1421	176/12712	0.773962	1	Zm00001d042035|Zm00001d042035, Zm00001d020984|Zm00001d020984, Zm00001d003059|Zm00001d003059, Zm00001d042274|Zm00001d042274, Zm00001d030544|Zm00001d030544, Zm00001d018790|Zm00001d018790, Zm00001d031349|Zm00001d031349, Zm00001d004451|Zm00001d004451, Zm00001d042471|Zm00001d042471, Zm00001d031364|Zm00001d031364, Zm00001d040228|Zm00001d040228, Zm00001d046922|Zm00001d046922, Zm00001d031403|Zm00001d0314…	14	Zm00001d021442|Zm00001d021442, Zm00001d003983|Zm00001d003983, Zm00001d045653|Zm00001d045653	3
zma02010	Environmental Information Processing	Membrane transport	ABC transporters	Zm00001d039328|Zm00001d039328, Zm00001d034940|Zm00001d034940, Zm00001d021647|Zm00001d021647, Zm00001d050259|Zm00001d050259, Zm00001d011644|Zm00001d011644, Zm00001d014611|Zm00001d014611, Zm00001d050260|Zm00001d050260, Zm00001d044476|Zm00001d044476, Zm00001d048860|Zm00001d048860, Zm00001d004762|Zm00001d004762, Zm00001d037393|Zm00001d037393, Zm00001d048329|Zm00001d048329, Zm00001d020811|Zm00001d0208…	17/1421	178/12712	0.789271	1	Zm00001d039328|Zm00001d039328, Zm00001d034940|Zm00001d034940, Zm00001d021647|Zm00001d021647, Zm00001d050259|Zm00001d050259, Zm00001d011644|Zm00001d011644, Zm00001d014611|Zm00001d014611, Zm00001d044476|Zm00001d044476, Zm00001d004762|Zm00001d004762, Zm00001d048329|Zm00001d048329, Zm00001d020811|Zm00001d020811, Zm00001d012438|Zm00001d012438, Zm00001d048327|Zm00001d048327	12	Zm00001d050260|Zm00001d050260, Zm00001d048860|Zm00001d048860, Zm00001d037393|Zm00001d037393, Zm00001d013020|Zm00001d013020, Zm00001d042126|Zm00001d042126	5
zma00920	Metabolism	Energy metabolism	Sulfur metabolism	Zm00001d033981|Zm00001d033981, Zm00001d004413|Zm00001d004413, Zm00001d011735|Zm00001d011735, Zm00001d006467|Zm00001d006467, Zm00001d033100|Zm00001d033100, Zm00001d033029|Zm00001d033029	6/1421	69/12712	0.79801	1	Zm00001d033981|Zm00001d033981, Zm00001d004413|Zm00001d004413, Zm00001d011735|Zm00001d011735, Zm00001d006467|Zm00001d006467, Zm00001d033100|Zm00001d033100, Zm00001d033029|Zm00001d033029	6		0
zma00511	Metabolism	Glycan biosynthesis and metabolism	Other glycan degradation	Zm00001d027803|Zm00001d027803, Zm00001d042654|Zm00001d042654, Zm00001d035046|Zm00001d035046, Zm00001d028139|Zm00001d028139, Zm00001d028361|Zm00001d028361, Zm00001d042202|Zm00001d042202, Zm00001d039254|Zm00001d039254, Zm00001d047976|Zm00001d047976	8/1421	90/12712	0.802076	1	Zm00001d035046|Zm00001d035046, Zm00001d028139|Zm00001d028139, Zm00001d028361|Zm00001d028361, Zm00001d042202|Zm00001d042202, Zm00001d047976|Zm00001d047976	5	Zm00001d027803|Zm00001d027803, Zm00001d042654|Zm00001d042654, Zm00001d039254|Zm00001d039254	3
zma00524	Metabolism	Biosynthesis of other secondary metabolites	Neomycin, kanamycin and gentamicin biosynthesis	Zm00001d037689|Zm00001d037689	1/1421	14/12712	0.80995	1	Zm00001d037689|Zm00001d037689	1		0
zma00960	Metabolism	Biosynthesis of other secondary metabolites	Tropane, piperidine and pyridine alkaloid biosynthesis	Zm00001d021442|Zm00001d021442, Zm00001d018605|Zm00001d018605, Zm00001d048736|Zm00001d048736	3/1421	39/12712	0.827109	1	Zm00001d018605|Zm00001d018605, Zm00001d048736|Zm00001d048736	2	Zm00001d021442|Zm00001d021442	1
zma04933	Human Diseases	Endocrine and metabolic disease	AGE-RAGE signaling pathway in diabetic complications	Zm00001d026542|Zm00001d026542, Zm00001d032190|Zm00001d032190, Zm00001d007962|Zm00001d007962, Zm00001d050404|Zm00001d050404, Zm00001d027492|Zm00001d027492, Zm00001d010732|Zm00001d010732	6/1421	72/12712	0.829958	1	Zm00001d026542|Zm00001d026542, Zm00001d032190|Zm00001d032190, Zm00001d007962|Zm00001d007962, Zm00001d050404|Zm00001d050404	4	Zm00001d027492|Zm00001d027492, Zm00001d010732|Zm00001d010732	2
zma00440	Metabolism	Metabolism of other amino acids	Phosphonate and phosphinate metabolism	Zm00001d049505|Zm00001d049505	1/1421	15/12712	0.831218	1		0	Zm00001d049505|Zm00001d049505	1
zma03410	Genetic Information Processing	Replication and repair	Base excision repair	Zm00001d053070|Zm00001d053070, Zm00001d024423|Zm00001d024423, Zm00001d031751|Zm00001d031751, Zm00001d009673|Zm00001d009673, Zm00001d023430|Zm00001d023430, Zm00001d024509|Zm00001d024509, Zm00001d031750|Zm00001d031750, Zm00001d043416|Zm00001d043416, Zm00001d045626|Zm00001d045626, Zm00001d012722|Zm00001d012722	10/1421	114/12712	0.833404	1	Zm00001d009673|Zm00001d009673, Zm00001d024509|Zm00001d024509	2	Zm00001d053070|Zm00001d053070, Zm00001d024423|Zm00001d024423, Zm00001d031751|Zm00001d031751, Zm00001d023430|Zm00001d023430, Zm00001d031750|Zm00001d031750, Zm00001d043416|Zm00001d043416, Zm00001d045626|Zm00001d045626, Zm00001d012722|Zm00001d012722	8
zma00310	Metabolism	Amino acid metabolism	Lysine degradation	Zm00001d052079|Zm00001d052079, Zm00001d051754|Zm00001d051754, Zm00001d042035|Zm00001d042035, Zm00001d004731|Zm00001d004731, Zm00001d020984|Zm00001d020984, Zm00001d003983|Zm00001d003983, Zm00001d017418|Zm00001d017418, Zm00001d040228|Zm00001d040228	8/1421	95/12712	0.847075	1	Zm00001d052079|Zm00001d052079, Zm00001d051754|Zm00001d051754, Zm00001d042035|Zm00001d042035, Zm00001d004731|Zm00001d004731, Zm00001d020984|Zm00001d020984, Zm00001d017418|Zm00001d017418, Zm00001d040228|Zm00001d040228	7	Zm00001d003983|Zm00001d003983	1
zma00040	Metabolism	Carbohydrate metabolism	Pentose and glucuronate interconversions	Zm00001d035899|Zm00001d035899, Zm00001d031727|Zm00001d031727, Zm00001d042624|Zm00001d042624, Zm00001d042625|Zm00001d042625, Zm00001d022104|Zm00001d022104, Zm00001d024913|Zm00001d024913, Zm00001d040650|Zm00001d040650, Zm00001d038874|Zm00001d038874, Zm00001d014757|Zm00001d014757, Zm00001d040649|Zm00001d040649, Zm00001d012766|Zm00001d012766, Zm00001d045628|Zm00001d045628, Zm00001d025067|Zm00001d0250…	18/1421	198/12712	0.854953	1	Zm00001d035899|Zm00001d035899, Zm00001d031727|Zm00001d031727, Zm00001d042624|Zm00001d042624, Zm00001d042625|Zm00001d042625, Zm00001d022104|Zm00001d022104, Zm00001d024913|Zm00001d024913, Zm00001d038874|Zm00001d038874, Zm00001d014757|Zm00001d014757, Zm00001d040649|Zm00001d040649, Zm00001d012766|Zm00001d012766, Zm00001d045628|Zm00001d045628, Zm00001d045048|Zm00001d045048, Zm00001d040589|Zm00001d0405…	15	Zm00001d040650|Zm00001d040650, Zm00001d025067|Zm00001d025067, Zm00001d015129|Zm00001d015129	3
zma00051	Metabolism	Carbohydrate metabolism	Fructose and mannose metabolism	Zm00001d031727|Zm00001d031727, Zm00001d028572|Zm00001d028572, Zm00001d037689|Zm00001d037689, Zm00001d032517|Zm00001d032517, Zm00001d048195|Zm00001d048195, Zm00001d010172|Zm00001d010172, Zm00001d042909|Zm00001d042909, Zm00001d005934|Zm00001d005934, Zm00001d039499|Zm00001d039499, Zm00001d048513|Zm00001d048513, Zm00001d005935|Zm00001d005935, Zm00001d005933|Zm00001d005933, Zm00001d046942|Zm00001d0469…	16/1421	178/12712	0.855097	1	Zm00001d031727|Zm00001d031727, Zm00001d028572|Zm00001d028572, Zm00001d037689|Zm00001d037689, Zm00001d032517|Zm00001d032517, Zm00001d048195|Zm00001d048195, Zm00001d010172|Zm00001d010172, Zm00001d042909|Zm00001d042909, Zm00001d005934|Zm00001d005934, Zm00001d039499|Zm00001d039499, Zm00001d048513|Zm00001d048513, Zm00001d005935|Zm00001d005935, Zm00001d005933|Zm00001d005933, Zm00001d043965|Zm00001d0439…	15	Zm00001d046942|Zm00001d046942	1
zma00600	Metabolism	Lipid metabolism	Sphingolipid metabolism	Zm00001d032608|Zm00001d032608, Zm00001d027803|Zm00001d027803, Zm00001d042654|Zm00001d042654, Zm00001d035046|Zm00001d035046, Zm00001d028139|Zm00001d028139, Zm00001d034206|Zm00001d034206, Zm00001d020296|Zm00001d020296, Zm00001d017748|Zm00001d017748, Zm00001d013166|Zm00001d013166, Zm00001d034068|Zm00001d034068, Zm00001d028361|Zm00001d028361, Zm00001d042202|Zm00001d042202, Zm00001d039254|Zm00001d0392…	15/1421	171/12712	0.872575	1	Zm00001d032608|Zm00001d032608, Zm00001d035046|Zm00001d035046, Zm00001d028139|Zm00001d028139, Zm00001d017748|Zm00001d017748, Zm00001d034068|Zm00001d034068, Zm00001d028361|Zm00001d028361, Zm00001d042202|Zm00001d042202, Zm00001d047976|Zm00001d047976	8	Zm00001d027803|Zm00001d027803, Zm00001d042654|Zm00001d042654, Zm00001d034206|Zm00001d034206, Zm00001d020296|Zm00001d020296, Zm00001d013166|Zm00001d013166, Zm00001d039254|Zm00001d039254, Zm00001d004674|Zm00001d004674	7
zma00740	Metabolism	Metabolism of cofactors and vitamins	Riboflavin metabolism	Zm00001d045565|Zm00001d045565, Zm00001d039349|Zm00001d039349, Zm00001d026148|Zm00001d026148	3/1421	45/12712	0.892652	1	Zm00001d045565|Zm00001d045565, Zm00001d039349|Zm00001d039349	2	Zm00001d026148|Zm00001d026148	1
zma00660	Metabolism	Carbohydrate metabolism	C5-Branched dibasic acid metabolism	Zm00001d017168|Zm00001d017168	1/1421	19/12712	0.895018	1		0	Zm00001d017168|Zm00001d017168	1
zma00240	Metabolism	Nucleotide metabolism	Pyrimidine metabolism	Zm00001d011486|Zm00001d011486, Zm00001d011710|Zm00001d011710, Zm00001d053070|Zm00001d053070, Zm00001d011919|Zm00001d011919, Zm00001d021506|Zm00001d021506, Zm00001d024423|Zm00001d024423, Zm00001d042005|Zm00001d042005, Zm00001d024203|Zm00001d024203, Zm00001d023801|Zm00001d023801, Zm00001d010200|Zm00001d010200, Zm00001d043674|Zm00001d043674, Zm00001d031751|Zm00001d031751, Zm00001d039349|Zm00001d0393…	28/1421	312/12712	0.913528	1	Zm00001d011486|Zm00001d011486, Zm00001d011710|Zm00001d011710, Zm00001d011919|Zm00001d011919, Zm00001d021506|Zm00001d021506, Zm00001d042005|Zm00001d042005, Zm00001d043674|Zm00001d043674, Zm00001d039349|Zm00001d039349, Zm00001d005423|Zm00001d005423, Zm00001d043232|Zm00001d043232, Zm00001d024509|Zm00001d024509, Zm00001d037892|Zm00001d037892, Zm00001d039139|Zm00001d039139, Zm00001d000170|Zm00001d0001…	17	Zm00001d053070|Zm00001d053070, Zm00001d024423|Zm00001d024423, Zm00001d024203|Zm00001d024203, Zm00001d023801|Zm00001d023801, Zm00001d010200|Zm00001d010200, Zm00001d031751|Zm00001d031751, Zm00001d031750|Zm00001d031750, Zm00001d017238|Zm00001d017238, Zm00001d045626|Zm00001d045626, Zm00001d017237|Zm00001d017237, Zm00001d012722|Zm00001d012722	11
zma00910	Metabolism	Energy metabolism	Nitrogen metabolism	Zm00001d018206|Zm00001d018206, Zm00001d048050|Zm00001d048050, Zm00001d017425|Zm00001d017425, Zm00001d050011|Zm00001d050011, Zm00001d011454|Zm00001d011454, Zm00001d021367|Zm00001d021367	6/1421	84/12712	0.91942	1	Zm00001d048050|Zm00001d048050, Zm00001d017425|Zm00001d017425, Zm00001d050011|Zm00001d050011, Zm00001d011454|Zm00001d011454	4	Zm00001d018206|Zm00001d018206, Zm00001d021367|Zm00001d021367	2
zma04122	Genetic Information Processing	Folding, sorting and degradation	Sulfur relay system	Zm00001d053887|Zm00001d053887	1/1421	22/12712	0.926479	1	Zm00001d053887|Zm00001d053887	1		0
zma00905	Metabolism	Metabolism of terpenoids and polyketides	Brassinosteroid biosynthesis	Zm00001d033180|Zm00001d033180, Zm00001d039453|Zm00001d039453	2/1421	37/12712	0.929853	1	Zm00001d033180|Zm00001d033180, Zm00001d039453|Zm00001d039453	2		0
zma00020	Metabolism	Carbohydrate metabolism	Citrate cycle (TCA cycle)	Zm00001d047893|Zm00001d047893, Zm00001d053684|Zm00001d053684, Zm00001d034241|Zm00001d034241, Zm00001d033225|Zm00001d033225, Zm00001d021772|Zm00001d021772, Zm00001d044021|Zm00001d044021, Zm00001d044748|Zm00001d044748, Zm00001d020428|Zm00001d020428, Zm00001d018046|Zm00001d018046, Zm00001d006476|Zm00001d006476, Zm00001d019992|Zm00001d019992	11/1421	145/12712	0.941521	1	Zm00001d047893|Zm00001d047893, Zm00001d034241|Zm00001d034241, Zm00001d021772|Zm00001d021772, Zm00001d044748|Zm00001d044748, Zm00001d006476|Zm00001d006476	5	Zm00001d053684|Zm00001d053684, Zm00001d033225|Zm00001d033225, Zm00001d044021|Zm00001d044021, Zm00001d020428|Zm00001d020428, Zm00001d018046|Zm00001d018046, Zm00001d019992|Zm00001d019992	6
zma00300	Metabolism	Amino acid metabolism	Lysine biosynthesis	Zm00001d042274|Zm00001d042274, Zm00001d042471|Zm00001d042471	2/1421	41/12712	0.952511	1	Zm00001d042274|Zm00001d042274, Zm00001d042471|Zm00001d042471	2		0
zma04120	Genetic Information Processing	Folding, sorting and degradation	Ubiquitin mediated proteolysis	Zm00001d025901|Zm00001d025901, Zm00001d038280|Zm00001d038280, Zm00001d013934|Zm00001d013934, Zm00001d037052|Zm00001d037052, Zm00001d006896|Zm00001d006896, Zm00001d041957|Zm00001d041957, Zm00001d037743|Zm00001d037743, Zm00001d005532|Zm00001d005532, Zm00001d034277|Zm00001d034277, Zm00001d013325|Zm00001d013325, Zm00001d032810|Zm00001d032810, Zm00001d027430|Zm00001d027430, Zm00001d009576|Zm00001d0095…	31/1421	375/12712	0.975077	1	Zm00001d025901|Zm00001d025901, Zm00001d038280|Zm00001d038280, Zm00001d013934|Zm00001d013934, Zm00001d037052|Zm00001d037052, Zm00001d006896|Zm00001d006896, Zm00001d037743|Zm00001d037743, Zm00001d005532|Zm00001d005532, Zm00001d034277|Zm00001d034277, Zm00001d013325|Zm00001d013325, Zm00001d032810|Zm00001d032810, Zm00001d047959|Zm00001d047959, Zm00001d039276|Zm00001d039276, Zm00001d013151|Zm00001d0131…	22	Zm00001d041957|Zm00001d041957, Zm00001d027430|Zm00001d027430, Zm00001d009576|Zm00001d009576, Zm00001d051479|Zm00001d051479, Zm00001d012398|Zm00001d012398, Zm00001d043871|Zm00001d043871, Zm00001d005261|Zm00001d005261, Zm00001d011660|Zm00001d011660, Zm00001d017641|Zm00001d017641	9
zma00290	Metabolism	Amino acid metabolism	Valine, leucine and isoleucine biosynthesis	Zm00001d028303|Zm00001d028303, Zm00001d017168|Zm00001d017168	2/1421	48/12712	0.976384	1	Zm00001d028303|Zm00001d028303	1	Zm00001d017168|Zm00001d017168	1
zma00230	Metabolism	Nucleotide metabolism	Purine metabolism	Zm00001d033981|Zm00001d033981, Zm00001d053070|Zm00001d053070, Zm00001d011919|Zm00001d011919, Zm00001d041814|Zm00001d041814, Zm00001d024423|Zm00001d024423, Zm00001d023801|Zm00001d023801, Zm00001d010200|Zm00001d010200, Zm00001d031751|Zm00001d031751, Zm00001d017204|Zm00001d017204, Zm00001d039349|Zm00001d039349, Zm00001d009411|Zm00001d009411, Zm00001d005423|Zm00001d005423, Zm00001d033100|Zm00001d0331…	32/1421	392/12712	0.981043	1	Zm00001d033981|Zm00001d033981, Zm00001d011919|Zm00001d011919, Zm00001d039349|Zm00001d039349, Zm00001d005423|Zm00001d005423, Zm00001d033100|Zm00001d033100, Zm00001d043232|Zm00001d043232, Zm00001d024509|Zm00001d024509, Zm00001d037892|Zm00001d037892, Zm00001d039139|Zm00001d039139, Zm00001d046499|Zm00001d046499, Zm00001d042214|Zm00001d042214, Zm00001d037617|Zm00001d037617, Zm00001d043588|Zm00001d0435…	15	Zm00001d053070|Zm00001d053070, Zm00001d041814|Zm00001d041814, Zm00001d024423|Zm00001d024423, Zm00001d023801|Zm00001d023801, Zm00001d010200|Zm00001d010200, Zm00001d031751|Zm00001d031751, Zm00001d017204|Zm00001d017204, Zm00001d009411|Zm00001d009411, Zm00001d045132|Zm00001d045132, Zm00001d051080|Zm00001d051080, Zm00001d037818|Zm00001d037818, Zm00001d031750|Zm00001d031750, Zm00001d017238|Zm00001d0172…	17
zma04136	Cellular Processes	Transport and catabolism	Autophagy - other	Zm00001d049405|Zm00001d049405, Zm00001d024239|Zm00001d024239, Zm00001d026335|Zm00001d026335, Zm00001d018568|Zm00001d018568	4/1421	83/12712	0.986958	1	Zm00001d049405|Zm00001d049405, Zm00001d024239|Zm00001d024239, Zm00001d026335|Zm00001d026335, Zm00001d018568|Zm00001d018568	4		0
zma03018	Genetic Information Processing	Folding, sorting and degradation	RNA degradation	Zm00001d014090|CPN60I, Zm00001d005276|Zm00001d005276, Zm00001d019824|Zm00001d019824, Zm00001d032789|CPN60II, Zm00001d031258|Zm00001d031258, Zm00001d034013|Zm00001d034013, Zm00001d020982|Zm00001d020982, Zm00001d003414|Zm00001d003414, Zm00001d001774|Zm00001d001774, Zm00001d030023|Zm00001d030023, Zm00001d005934|Zm00001d005934, Zm00001d039499|Zm00001d039499, Zm00001d026657|Zm00001d026657, Zm00001d006…	28/1421	359/12712	0.987296	1	Zm00001d031258|Zm00001d031258, Zm00001d020982|Zm00001d020982, Zm00001d003414|Zm00001d003414, Zm00001d001774|Zm00001d001774, Zm00001d030023|Zm00001d030023, Zm00001d005934|Zm00001d005934, Zm00001d039499|Zm00001d039499, Zm00001d026657|Zm00001d026657, Zm00001d006053|Zm00001d006053, Zm00001d050893|Zm00001d050893, Zm00001d005935|Zm00001d005935, Zm00001d005028|Zm00001d005028, Zm00001d045948|Zm00001d0459…	21	Zm00001d014090|CPN60I, Zm00001d005276|Zm00001d005276, Zm00001d019824|Zm00001d019824, Zm00001d032789|CPN60II, Zm00001d034013|Zm00001d034013, Zm00001d052613|Zm00001d052613, Zm00001d001911|Zm00001d001911	7
zma03008	Genetic Information Processing	Translation	Ribosome biogenesis in eukaryotes	Zm00001d029144|Zm00001d029144, Zm00001d008327|Zm00001d008327, Zm00001d006250|Zm00001d006250, Zm00001d048445|Zm00001d048445, Zm00001d007934|Zm00001d007934, Zm00001d008406|Zm00001d008406, Zm00001d040293|Zm00001d040293, Zm00001d022265|Zm00001d022265, Zm00001d051116|Zm00001d051116, Zm00001d038818|Zm00001d038818, Zm00001d007484|Zm00001d007484, Zm00001d052613|Zm00001d052613, Zm00001d023710|Zm00001d0237…	16/1421	232/12712	0.989827	1	Zm00001d008406|Zm00001d008406	1	Zm00001d029144|Zm00001d029144, Zm00001d008327|Zm00001d008327, Zm00001d006250|Zm00001d006250, Zm00001d048445|Zm00001d048445, Zm00001d007934|Zm00001d007934, Zm00001d040293|Zm00001d040293, Zm00001d022265|Zm00001d022265, Zm00001d051116|Zm00001d051116, Zm00001d038818|Zm00001d038818, Zm00001d007484|Zm00001d007484, Zm00001d052613|Zm00001d052613, Zm00001d023710|Zm00001d023710, Zm00001d045272|Zm00001d0452…	15
zma03050	Genetic Information Processing	Folding, sorting and degradation	Proteasome	Zm00001d016898|Zm00001d016898, Zm00001d048891|Zm00001d048891, Zm00001d017079|Zm00001d017079, Zm00001d021949|Zm00001d021949, Zm00001d005051|Zm00001d005051, Zm00001d003297|Zm00001d003297, Zm00001d010422|Zm00001d010422, Zm00001d025287|MGS1, Zm00001d037168|Zm00001d037168	9/1421	153/12712	0.991659	1	Zm00001d016898|Zm00001d016898, Zm00001d017079|Zm00001d017079, Zm00001d021949|Zm00001d021949, Zm00001d005051|Zm00001d005051, Zm00001d003297|Zm00001d003297, Zm00001d010422|Zm00001d010422, Zm00001d025287|MGS1	7	Zm00001d048891|Zm00001d048891, Zm00001d037168|Zm00001d037168	2
zma04130	Genetic Information Processing	Folding, sorting and degradation	SNARE interactions in vesicular transport	Zm00001d041716|Zm00001d041716, Zm00001d034365|Zm00001d034365, Zm00001d013115|Zm00001d013115	3/1421	78/12712	0.994469	1	Zm00001d041716|Zm00001d041716, Zm00001d034365|Zm00001d034365, Zm00001d013115|Zm00001d013115	3		0
zma03015	Genetic Information Processing	Translation	mRNA surveillance pathway	Zm00001d005276|Zm00001d005276, Zm00001d019824|Zm00001d019824, Zm00001d031258|Zm00001d031258, Zm00001d030832|Zm00001d030832, Zm00001d040298|Zm00001d040298, Zm00001d020982|Zm00001d020982, Zm00001d003414|Zm00001d003414, Zm00001d000497|Zm00001d000497, Zm00001d030023|Zm00001d030023, Zm00001d014789|Zm00001d014789, Zm00001d006053|Zm00001d006053, Zm00001d009500|Zm00001d009500, Zm00001d029321|Zm00001d0293…	25/1421	347/12712	0.99534	1	Zm00001d031258|Zm00001d031258, Zm00001d030832|Zm00001d030832, Zm00001d040298|Zm00001d040298, Zm00001d020982|Zm00001d020982, Zm00001d003414|Zm00001d003414, Zm00001d000497|Zm00001d000497, Zm00001d030023|Zm00001d030023, Zm00001d014789|Zm00001d014789, Zm00001d006053|Zm00001d006053, Zm00001d029321|Zm00001d029321, Zm00001d050893|Zm00001d050893, Zm00001d005028|Zm00001d005028, Zm00001d047050|Zm00001d0470…	20	Zm00001d005276|Zm00001d005276, Zm00001d019824|Zm00001d019824, Zm00001d009500|Zm00001d009500, Zm00001d009430|Zm00001d009430, Zm00001d047721|Zm00001d047721	5
zma03030	Genetic Information Processing	Replication and repair	DNA replication	Zm00001d049190|Zm00001d049190, Zm00001d044540|Zm00001d044540, Zm00001d043277|Zm00001d043277, Zm00001d045607|Zm00001d045607, Zm00001d048086|Zm00001d048086, Zm00001d003266|Zm00001d003266, Zm00001d053070|Zm00001d053070, Zm00001d009374|Zm00001d009374, Zm00001d002510|Zm00001d002510, Zm00001d052021|Zm00001d052021, Zm00001d024423|Zm00001d024423, Zm00001d041606|Zm00001d041606, Zm00001d028210|Zm00001d0282…	22/1421	325/12712	0.997517	1	Zm00001d045607|Zm00001d045607, Zm00001d009023|Zm00001d009023, Zm00001d024509|Zm00001d024509	3	Zm00001d049190|Zm00001d049190, Zm00001d044540|Zm00001d044540, Zm00001d043277|Zm00001d043277, Zm00001d048086|Zm00001d048086, Zm00001d003266|Zm00001d003266, Zm00001d053070|Zm00001d053070, Zm00001d009374|Zm00001d009374, Zm00001d002510|Zm00001d002510, Zm00001d052021|Zm00001d052021, Zm00001d024423|Zm00001d024423, Zm00001d041606|Zm00001d041606, Zm00001d028210|Zm00001d028210, Zm00001d010611|Zm00001d0106…	19
zma03010	Genetic Information Processing	Translation	Ribosome	Zm00001d035201|Zm00001d035201, Zm00001d006871|Zm00001d006871, Zm00001d049619|Zm00001d049619, Zm00001d051543|Zm00001d051543, Zm00001d042772|Zm00001d042772, Zm00001d047186|Zm00001d047186, Zm00001d009652|Zm00001d009652, Zm00001d031701|Zm00001d031701, Zm00001d052718|Zm00001d052718, Zm00001d001899|Zm00001d001899, Zm00001d049933|Zm00001d049933, Zm00001d034440|Zm00001d034440, Zm00001d027618|Zm00001d0276…	57/1421	711/12712	0.998295	1	Zm00001d015204|Zm00001d015204, Zm00001d013509|Zm00001d013509, Zm00001d034615|Zm00001d034615, Zm00001d010994|Zm00001d010994, Zm00001d034677|Zm00001d034677, Zm00001d012936|Zm00001d012936, Zm00001d046555|Zm00001d046555, Zm00001d037448|Zm00001d037448, Zm00001d029038|Zm00001d029038, Zm00001d034808|Zm00001d034808	10	Zm00001d035201|Zm00001d035201, Zm00001d006871|Zm00001d006871, Zm00001d049619|Zm00001d049619, Zm00001d051543|Zm00001d051543, Zm00001d042772|Zm00001d042772, Zm00001d047186|Zm00001d047186, Zm00001d009652|Zm00001d009652, Zm00001d031701|Zm00001d031701, Zm00001d052718|Zm00001d052718, Zm00001d001899|Zm00001d001899, Zm00001d049933|Zm00001d049933, Zm00001d034440|Zm00001d034440, Zm00001d027618|Zm00001d0276…	47
zma00510	Metabolism	Glycan biosynthesis and metabolism	N-Glycan biosynthesis	Zm00001d043441|Zm00001d043441, Zm00001d028980|Zm00001d028980, Zm00001d016348|Zm00001d016348, Zm00001d025989|Zm00001d025989, Zm00001d013020|Zm00001d013020	5/1421	127/12712	0.999056	1		0	Zm00001d043441|Zm00001d043441, Zm00001d028980|Zm00001d028980, Zm00001d016348|Zm00001d016348, Zm00001d025989|Zm00001d025989, Zm00001d013020|Zm00001d013020	5
zma00760	Metabolism	Metabolism of cofactors and vitamins	Nicotinate and nicotinamide metabolism	Zm00001d039349|Zm00001d039349	1/1421	59/12712	0.999098	1	Zm00001d039349|Zm00001d039349	1		0
zma00970	Genetic Information Processing	Translation	Aminoacyl-tRNA biosynthesis	Zm00001d004753|Zm00001d004753, Zm00001d008497|Zm00001d008497, Zm00001d049579|Zm00001d049579, Zm00001d004754|Zm00001d004754, Zm00001d027636|Zm00001d027636, Zm00001d044167|Zm00001d044167, Zm00001d024969|Zm00001d024969, Zm00001d048372|Zm00001d048372	8/1421	173/12712	0.99931	1	Zm00001d004753|Zm00001d004753, Zm00001d004754|Zm00001d004754, Zm00001d027636|Zm00001d027636, Zm00001d044167|Zm00001d044167, Zm00001d024969|Zm00001d024969, Zm00001d048372|Zm00001d048372	6	Zm00001d008497|Zm00001d008497, Zm00001d049579|Zm00001d049579	2
zma04145	Cellular Processes	Transport and catabolism	Phagosome	Zm00001d005391|Zm00001d005391, Zm00001d005375|Zm00001d005375, Zm00001d005381|Zm00001d005381, Zm00001d007208|Zm00001d007208, Zm00001d023906|Zm00001d023906, Zm00001d028382|Zm00001d028382, Zm00001d010732|Zm00001d010732, Zm00001d002940|Zm00001d002940, Zm00001d013261|Zm00001d013261, Zm00001d006050|Zm00001d006050	10/1421	211/12712	0.999713	1	Zm00001d005391|Zm00001d005391, Zm00001d005375|Zm00001d005375, Zm00001d005381|Zm00001d005381, Zm00001d007208|Zm00001d007208, Zm00001d013261|Zm00001d013261, Zm00001d006050|Zm00001d006050	6	Zm00001d023906|Zm00001d023906, Zm00001d028382|Zm00001d028382, Zm00001d010732|Zm00001d010732, Zm00001d002940|Zm00001d002940	4
zma03440	Genetic Information Processing	Replication and repair	Homologous recombination	Zm00001d045607|Zm00001d045607, Zm00001d048086|Zm00001d048086, Zm00001d053070|Zm00001d053070, Zm00001d003040|Zm00001d003040, Zm00001d028399|Zm00001d028399, Zm00001d024423|Zm00001d024423, Zm00001d028210|Zm00001d028210, Zm00001d009023|Zm00001d009023, Zm00001d038113|Zm00001d038113, Zm00001d012145|Zm00001d012145, Zm00001d038069|Zm00001d038069, Zm00001d048672|Zm00001d048672, Zm00001d024509|Zm00001d0245…	21/1421	358/12712	0.999838	1	Zm00001d045607|Zm00001d045607, Zm00001d028399|Zm00001d028399, Zm00001d009023|Zm00001d009023, Zm00001d038069|Zm00001d038069, Zm00001d024509|Zm00001d024509, Zm00001d032972|Zm00001d032972, Zm00001d047938|Zm00001d047938, Zm00001d046261|Zm00001d046261, Zm00001d004437|Zm00001d004437	9	Zm00001d048086|Zm00001d048086, Zm00001d053070|Zm00001d053070, Zm00001d003040|Zm00001d003040, Zm00001d024423|Zm00001d024423, Zm00001d028210|Zm00001d028210, Zm00001d038113|Zm00001d038113, Zm00001d012145|Zm00001d012145, Zm00001d048672|Zm00001d048672, Zm00001d043068|Zm00001d043068, Zm00001d045626|Zm00001d045626, Zm00001d048670|Zm00001d048670, Zm00001d012722|Zm00001d012722	12
zma04144	Cellular Processes	Transport and catabolism	Endocytosis	Zm00001d048802|Zm00001d048802, Zm00001d029529|Zm00001d029529, Zm00001d046599|Zm00001d046599, Zm00001d047290|Zm00001d047290, Zm00001d034188|Zm00001d034188, Zm00001d043269|Zm00001d043269, Zm00001d012618|Zm00001d012618, Zm00001d040733|Zm00001d040733, Zm00001d028630|Zm00001d028630, Zm00001d029209|Zm00001d029209, Zm00001d019093|Zm00001d019093, Zm00001d005306|Zm00001d005306, Zm00001d021453|Zm00001d0214…	29/1421	477/12712	0.999963	1	Zm00001d048802|Zm00001d048802, Zm00001d029529|Zm00001d029529, Zm00001d046599|Zm00001d046599, Zm00001d047290|Zm00001d047290, Zm00001d034188|Zm00001d034188, Zm00001d043269|Zm00001d043269, Zm00001d012618|Zm00001d012618, Zm00001d040733|Zm00001d040733, Zm00001d028630|Zm00001d028630, Zm00001d019093|Zm00001d019093, Zm00001d005306|Zm00001d005306, Zm00001d011740|Zm00001d011740, Zm00001d022069|Zm00001d0220…	21	Zm00001d029209|Zm00001d029209, Zm00001d021453|Zm00001d021453, Zm00001d006257|Zm00001d006257, Zm00001d010526|Zm00001d010526, Zm00001d051990|Zm00001d051990, Zm00001d028382|Zm00001d028382, Zm00001d035091|Zm00001d035091, Zm00001d031462|Zm00001d031462	8
zma03060	Genetic Information Processing	Folding, sorting and degradation	Protein export	Zm00001d007208|Zm00001d007208, Zm00001d033316|Zm00001d033316	2/1421	113/12712	0.999978	1	Zm00001d007208|Zm00001d007208, Zm00001d033316|Zm00001d033316	2		0
zma03420	Genetic Information Processing	Replication and repair	Nucleotide excision repair	Zm00001d025901|Zm00001d025901, Zm00001d043277|Zm00001d043277, Zm00001d045607|Zm00001d045607, Zm00001d048086|Zm00001d048086, Zm00001d003266|Zm00001d003266, Zm00001d053070|Zm00001d053070, Zm00001d006896|Zm00001d006896, Zm00001d024423|Zm00001d024423, Zm00001d028210|Zm00001d028210, Zm00001d009023|Zm00001d009023, Zm00001d013325|Zm00001d013325, Zm00001d031751|Zm00001d031751, Zm00001d024509|Zm00001d0245…	17/1421	339/12712	0.999981	1	Zm00001d025901|Zm00001d025901, Zm00001d045607|Zm00001d045607, Zm00001d006896|Zm00001d006896, Zm00001d009023|Zm00001d009023, Zm00001d013325|Zm00001d013325, Zm00001d024509|Zm00001d024509, Zm00001d023664|Zm00001d023664	7	Zm00001d043277|Zm00001d043277, Zm00001d048086|Zm00001d048086, Zm00001d003266|Zm00001d003266, Zm00001d053070|Zm00001d053070, Zm00001d024423|Zm00001d024423, Zm00001d028210|Zm00001d028210, Zm00001d031751|Zm00001d031751, Zm00001d031750|Zm00001d031750, Zm00001d045626|Zm00001d045626, Zm00001d012722|Zm00001d012722	10
zma03013	Genetic Information Processing	Translation	Nucleocytoplasmic transport	Zm00001d016691|Zm00001d016691, Zm00001d005276|Zm00001d005276, Zm00001d019824|Zm00001d019824, Zm00001d031258|Zm00001d031258, Zm00001d006250|Zm00001d006250, Zm00001d048445|Zm00001d048445, Zm00001d048123|Zm00001d048123, Zm00001d020982|Zm00001d020982, Zm00001d028043|Zm00001d028043, Zm00001d003414|Zm00001d003414, Zm00001d004020|Zm00001d004020, Zm00001d032027|Zm00001d032027, Zm00001d042349|Zm00001d0423…	38/1421	595/12712	0.999983	1	Zm00001d016691|Zm00001d016691, Zm00001d031258|Zm00001d031258, Zm00001d048123|Zm00001d048123, Zm00001d020982|Zm00001d020982, Zm00001d028043|Zm00001d028043, Zm00001d003414|Zm00001d003414, Zm00001d032027|Zm00001d032027, Zm00001d042349|Zm00001d042349, Zm00001d029119|Zm00001d029119, Zm00001d010627|Zm00001d010627, Zm00001d030023|Zm00001d030023, Zm00001d014789|Zm00001d014789, Zm00001d038514|Zm00001d0385…	27	Zm00001d005276|Zm00001d005276, Zm00001d019824|Zm00001d019824, Zm00001d006250|Zm00001d006250, Zm00001d048445|Zm00001d048445, Zm00001d004020|Zm00001d004020, Zm00001d049148|Zm00001d049148, Zm00001d034634|Zm00001d034634, Zm00001d048047|Zm00001d048047, Zm00001d023266|Zm00001d023266, Zm00001d031414|Zm00001d031414, Zm00001d004677|Zm00001d004677	11
zma03022	Genetic Information Processing	Transcription	Basal transcription factors	Zm00001d047909|Zm00001d047909	1/1421	93/12712	0.999984	1		0	Zm00001d047909|Zm00001d047909	1
zma04141	Genetic Information Processing	Folding, sorting and degradation	Protein processing in endoplasmic reticulum	Zm00001d041719|Zm00001d041719, Zm00001d025901|Zm00001d025901, Zm00001d017378|Zm00001d017378, Zm00001d038280|Zm00001d038280, Zm00001d002856|Zm00001d002856, Zm00001d031129|Zm00001d031129, Zm00001d043441|Zm00001d043441, Zm00001d037052|Zm00001d037052, Zm00001d053965|Zm00001d053965, Zm00001d006896|Zm00001d006896, Zm00001d028630|Zm00001d028630, Zm00001d028555|Zm00001d028555, Zm00001d005532|Zm00001d0055…	39/1421	630/12712	0.999996	1	Zm00001d025901|Zm00001d025901, Zm00001d017378|Zm00001d017378, Zm00001d038280|Zm00001d038280, Zm00001d002856|Zm00001d002856, Zm00001d031129|Zm00001d031129, Zm00001d037052|Zm00001d037052, Zm00001d053965|Zm00001d053965, Zm00001d006896|Zm00001d006896, Zm00001d028630|Zm00001d028630, Zm00001d028555|Zm00001d028555, Zm00001d005532|Zm00001d005532, Zm00001d034277|Zm00001d034277, Zm00001d013325|Zm00001d0133…	29	Zm00001d041719|Zm00001d041719, Zm00001d043441|Zm00001d043441, Zm00001d044874|Zm00001d044874, Zm00001d010526|Zm00001d010526, Zm00001d028980|Zm00001d028980, Zm00001d016348|Zm00001d016348, Zm00001d016467|Zm00001d016467, Zm00001d005261|Zm00001d005261, Zm00001d013020|Zm00001d013020, Zm00001d024903|Zm00001d024903	10
zma03430	Genetic Information Processing	Replication and repair	Mismatch repair	Zm00001d043277|Zm00001d043277, Zm00001d045607|Zm00001d045607, Zm00001d048086|Zm00001d048086, Zm00001d003266|Zm00001d003266, Zm00001d053070|Zm00001d053070, Zm00001d028210|Zm00001d028210, Zm00001d009023|Zm00001d009023, Zm00001d024509|Zm00001d024509, Zm00001d045626|Zm00001d045626, Zm00001d012722|Zm00001d012722	10/1421	294/12712	1	1	Zm00001d045607|Zm00001d045607, Zm00001d009023|Zm00001d009023, Zm00001d024509|Zm00001d024509	3	Zm00001d043277|Zm00001d043277, Zm00001d048086|Zm00001d048086, Zm00001d003266|Zm00001d003266, Zm00001d053070|Zm00001d053070, Zm00001d028210|Zm00001d028210, Zm00001d045626|Zm00001d045626, Zm00001d012722|Zm00001d012722	7
zma00190	Metabolism	Energy metabolism	Oxidative phosphorylation	Zm00001d010171|Zm00001d010171, Zm00001d037492|Zm00001d037492, Zm00001d046591|Zm00001d046591, Zm00001d053727|Zm00001d053727, Zm00001d027603|Zm00001d027603, Zm00001d004057|Zm00001d004057, Zm00001d030603|Zm00001d030603, Zm00001d052347|Zm00001d052347, Zm00001d012070|Zm00001d012070	9/1421	284/12712	1	1	Zm00001d010171|Zm00001d010171, Zm00001d046591|Zm00001d046591, Zm00001d053727|Zm00001d053727	3	Zm00001d037492|Zm00001d037492, Zm00001d027603|Zm00001d027603, Zm00001d004057|Zm00001d004057, Zm00001d030603|Zm00001d030603, Zm00001d052347|Zm00001d052347, Zm00001d012070|Zm00001d012070	6
zma03040	Genetic Information Processing	Transcription	Spliceosome	Zm00001d051754|Zm00001d051754, Zm00001d040422|Zm00001d040422, Zm00001d041111|Zm00001d041111, Zm00001d025281|Zm00001d025281, Zm00001d028630|Zm00001d028630, Zm00001d044640|Zm00001d044640, Zm00001d012052|Zm00001d012052, Zm00001d014789|Zm00001d014789, Zm00001d039338|Zm00001d039338, Zm00001d010526|Zm00001d010526, Zm00001d048040|Zm00001d048040, Zm00001d042922|Zm00001d042922, Zm00001d016616|Zm00001d0166…	16/1421	506/12712	1	1	Zm00001d051754|Zm00001d051754, Zm00001d040422|Zm00001d040422, Zm00001d041111|Zm00001d041111, Zm00001d025281|Zm00001d025281, Zm00001d028630|Zm00001d028630, Zm00001d014789|Zm00001d014789, Zm00001d039338|Zm00001d039338, Zm00001d042922|Zm00001d042922, Zm00001d016616|Zm00001d016616, Zm00001d033226|Zm00001d033226, Zm00001d040468|Zm00001d040468, Zm00001d052741|Zm00001d052741	12	Zm00001d044640|Zm00001d044640, Zm00001d012052|Zm00001d012052, Zm00001d010526|Zm00001d010526, Zm00001d048040|Zm00001d048040	4

## Sheet: Z58
Table S3-2. KEGG pathway enrichment analysis for the DEGs identified in Z58 under control and Cd stress
Pathway_ID	KEGG_Level_1	KEGG_Level_2	Pathway_Name	IDs	Gene ratio	Background gene ratio	P.value	Q.value	S_Up_ID	S_Up_Num	S_Down_ID	S_Down_Num
zma00940	Metabolism	Biosynthesis of other secondary metabolites	Phenylpropanoid biosynthesis	Zm00001d041168|Zm00001d041168, Zm00001d040364|Zm00001d040364, Zm00001d018619|Zm00001d018619, Zm00001d030199|Zm00001d030199, Zm00001d003016|Zm00001d003016, Zm00001d038598|Zm00001d038598, Zm00001d035055|Zm00001d035055, Zm00001d033286|Zm00001d033286, Zm00001d033649|Zm00001d033649, Zm00001d034015|Zm00001d034015, Zm00001d044339|Zm00001d044339, Zm00001d022289|Zm00001d022289, Zm00001d037359|Zm00001d0373…	140/2064	384/12712	1.29882e-22	1.71445e-20	Zm00001d018619|Zm00001d018619, Zm00001d003016|Zm00001d003016, Zm00001d035055|Zm00001d035055, Zm00001d037359|Zm00001d037359, Zm00001d042022|Zm00001d042022, Zm00001d028349|Zm00001d028349, Zm00001d021119|Zm00001d021119, Zm00001d032854|Zm00001d032854, Zm00001d043309|Zm00001d043309, Zm00001d019669|Zm00001d019669, Zm00001d002820|Zm00001d002820, Zm00001d005279|Zm00001d005279, Zm00001d007952|Zm00001d0079…	40	Zm00001d041168|Zm00001d041168, Zm00001d040364|Zm00001d040364, Zm00001d030199|Zm00001d030199, Zm00001d038598|Zm00001d038598, Zm00001d033286|Zm00001d033286, Zm00001d033649|Zm00001d033649, Zm00001d034015|Zm00001d034015, Zm00001d044339|Zm00001d044339, Zm00001d022289|Zm00001d022289, Zm00001d013268|Zm00001d013268, Zm00001d022283|Zm00001d022283, Zm00001d023994|GLU1, Zm00001d020401|Zm00001d020401, Zm0000…	100
zma00630	Metabolism	Carbohydrate metabolism	Glyoxylate and dicarboxylate metabolism	Zm00001d028260|Zm00001d028260, Zm00001d027558|Zm00001d027558, Zm00001d032695|Zm00001d032695, Zm00001d039089|Zm00001d039089, Zm00001d045965|Zm00001d045965, Zm00001d053684|Zm00001d053684, Zm00001d033747|Zm00001d033747, Zm00001d048050|Zm00001d048050, Zm00001d054044|Zm00001d054044, Zm00001d049234|Zm00001d049234, Zm00001d011368|Zm00001d011368, Zm00001d024952|Zm00001d024952, Zm00001d051804|Zm00001d0518…	50/2064	153/12712	3.58088e-07	2.36338e-05	Zm00001d033747|Zm00001d033747, Zm00001d054044|Zm00001d054044, Zm00001d051804|Zm00001d051804, Zm00001d035405|Zm00001d035405, Zm00001d034241|Zm00001d034241, Zm00001d031349|Zm00001d031349, Zm00001d031403|Zm00001d031403, Zm00001d031379|Zm00001d031379, Zm00001d018810|Zm00001d018810, Zm00001d014919|Zm00001d014919, Zm00001d027511|Zm00001d027511, Zm00001d025747|Zm00001d025747, Zm00001d004894|Zm00001d0048…	17	Zm00001d028260|Zm00001d028260, Zm00001d027558|Zm00001d027558, Zm00001d032695|Zm00001d032695, Zm00001d039089|Zm00001d039089, Zm00001d045965|Zm00001d045965, Zm00001d053684|Zm00001d053684, Zm00001d048050|Zm00001d048050, Zm00001d049234|Zm00001d049234, Zm00001d011368|Zm00001d011368, Zm00001d024952|Zm00001d024952, Zm00001d040721|Zm00001d040721, Zm00001d009779|Zm00001d009779, Zm00001d015378|Zm00001d0153…	33
zma00500	Metabolism	Carbohydrate metabolism	Starch and sucrose metabolism	Zm00001d041168|Zm00001d041168, Zm00001d001943|Zm00001d001943, Zm00001d033649|Zm00001d033649, Zm00001d010755|Zm00001d010755, Zm00001d034015|Zm00001d034015, Zm00001d021695|Zm00001d021695, Zm00001d029091|Zm00001d029091, Zm00001d013268|Zm00001d013268, Zm00001d013428|Zm00001d013428, Zm00001d038049|Zm00001d038049, Zm00001d023994|GLU1, Zm00001d008273|Zm00001d008273, Zm00001d021421|Zm00001d021421, Zm0000…	115/2064	462/12712	7.68465e-07	3.38125e-05	Zm00001d001943|Zm00001d001943, Zm00001d021695|Zm00001d021695, Zm00001d029091|Zm00001d029091, Zm00001d038049|Zm00001d038049, Zm00001d008273|Zm00001d008273, Zm00001d032298|Zm00001d032298, Zm00001d021119|Zm00001d021119, Zm00001d010662|Zm00001d010662, Zm00001d006375|Zm00001d006375, Zm00001d039512|Zm00001d039512, Zm00001d002830|Zm00001d002830, Zm00001d047399|Zm00001d047399, Zm00001d043309|Zm00001d0433…	45	Zm00001d041168|Zm00001d041168, Zm00001d033649|Zm00001d033649, Zm00001d010755|Zm00001d010755, Zm00001d034015|Zm00001d034015, Zm00001d013268|Zm00001d013268, Zm00001d013428|Zm00001d013428, Zm00001d023994|GLU1, Zm00001d021421|Zm00001d021421, Zm00001d024891|Zm00001d024891, Zm00001d041173|Zm00001d041173, Zm00001d038682|Zm00001d038682, Zm00001d048099|Zm00001d048099, Zm00001d002943|Zm00001d002943, Zm0000…	70
zma00941	Metabolism	Biosynthesis of other secondary metabolites	Flavonoid biosynthesis	Zm00001d034635|Zm00001d034635, Zm00001d029636|Zm00001d029636, Zm00001d017077|Zm00001d017077, Zm00001d023216|Zm00001d023216, Zm00001d052673|C2, Zm00001d020530|Zm00001d020530, Zm00001d039947|Zm00001d039947, Zm00001d011438|Zm00001d011438, Zm00001d050455|Zm00001d050455, Zm00001d039952|Zm00001d039952, Zm00001d013725|Zm00001d013725, Zm00001d010521|Zm00001d010521, Zm00001d030542|Zm00001d030542, Zm00001d…	43/2064	131/12712	2.02758e-06	6.43431e-05	Zm00001d020530|Zm00001d020530, Zm00001d050455|Zm00001d050455, Zm00001d013725|Zm00001d013725, Zm00001d030542|Zm00001d030542, Zm00001d035462|Zm00001d035462, Zm00001d014481|Zm00001d014481, Zm00001d012972|Zm00001d012972, Zm00001d027946|Zm00001d027946, Zm00001d002564|Zm00001d002564, Zm00001d029218|Zm00001d029218, Zm00001d012510|Zm00001d012510, Zm00001d019478|Zm00001d019478, Zm00001d051334|Zm00001d0513…	22	Zm00001d034635|Zm00001d034635, Zm00001d029636|Zm00001d029636, Zm00001d017077|Zm00001d017077, Zm00001d023216|Zm00001d023216, Zm00001d052673|C2, Zm00001d039947|Zm00001d039947, Zm00001d011438|Zm00001d011438, Zm00001d039952|Zm00001d039952, Zm00001d010521|Zm00001d010521, Zm00001d018367|Zm00001d018367, Zm00001d007606|Zm00001d007606, Zm00001d050320|Zm00001d050320, Zm00001d043174|Zm00001d043174, Zm00001d…	21
zma00945	Metabolism	Biosynthesis of other secondary metabolites	Stilbenoid, diarylheptanoid and gingerol biosynthesis	Zm00001d048625|Zm00001d048625, Zm00001d004689|Zm00001d004689, Zm00001d023216|Zm00001d023216, Zm00001d020530|Zm00001d020530, Zm00001d039947|Zm00001d039947, Zm00001d050455|Zm00001d050455, Zm00001d039952|Zm00001d039952, Zm00001d030542|Zm00001d030542, Zm00001d018367|Zm00001d018367, Zm00001d016014|Zm00001d016014, Zm00001d007606|Zm00001d007606, Zm00001d027946|Zm00001d027946, Zm00001d040479|Zm00001d0404…	29/2064	75/12712	2.43724e-06	6.43431e-05	Zm00001d020530|Zm00001d020530, Zm00001d050455|Zm00001d050455, Zm00001d030542|Zm00001d030542, Zm00001d016014|Zm00001d016014, Zm00001d027946|Zm00001d027946, Zm00001d012510|Zm00001d012510, Zm00001d051334|Zm00001d051334, Zm00001d027948|Zm00001d027948, Zm00001d030540|Zm00001d030540, Zm00001d021324|Zm00001d021324, Zm00001d000438|Zm00001d000438, Zm00001d021562|Zm00001d021562, Zm00001d036197|Zm00001d0361…	14	Zm00001d048625|Zm00001d048625, Zm00001d004689|Zm00001d004689, Zm00001d023216|Zm00001d023216, Zm00001d039947|Zm00001d039947, Zm00001d039952|Zm00001d039952, Zm00001d018367|Zm00001d018367, Zm00001d007606|Zm00001d007606, Zm00001d040479|Zm00001d040479, Zm00001d050320|Zm00001d050320, Zm00001d004687|Zm00001d004687, Zm00001d043174|Zm00001d043174, Zm00001d002370|Zm00001d002370, Zm00001d040497|Zm00001d0404…	15
zma00010	Metabolism	Carbohydrate metabolism	Glycolysis / Gluconeogenesis	Zm00001d043086|Zm00001d043086, Zm00001d030348|Zm00001d030348, Zm00001d045431|Zm00001d045431, Zm00001d044754|Zm00001d044754, Zm00001d015376|Zm00001d015376, Zm00001d013428|Zm00001d013428, Zm00001d051001|GAPC3, Zm00001d051629|Zm00001d051629, Zm00001d017121|Zm00001d017121, Zm00001d042453|Zm00001d042453, Zm00001d004731|Zm00001d004731, Zm00001d035156|Zm00001d035156, Zm00001d010172|Zm00001d010172, Zm000…	73/2064	275/12712	7.68759e-06	0.000169127	Zm00001d004731|Zm00001d004731, Zm00001d010172|Zm00001d010172, Zm00001d039512|Zm00001d039512, Zm00001d028171|Zm00001d028171, Zm00001d009938|Zm00001d009938, Zm00001d010375|Zm00001d010375, Zm00001d023559|Zm00001d023559, Zm00001d024005|Zm00001d024005, Zm00001d039066|Zm00001d039066, Zm00001d023580|Zm00001d023580, Zm00001d042868|Zm00001d042868, Zm00001d028471|Zm00001d028471, Zm00001d025659|Zm00001d0256…	18	Zm00001d043086|Zm00001d043086, Zm00001d030348|Zm00001d030348, Zm00001d045431|Zm00001d045431, Zm00001d044754|Zm00001d044754, Zm00001d015376|Zm00001d015376, Zm00001d013428|Zm00001d013428, Zm00001d051001|GAPC3, Zm00001d051629|Zm00001d051629, Zm00001d017121|Zm00001d017121, Zm00001d042453|Zm00001d042453, Zm00001d035156|Zm00001d035156, Zm00001d037278|Zm00001d037278, Zm00001d017985|Zm00001d017985, Zm000…	55
zma00904	Metabolism	Metabolism of terpenoids and polyketides	Diterpenoid biosynthesis	Zm00001d041082|Zm00001d041082, Zm00001d032858|Zm00001d032858, Zm00001d024514|Zm00001d024514, Zm00001d046342|Zm00001d046342, Zm00001d012712|Zm00001d012712, Zm00001d029648|Zm00001d029648, Zm00001d013725|Zm00001d013725, Zm00001d026431|Zm00001d026431, Zm00001d047830|Zm00001d047830, Zm00001d024875|Zm00001d024875, Zm00001d045563|Zm00001d045563, Zm00001d043411|Zm00001d043411, Zm00001d014121|Zm00001d0141…	25/2064	66/12712	1.8082e-05	0.000340975	Zm00001d041082|Zm00001d041082, Zm00001d032858|Zm00001d032858, Zm00001d046342|Zm00001d046342, Zm00001d012712|Zm00001d012712, Zm00001d029648|Zm00001d029648, Zm00001d013725|Zm00001d013725, Zm00001d045563|Zm00001d045563, Zm00001d043411|Zm00001d043411, Zm00001d014121|Zm00001d014121, Zm00001d037565|Zm00001d037565, Zm00001d049957|Zm00001d049957, Zm00001d038996|Zm00001d038996	12	Zm00001d024514|Zm00001d024514, Zm00001d026431|Zm00001d026431, Zm00001d047830|Zm00001d047830, Zm00001d024875|Zm00001d024875, Zm00001d034731|Zm00001d034731, Zm00001d034898|Zm00001d034898, Zm00001d048865|Zm00001d048865, Zm00001d002100|Zm00001d002100, Zm00001d014136|Zm00001d014136, Zm00001d003841|Zm00001d003841, Zm00001d040737|Zm00001d040737, Zm00001d007918|Zm00001d007918, Zm00001d018839|Zm00001d0188…	13
zma00710	Metabolism	Energy metabolism	Carbon fixation in photosynthetic organisms	Zm00001d016166|Zm00001d016166, Zm00001d032695|Zm00001d032695, Zm00001d039089|Zm00001d039089, Zm00001d015376|Zm00001d015376, Zm00001d000316|Zm00001d000316, Zm00001d051001|GAPC3, Zm00001d017121|Zm00001d017121, Zm00001d042453|Zm00001d042453, Zm00001d035156|Zm00001d035156, Zm00001d010172|Zm00001d010172, Zm00001d040084|Zm00001d040084, Zm00001d022152|Zm00001d022152, Zm00001d015383|Zm00001d015383, Zm000…	44/2064	153/12712	6.49432e-05	0.00107156	Zm00001d000316|Zm00001d000316, Zm00001d010172|Zm00001d010172, Zm00001d038161|Zm00001d038161, Zm00001d023559|Zm00001d023559, Zm00001d024005|Zm00001d024005, Zm00001d034241|Zm00001d034241, Zm00001d013135|Zm00001d013135, Zm00001d028803|Zm00001d028803, Zm00001d028471|Zm00001d028471, Zm00001d027488|Zm00001d027488, Zm00001d004894|Zm00001d004894, Zm00001d052595|RBCS	12	Zm00001d016166|Zm00001d016166, Zm00001d032695|Zm00001d032695, Zm00001d039089|Zm00001d039089, Zm00001d015376|Zm00001d015376, Zm00001d051001|GAPC3, Zm00001d017121|Zm00001d017121, Zm00001d042453|Zm00001d042453, Zm00001d035156|Zm00001d035156, Zm00001d040084|Zm00001d040084, Zm00001d022152|Zm00001d022152, Zm00001d015383|Zm00001d015383, Zm00001d052482|Zm00001d052482, Zm00001d008619|Zm00001d008619, Zm000…	32
zma00480	Metabolism	Metabolism of other amino acids	Glutathione metabolism	Zm00001d043344|Zm00001d043344, Zm00001d025015|Zm00001d025015, Zm00001d016469|Zm00001d016469, Zm00001d035925|Zm00001d035925, Zm00001d049187|Zm00001d049187, Zm00001d028693|Zm00001d028693, Zm00001d012675|Zm00001d012675, Zm00001d042099|Zm00001d042099, Zm00001d029699|Zm00001d029699, Zm00001d027541|Zm00001d027541, Zm00001d027557|Zm00001d027557, Zm00001d027539|Zm00001d027539, Zm00001d013845|Zm00001d0138…	49/2064	192/12712	0.00061121	0.0083364	Zm00001d043344|Zm00001d043344, Zm00001d016469|Zm00001d016469, Zm00001d028693|Zm00001d028693, Zm00001d042099|Zm00001d042099, Zm00001d029699|Zm00001d029699, Zm00001d027557|Zm00001d027557, Zm00001d013845|Zm00001d013845, Zm00001d018220|Zm00001d018220, Zm00001d007661|Zm00001d007661, Zm00001d046112|Zm00001d046112, Zm00001d036951|Zm00001d036951, Zm00001d010554|Zm00001d010554, Zm00001d029708|Zm00001d0297…	26	Zm00001d025015|Zm00001d025015, Zm00001d035925|Zm00001d035925, Zm00001d049187|Zm00001d049187, Zm00001d012675|Zm00001d012675, Zm00001d027541|Zm00001d027541, Zm00001d027539|Zm00001d027539, Zm00001d027540|Zm00001d027540, Zm00001d003164|Zm00001d003164, Zm00001d021469|Zm00001d021469, Zm00001d045649|Zm00001d045649, Zm00001d048353|Zm00001d048353, Zm00001d045192|Zm00001d045192, Zm00001d023582|Zm00001d0235…	23
zma00052	Metabolism	Carbohydrate metabolism	Galactose metabolism	Zm00001d001943|Zm00001d001943, Zm00001d019163|Zm00001d019163, Zm00001d013428|Zm00001d013428, Zm00001d008273|Zm00001d008273, Zm00001d021421|Zm00001d021421, Zm00001d039512|Zm00001d039512, Zm00001d002830|Zm00001d002830, Zm00001d028474|Zm00001d028474, Zm00001d037008|Zm00001d037008, Zm00001d015008|Zm00001d015008, Zm00001d029151|Zm00001d029151, Zm00001d053228|Zm00001d053228, Zm00001d033746|Zm00001d0337…	52/2064	207/12712	0.000631546	0.0083364	Zm00001d001943|Zm00001d001943, Zm00001d019163|Zm00001d019163, Zm00001d008273|Zm00001d008273, Zm00001d039512|Zm00001d039512, Zm00001d002830|Zm00001d002830, Zm00001d029151|Zm00001d029151, Zm00001d034537|Zm00001d034537, Zm00001d009938|Zm00001d009938, Zm00001d010375|Zm00001d010375, Zm00001d047582|Zm00001d047582, Zm00001d048783|Zm00001d048783, Zm00001d023715|Zm00001d023715, Zm00001d046318|Zm00001d0463…	24	Zm00001d013428|Zm00001d013428, Zm00001d021421|Zm00001d021421, Zm00001d028474|Zm00001d028474, Zm00001d037008|Zm00001d037008, Zm00001d015008|Zm00001d015008, Zm00001d053228|Zm00001d053228, Zm00001d033746|Zm00001d033746, Zm00001d003436|Zm00001d003436, Zm00001d034206|Zm00001d034206, Zm00001d019552|Zm00001d019552, Zm00001d001944|Zm00001d001944, Zm00001d049169|Zm00001d049169, Zm00001d039499|Zm00001d0394…	28
zma00073	Metabolism	Lipid metabolism	Cutin, suberine and wax biosynthesis	Zm00001d031959|Zm00001d031959, Zm00001d012274|Zm00001d012274, Zm00001d023215|Zm00001d023215, Zm00001d013979|Zm00001d013979, Zm00001d032651|Zm00001d032651, Zm00001d002687|Zm00001d002687, Zm00001d019850|Zm00001d019850, Zm00001d042814|Zm00001d042814, Zm00001d042723|Zm00001d042723, Zm00001d017528|Zm00001d017528, Zm00001d012326|Zm00001d012326, Zm00001d002610|Zm00001d002610, Zm00001d032284|Zm00001d0322…	22/2064	68/12712	0.000764681	0.00855649	Zm00001d031959|Zm00001d031959, Zm00001d012274|Zm00001d012274, Zm00001d013979|Zm00001d013979, Zm00001d032651|Zm00001d032651, Zm00001d002687|Zm00001d002687, Zm00001d019850|Zm00001d019850, Zm00001d042814|Zm00001d042814, Zm00001d042723|Zm00001d042723, Zm00001d017528|Zm00001d017528, Zm00001d012326|Zm00001d012326, Zm00001d002610|Zm00001d002610, Zm00001d032284|Zm00001d032284, Zm00001d046865|Zm00001d0468…	17	Zm00001d023215|Zm00001d023215, Zm00001d051932|Zm00001d051932, Zm00001d030494|Zm00001d030494, Zm00001d030670|Zm00001d030670, Zm00001d017251|Zm00001d017251	5
zma00402	Metabolism	Biosynthesis of other secondary metabolites	Benzoxazinoid biosynthesis	Zm00001d049179|Zm00001d049179, Zm00001d048705|Zm00001d048705, Zm00001d048702|Zm00001d048702, Zm00001d049265|Zm00001d049265, Zm00001d048703|Zm00001d048703, Zm00001d007718|Zm00001d007718, Zm00001d048709|Zm00001d048709, Zm00001d049181|Zm00001d049181, Zm00001d041328|Zm00001d041328, Zm00001d048634|BX6	10/2064	21/12712	0.000777863	0.00855649	Zm00001d041328|Zm00001d041328	1	Zm00001d049179|Zm00001d049179, Zm00001d048705|Zm00001d048705, Zm00001d048702|Zm00001d048702, Zm00001d049265|Zm00001d049265, Zm00001d048703|Zm00001d048703, Zm00001d007718|Zm00001d007718, Zm00001d048709|Zm00001d048709, Zm00001d049181|Zm00001d049181, Zm00001d048634|BX6	9
zma00333	Metabolism	Biosynthesis of other secondary metabolites	Prodigiosin biosynthesis	Zm00001d016550|Zm00001d016550, Zm00001d049975|Zm00001d049975, Zm00001d019926|Zm00001d019926, Zm00001d030276|Zm00001d030276, Zm00001d028787|Zm00001d028787, Zm00001d030275|Zm00001d030275, Zm00001d025201|Zm00001d025201, Zm00001d030277|Zm00001d030277, Zm00001d006796|Zm00001d006796	9/2064	18/12712	0.000921655	0.00935834	Zm00001d016550|Zm00001d016550, Zm00001d030276|Zm00001d030276, Zm00001d030275|Zm00001d030275, Zm00001d030277|Zm00001d030277	4	Zm00001d049975|Zm00001d049975, Zm00001d019926|Zm00001d019926, Zm00001d028787|Zm00001d028787, Zm00001d025201|Zm00001d025201, Zm00001d006796|Zm00001d006796	5
zma03010	Genetic Information Processing	Translation	Ribosome	Zm00001d002395|Zm00001d002395, Zm00001d009883|Zm00001d009883, Zm00001d009848|Zm00001d009848, Zm00001d042772|Zm00001d042772, Zm00001d034059|Zm00001d034059, Zm00001d035201|Zm00001d035201, Zm00001d053632|rps8, Zm00001d038535|Zm00001d038535, Zm00001d007824|Zm00001d007824, Zm00001d042308|Zm00001d042308, Zm00001d038374|Zm00001d038374, Zm00001d053636|rps8, Zm00001d048382|Zm00001d048382, Zm00001d006871|Z…	146/2064	711/12712	0.00109539	0.010328	Zm00001d009883|Zm00001d009883, Zm00001d030106|Zm00001d030106, Zm00001d011152|Zm00001d011152, Zm00001d036575|Zm00001d036575, Zm00001d042549|Zm00001d042549, Zm00001d048487|Zm00001d048487, Zm00001d032616|Zm00001d032616, Zm00001d048593|RCA1, Zm00001d035819|Zm00001d035819, Zm00001d046515|Zm00001d046515, Zm00001d019803|Zm00001d019803	11	Zm00001d002395|Zm00001d002395, Zm00001d009848|Zm00001d009848, Zm00001d042772|Zm00001d042772, Zm00001d034059|Zm00001d034059, Zm00001d035201|Zm00001d035201, Zm00001d053632|rps8, Zm00001d038535|Zm00001d038535, Zm00001d007824|Zm00001d007824, Zm00001d042308|Zm00001d042308, Zm00001d038374|Zm00001d038374, Zm00001d053636|rps8, Zm00001d048382|Zm00001d048382, Zm00001d006871|Zm00001d006871, Zm00001d012598|Z…	135
zma00030	Metabolism	Carbohydrate metabolism	Pentose phosphate pathway	Zm00001d011965|Zm00001d011965, Zm00001d025015|Zm00001d025015, Zm00001d035925|Zm00001d035925, Zm00001d049187|Zm00001d049187, Zm00001d044754|Zm00001d044754, Zm00001d013428|Zm00001d013428, Zm00001d051629|Zm00001d051629, Zm00001d042453|Zm00001d042453, Zm00001d042282|Zm00001d042282, Zm00001d010172|Zm00001d010172, Zm00001d037278|Zm00001d037278, Zm00001d040084|Zm00001d040084, Zm00001d017830|Zm00001d0178…	36/2064	137/12712	0.00177102	0.015585	Zm00001d010172|Zm00001d010172, Zm00001d028171|Zm00001d028171, Zm00001d010375|Zm00001d010375, Zm00001d023559|Zm00001d023559, Zm00001d013135|Zm00001d013135, Zm00001d051399|Zm00001d051399, Zm00001d025659|Zm00001d025659, Zm00001d005935|Zm00001d005935, Zm00001d045919|Zm00001d045919	9	Zm00001d011965|Zm00001d011965, Zm00001d025015|Zm00001d025015, Zm00001d035925|Zm00001d035925, Zm00001d049187|Zm00001d049187, Zm00001d044754|Zm00001d044754, Zm00001d013428|Zm00001d013428, Zm00001d051629|Zm00001d051629, Zm00001d042453|Zm00001d042453, Zm00001d042282|Zm00001d042282, Zm00001d037278|Zm00001d037278, Zm00001d040084|Zm00001d040084, Zm00001d017830|Zm00001d017830, Zm00001d053228|Zm00001d0532…	27
zma00350	Metabolism	Amino acid metabolism	Tyrosine metabolism	Zm00001d030348|Zm00001d030348, Zm00001d053107|Zm00001d053107, Zm00001d015356|Zm00001d015356, Zm00001d045610|Zm00001d045610, Zm00001d049059|Zm00001d049059, Zm00001d016198|Zm00001d016198, Zm00001d027995|Zm00001d027995, Zm00001d030347|Zm00001d030347, Zm00001d048736|Zm00001d048736, Zm00001d006293|Zm00001d006293, Zm00001d027949|Zm00001d027949, Zm00001d006232|Zm00001d006232, Zm00001d007462|Zm00001d0074…	23/2064	77/12712	0.00197294	0.0162768	Zm00001d015356|Zm00001d015356, Zm00001d045610|Zm00001d045610, Zm00001d048736|Zm00001d048736, Zm00001d027949|Zm00001d027949, Zm00001d007462|Zm00001d007462, Zm00001d024665|Zm00001d024665, Zm00001d027947|Zm00001d027947, Zm00001d042151|Zm00001d042151, Zm00001d009944|Zm00001d009944	9	Zm00001d030348|Zm00001d030348, Zm00001d053107|Zm00001d053107, Zm00001d049059|Zm00001d049059, Zm00001d016198|Zm00001d016198, Zm00001d027995|Zm00001d027995, Zm00001d030347|Zm00001d030347, Zm00001d006293|Zm00001d006293, Zm00001d006232|Zm00001d006232, Zm00001d049407|Zm00001d049407, Zm00001d022647|Zm00001d022647, Zm00001d006638|Zm00001d006638, Zm00001d021442|Zm00001d021442, Zm00001d019365|Zm00001d0193…	14
zma04016	Environmental Information Processing	Signal transduction	MAPK signaling pathway - plant	Zm00001d018737|Zm00001d018737, Zm00001d054044|Zm00001d054044, Zm00001d009774|Zm00001d009774, Zm00001d029975|Zm00001d029975, Zm00001d010805|Zm00001d010805, Zm00001d036370|Zm00001d036370, Zm00001d038843|Zm00001d038843, Zm00001d010399|Zm00001d010399, Zm00001d033965|Zm00001d033965, Zm00001d036880|Zm00001d036880, Zm00001d050723|Zm00001d050723, Zm00001d020974|Zm00001d020974, Zm00001d039221|Zm00001d0392…	106/2064	508/12712	0.00299865	0.0232836	Zm00001d054044|Zm00001d054044, Zm00001d010805|Zm00001d010805, Zm00001d036370|Zm00001d036370, Zm00001d038843|Zm00001d038843, Zm00001d010399|Zm00001d010399, Zm00001d033965|Zm00001d033965, Zm00001d036880|Zm00001d036880, Zm00001d050723|Zm00001d050723, Zm00001d047220|Zm00001d047220, Zm00001d046953|Zm00001d046953, Zm00001d025899|Zm00001d025899, Zm00001d038846|Zm00001d038846, Zm00001d043950|Zm00001d0439…	62	Zm00001d018737|Zm00001d018737, Zm00001d009774|Zm00001d009774, Zm00001d029975|Zm00001d029975, Zm00001d020974|Zm00001d020974, Zm00001d039221|Zm00001d039221, Zm00001d036366|Zm00001d036366, Zm00001d022546|Zm00001d022546, Zm00001d033848|Zm00001d033848, Zm00001d005696|Zm00001d005696, Zm00001d037680|Zm00001d037680, Zm00001d046997|Zm00001d046997, Zm00001d050329|Zm00001d050329, Zm00001d047037|Zm00001d0470…	44
zma00950	Metabolism	Biosynthesis of other secondary metabolites	Isoquinoline alkaloid biosynthesis	Zm00001d053107|Zm00001d053107, Zm00001d016198|Zm00001d016198, Zm00001d048736|Zm00001d048736, Zm00001d006293|Zm00001d006293, Zm00001d027949|Zm00001d027949, Zm00001d006232|Zm00001d006232, Zm00001d007462|Zm00001d007462, Zm00001d049407|Zm00001d049407, Zm00001d022647|Zm00001d022647, Zm00001d006638|Zm00001d006638, Zm00001d021442|Zm00001d021442, Zm00001d000001|Zm00001d000001, Zm00001d024665|Zm00001d0246…	15/2064	45/12712	0.00367448	0.0258431	Zm00001d048736|Zm00001d048736, Zm00001d027949|Zm00001d027949, Zm00001d007462|Zm00001d007462, Zm00001d024665|Zm00001d024665, Zm00001d027947|Zm00001d027947, Zm00001d009944|Zm00001d009944	6	Zm00001d053107|Zm00001d053107, Zm00001d016198|Zm00001d016198, Zm00001d006293|Zm00001d006293, Zm00001d006232|Zm00001d006232, Zm00001d049407|Zm00001d049407, Zm00001d022647|Zm00001d022647, Zm00001d006638|Zm00001d006638, Zm00001d021442|Zm00001d021442, Zm00001d000001|Zm00001d000001	9
zma00901	Metabolism	Biosynthesis of other secondary metabolites	Indole alkaloid biosynthesis	Zm00001d045302|Zm00001d045302, Zm00001d046136|Zm00001d046136, Zm00001d016031|Zm00001d016031, Zm00001d010451|Zm00001d010451, Zm00001d007351|Zm00001d007351, Zm00001d037828|Zm00001d037828, Zm00001d033044|Zm00001d033044, Zm00001d053425|Zm00001d053425, Zm00001d036237|Zm00001d036237, Zm00001d039529|Zm00001d039529, Zm00001d027949|Zm00001d027949, Zm00001d008929|Zm00001d008929, Zm00001d008934|Zm00001d0089…	18/2064	58/12712	0.00371984	0.0258431	Zm00001d007351|Zm00001d007351, Zm00001d027949|Zm00001d027949, Zm00001d017140|Zm00001d017140, Zm00001d024665|Zm00001d024665, Zm00001d027947|Zm00001d027947	5	Zm00001d045302|Zm00001d045302, Zm00001d046136|Zm00001d046136, Zm00001d016031|Zm00001d016031, Zm00001d010451|Zm00001d010451, Zm00001d037828|Zm00001d037828, Zm00001d033044|Zm00001d033044, Zm00001d053425|Zm00001d053425, Zm00001d036237|Zm00001d036237, Zm00001d039529|Zm00001d039529, Zm00001d008929|Zm00001d008929, Zm00001d008934|Zm00001d008934, Zm00001d036241|Zm00001d036241, Zm00001d022309|Zm00001d0223…	13
zma00515	Metabolism	Glycan biosynthesis and metabolism	Mannose type O-glycan biosynthesis	Zm00001d040075|Zm00001d040075, Zm00001d037041|Zm00001d037041, Zm00001d046093|Zm00001d046093, Zm00001d014721|Zm00001d014721, Zm00001d030391|Zm00001d030391, Zm00001d014965|Zm00001d014965, Zm00001d040071|Zm00001d040071, Zm00001d008526|Zm00001d008526, Zm00001d016101|Zm00001d016101	9/2064	22/12712	0.00509275	0.0336122	Zm00001d040071|Zm00001d040071, Zm00001d008526|Zm00001d008526	2	Zm00001d040075|Zm00001d040075, Zm00001d037041|Zm00001d037041, Zm00001d046093|Zm00001d046093, Zm00001d014721|Zm00001d014721, Zm00001d030391|Zm00001d030391, Zm00001d014965|Zm00001d014965, Zm00001d016101|Zm00001d016101	7
zma00908	Metabolism	Metabolism of terpenoids and polyketides	Zeatin biosynthesis	Zm00001d050371|Zm00001d050371, Zm00001d019256|Zm00001d019256, Zm00001d020418|Zm00001d020418, Zm00001d039520|Zm00001d039520, Zm00001d034584|Zm00001d034584, Zm00001d042148|Zm00001d042148, Zm00001d002707|Zm00001d002707, Zm00001d004013|Zm00001d004013, Zm00001d053578|Zm00001d053578, Zm00001d053579|Zm00001d053579, Zm00001d019258|Zm00001d019258, Zm00001d038921|Zm00001d038921, Zm00001d019265|Zm00001d0192…	15/2064	47/12712	0.00582315	0.0366027	Zm00001d050371|Zm00001d050371, Zm00001d019256|Zm00001d019256, Zm00001d039520|Zm00001d039520, Zm00001d042148|Zm00001d042148, Zm00001d002707|Zm00001d002707, Zm00001d053578|Zm00001d053578, Zm00001d053579|Zm00001d053579, Zm00001d019258|Zm00001d019258	8	Zm00001d020418|Zm00001d020418, Zm00001d034584|Zm00001d034584, Zm00001d004013|Zm00001d004013, Zm00001d038921|Zm00001d038921, Zm00001d019265|Zm00001d019265, Zm00001d005239|Zm00001d005239, Zm00001d019251|Zm00001d019251	7
zma00520	Metabolism	Carbohydrate metabolism	Amino sugar and nucleotide sugar metabolism	Zm00001d047797|Zm00001d047797, Zm00001d033174|Zm00001d033174, Zm00001d013751|Zm00001d013751, Zm00001d028653|Zm00001d028653, Zm00001d034072|Zm00001d034072, Zm00001d026415|Zm00001d026415, Zm00001d013428|Zm00001d013428, Zm00001d043988|Zm00001d043988, Zm00001d021421|Zm00001d021421, Zm00001d007195|Zm00001d007195, Zm00001d045420|Zm00001d045420, Zm00001d018080|Zm00001d018080, Zm00001d039512|Zm00001d0395…	67/2064	312/12712	0.00844028	0.0506417	Zm00001d043988|Zm00001d043988, Zm00001d039512|Zm00001d039512, Zm00001d018966|Zm00001d018966, Zm00001d052260|Zm00001d052260, Zm00001d036370|Zm00001d036370, Zm00001d029151|Zm00001d029151, Zm00001d009938|Zm00001d009938, Zm00001d042768|Zm00001d042768, Zm00001d052793|Zm00001d052793, Zm00001d027525|Zm00001d027525, Zm00001d029794|Zm00001d029794, Zm00001d020524|Zm00001d020524, Zm00001d022395|Zm00001d0223…	16	Zm00001d047797|Zm00001d047797, Zm00001d033174|Zm00001d033174, Zm00001d013751|Zm00001d013751, Zm00001d028653|Zm00001d028653, Zm00001d034072|Zm00001d034072, Zm00001d026415|Zm00001d026415, Zm00001d013428|Zm00001d013428, Zm00001d021421|Zm00001d021421, Zm00001d007195|Zm00001d007195, Zm00001d045420|Zm00001d045420, Zm00001d018080|Zm00001d018080, Zm00001d035598|Zm00001d035598, Zm00001d013245|Zm00001d0132…	51
zma00910	Metabolism	Energy metabolism	Nitrogen metabolism	Zm00001d028260|Zm00001d028260, Zm00001d018161|Zm00001d018161, Zm00001d018206|Zm00001d018206, Zm00001d033747|Zm00001d033747, Zm00001d011610|Zm00001d011610, Zm00001d048050|Zm00001d048050, Zm00001d017352|Zm00001d017352, Zm00001d049995|Zm00001d049995, Zm00001d051804|Zm00001d051804, Zm00001d044096|Zm00001d044096, Zm00001d044095|Zm00001d044095, Zm00001d011081|Zm00001d011081, Zm00001d026501|Zm00001d0265…	22/2064	84/12712	0.0132303	0.0759301	Zm00001d033747|Zm00001d033747, Zm00001d017352|Zm00001d017352, Zm00001d051804|Zm00001d051804, Zm00001d031779|Zm00001d031779, Zm00001d017425|Zm00001d017425, Zm00001d009860|Zm00001d009860	6	Zm00001d028260|Zm00001d028260, Zm00001d018161|Zm00001d018161, Zm00001d018206|Zm00001d018206, Zm00001d011610|Zm00001d011610, Zm00001d048050|Zm00001d048050, Zm00001d049995|Zm00001d049995, Zm00001d044096|Zm00001d044096, Zm00001d044095|Zm00001d044095, Zm00001d011081|Zm00001d011081, Zm00001d026501|Zm00001d026501, Zm00001d044099|Zm00001d044099, Zm00001d013257|Zm00001d013257, Zm00001d052164|Zm00001d0521…	16
zma00780	Metabolism	Metabolism of cofactors and vitamins	Biotin metabolism	Zm00001d016550|Zm00001d016550, Zm00001d049975|Zm00001d049975, Zm00001d045027|Zm00001d045027, Zm00001d037108|Zm00001d037108, Zm00001d019926|Zm00001d019926, Zm00001d030276|Zm00001d030276, Zm00001d030275|Zm00001d030275, Zm00001d049351|Zm00001d049351, Zm00001d025201|Zm00001d025201, Zm00001d030277|Zm00001d030277, Zm00001d010180|Zm00001d010180, Zm00001d006796|Zm00001d006796	12/2064	38/12712	0.0141987	0.0780927	Zm00001d016550|Zm00001d016550, Zm00001d030276|Zm00001d030276, Zm00001d030275|Zm00001d030275, Zm00001d030277|Zm00001d030277	4	Zm00001d049975|Zm00001d049975, Zm00001d045027|Zm00001d045027, Zm00001d037108|Zm00001d037108, Zm00001d019926|Zm00001d019926, Zm00001d049351|Zm00001d049351, Zm00001d025201|Zm00001d025201, Zm00001d010180|Zm00001d010180, Zm00001d006796|Zm00001d006796	8
zma00380	Metabolism	Amino acid metabolism	Tryptophan metabolism	Zm00001d020696|Zm00001d020696, Zm00001d054044|Zm00001d054044, Zm00001d043651|Zm00001d043651, Zm00001d047194|Zm00001d047194, Zm00001d004731|Zm00001d004731, Zm00001d017352|Zm00001d017352, Zm00001d034388|Zm00001d034388, Zm00001d043650|Zm00001d043650, Zm00001d031212|Zm00001d031212, Zm00001d019527|Zm00001d019527, Zm00001d004467|Zm00001d004467, Zm00001d027949|Zm00001d027949, Zm00001d010736|Zm00001d0107…	30/2064	126/12712	0.0173666	0.0891265	Zm00001d054044|Zm00001d054044, Zm00001d043651|Zm00001d043651, Zm00001d004731|Zm00001d004731, Zm00001d017352|Zm00001d017352, Zm00001d034388|Zm00001d034388, Zm00001d019527|Zm00001d019527, Zm00001d027949|Zm00001d027949, Zm00001d023580|Zm00001d023580, Zm00001d038699|Zm00001d038699, Zm00001d027511|Zm00001d027511, Zm00001d024665|Zm00001d024665, Zm00001d052683|Zm00001d052683, Zm00001d027947|Zm00001d0279…	13	Zm00001d020696|Zm00001d020696, Zm00001d047194|Zm00001d047194, Zm00001d043650|Zm00001d043650, Zm00001d031212|Zm00001d031212, Zm00001d004467|Zm00001d004467, Zm00001d010736|Zm00001d010736, Zm00001d051934|Zm00001d051934, Zm00001d025005|Zm00001d025005, Zm00001d032083|Zm00001d032083, Zm00001d037674|Zm00001d037674, Zm00001d053156|Zm00001d053156, Zm00001d027286|Zm00001d027286, Zm00001d014459|Zm00001d0144…	17
zma00960	Metabolism	Biosynthesis of other secondary metabolites	Tropane, piperidine and pyridine alkaloid biosynthesis	Zm00001d053107|Zm00001d053107, Zm00001d016198|Zm00001d016198, Zm00001d048736|Zm00001d048736, Zm00001d006293|Zm00001d006293, Zm00001d006232|Zm00001d006232, Zm00001d007462|Zm00001d007462, Zm00001d048723|Zm00001d048723, Zm00001d022647|Zm00001d022647, Zm00001d048590|Zm00001d048590, Zm00001d006638|Zm00001d006638, Zm00001d021442|Zm00001d021442, Zm00001d009944|Zm00001d009944	12/2064	39/12712	0.0175552	0.0891265	Zm00001d048736|Zm00001d048736, Zm00001d007462|Zm00001d007462, Zm00001d009944|Zm00001d009944	3	Zm00001d053107|Zm00001d053107, Zm00001d016198|Zm00001d016198, Zm00001d006293|Zm00001d006293, Zm00001d006232|Zm00001d006232, Zm00001d048723|Zm00001d048723, Zm00001d022647|Zm00001d022647, Zm00001d048590|Zm00001d048590, Zm00001d006638|Zm00001d006638, Zm00001d021442|Zm00001d021442	9
zma00040	Metabolism	Carbohydrate metabolism	Pentose and glucuronate interconversions	Zm00001d045311|Zm00001d045311, Zm00001d034072|Zm00001d034072, Zm00001d035899|Zm00001d035899, Zm00001d002726|Zm00001d002726, Zm00001d021421|Zm00001d021421, Zm00001d031727|Zm00001d031727, Zm00001d013245|Zm00001d013245, Zm00001d015008|Zm00001d015008, Zm00001d022104|Zm00001d022104, Zm00001d040650|Zm00001d040650, Zm00001d027335|Zm00001d027335, Zm00001d048696|Zm00001d048696, Zm00001d023813|Zm00001d0238…	43/2064	198/12712	0.0252732	0.123558	Zm00001d045311|Zm00001d045311, Zm00001d035899|Zm00001d035899, Zm00001d022104|Zm00001d022104, Zm00001d038874|Zm00001d038874, Zm00001d018325|Zm00001d018325, Zm00001d042868|Zm00001d042868, Zm00001d019752|Zm00001d019752, Zm00001d042556|Zm00001d042556, Zm00001d009057|Zm00001d009057, Zm00001d012595|Zm00001d012595, Zm00001d042263|Zm00001d042263, Zm00001d032100|Zm00001d032100, Zm00001d039861|Zm00001d0398…	13	Zm00001d034072|Zm00001d034072, Zm00001d002726|Zm00001d002726, Zm00001d021421|Zm00001d021421, Zm00001d031727|Zm00001d031727, Zm00001d013245|Zm00001d013245, Zm00001d015008|Zm00001d015008, Zm00001d040650|Zm00001d040650, Zm00001d027335|Zm00001d027335, Zm00001d048696|Zm00001d048696, Zm00001d023813|Zm00001d023813, Zm00001d011156|Zm00001d011156, Zm00001d038794|Zm00001d038794, Zm00001d011444|Zm00001d0114…	30
zma00195	Metabolism	Energy metabolism	Photosynthesis	Zm00001d038291|Zm00001d038291, Zm00001d034345|Zm00001d034345, Zm00001d036535|Zm00001d036535, Zm00001d034283|Zm00001d034283, Zm00001d010136|Zm00001d010136, Zm00001d049387|Zm00001d049387, Zm00001d038984|PSAH, Zm00001d014564|Zm00001d014564, Zm00001d018797|Zm00001d018797, Zm00001d018623|Zm00001d018623, Zm00001d039687|Zm00001d039687, Zm00001d043299|Zm00001d043299, Zm00001d005458|Zm00001d005458, Zm0000…	29/2064	126/12712	0.0293817	0.138178	Zm00001d036535|Zm00001d036535, Zm00001d034283|Zm00001d034283, Zm00001d049387|Zm00001d049387, Zm00001d038984|PSAH, Zm00001d014564|Zm00001d014564, Zm00001d018797|Zm00001d018797, Zm00001d018623|Zm00001d018623, Zm00001d039687|Zm00001d039687, Zm00001d043299|Zm00001d043299, Zm00001d005458|Zm00001d005458, Zm00001d047532|Zm00001d047532, Zm00001d016134|Zm00001d016134, Zm00001d028670|Zm00001d028670, Zm0000…	24	Zm00001d038291|Zm00001d038291, Zm00001d034345|Zm00001d034345, Zm00001d010136|Zm00001d010136, Zm00001d013039|Zm00001d013039, Zm00001d042049|Zm00001d042049	5
zma00450	Metabolism	Metabolism of other amino acids	Selenocompound metabolism	Zm00001d020696|Zm00001d020696, Zm00001d047166|Zm00001d047166, Zm00001d000294|Zm00001d000294, Zm00001d000018|Zm00001d000018, Zm00001d000012|Zm00001d000012, Zm00001d013654|Zm00001d013654, Zm00001d036801|Zm00001d036801, Zm00001d053062|Zm00001d053062, Zm00001d004513|Zm00001d004513, Zm00001d051389|Zm00001d051389, Zm00001d000017|Zm00001d000017, Zm00001d038340|Zm00001d038340, Zm00001d033100|Zm00001d0331…	15/2064	56/12712	0.0303573	0.138178	Zm00001d000294|Zm00001d000294, Zm00001d000018|Zm00001d000018, Zm00001d000012|Zm00001d000012, Zm00001d051389|Zm00001d051389, Zm00001d000017|Zm00001d000017, Zm00001d014263|Zm00001d014263	6	Zm00001d020696|Zm00001d020696, Zm00001d047166|Zm00001d047166, Zm00001d013654|Zm00001d013654, Zm00001d036801|Zm00001d036801, Zm00001d053062|Zm00001d053062, Zm00001d004513|Zm00001d004513, Zm00001d038340|Zm00001d038340, Zm00001d033100|Zm00001d033100, Zm00001d006371|Zm00001d006371	9
zma00603	Metabolism	Glycan biosynthesis and metabolism	Glycosphingolipid biosynthesis - globo and isoglobo series	Zm00001d035598|Zm00001d035598, Zm00001d038196|Zm00001d038196, Zm00001d023715|Zm00001d023715, Zm00001d034206|Zm00001d034206, Zm00001d019552|Zm00001d019552, Zm00001d032608|Zm00001d032608, Zm00001d021895|Zm00001d021895, Zm00001d024482|Zm00001d024482, Zm00001d021262|Zm00001d021262, Zm00001d004915|Zm00001d004915	10/2064	34/12712	0.0390412	0.171781	Zm00001d023715|Zm00001d023715, Zm00001d032608|Zm00001d032608	2	Zm00001d035598|Zm00001d035598, Zm00001d038196|Zm00001d038196, Zm00001d034206|Zm00001d034206, Zm00001d019552|Zm00001d019552, Zm00001d021895|Zm00001d021895, Zm00001d024482|Zm00001d024482, Zm00001d021262|Zm00001d021262, Zm00001d004915|Zm00001d004915	8
zma00190	Metabolism	Energy metabolism	Oxidative phosphorylation	Zm00001d034218|Zm00001d034218, Zm00001d025980|Zm00001d025980, Zm00001d038999|Zm00001d038999, Zm00001d046591|Zm00001d046591, Zm00001d038929|atpB, Zm00001d037492|Zm00001d037492, Zm00001d051595|Zm00001d051595, Zm00001d009488|Zm00001d009488, Zm00001d031825|Zm00001d031825, Zm00001d048091|Zm00001d048091, Zm00001d006439|Zm00001d006439, Zm00001d043834|Zm00001d043834, Zm00001d013156|Zm00001d013156, Zm0000…	57/2064	284/12712	0.0482922	0.205631	Zm00001d025980|Zm00001d025980, Zm00001d038999|Zm00001d038999, Zm00001d046591|Zm00001d046591, Zm00001d015569|Zm00001d015569, Zm00001d053727|Zm00001d053727, Zm00001d014347|Zm00001d014347, Zm00001d023416|Zm00001d023416, Zm00001d041315|Zm00001d041315, Zm00001d047789|Zm00001d047789, Zm00001d021760|Zm00001d021760	10	Zm00001d034218|Zm00001d034218, Zm00001d038929|atpB, Zm00001d037492|Zm00001d037492, Zm00001d051595|Zm00001d051595, Zm00001d009488|Zm00001d009488, Zm00001d031825|Zm00001d031825, Zm00001d048091|Zm00001d048091, Zm00001d006439|Zm00001d006439, Zm00001d043834|Zm00001d043834, Zm00001d013156|Zm00001d013156, Zm00001d011330|Zm00001d011330, Zm00001d038658|Zm00001d038658, Zm00001d049959|Zm00001d049959, Zm0000…	47
zma00061	Metabolism	Lipid metabolism	Fatty acid biosynthesis	Zm00001d005148|Zm00001d005148, Zm00001d044016|Zm00001d044016, Zm00001d016550|Zm00001d016550, Zm00001d049975|Zm00001d049975, Zm00001d045027|Zm00001d045027, Zm00001d037108|Zm00001d037108, Zm00001d019926|Zm00001d019926, Zm00001d053009|Zm00001d053009, Zm00001d036137|Zm00001d036137, Zm00001d030276|Zm00001d030276, Zm00001d028787|Zm00001d028787, Zm00001d030275|Zm00001d030275, Zm00001d049351|Zm00001d0493…	19/2064	81/12712	0.0578671	0.238702	Zm00001d005148|Zm00001d005148, Zm00001d044016|Zm00001d044016, Zm00001d016550|Zm00001d016550, Zm00001d030276|Zm00001d030276, Zm00001d030275|Zm00001d030275, Zm00001d030277|Zm00001d030277	6	Zm00001d049975|Zm00001d049975, Zm00001d045027|Zm00001d045027, Zm00001d037108|Zm00001d037108, Zm00001d019926|Zm00001d019926, Zm00001d053009|Zm00001d053009, Zm00001d036137|Zm00001d036137, Zm00001d028787|Zm00001d028787, Zm00001d049351|Zm00001d049351, Zm00001d026429|Zm00001d026429, Zm00001d025201|Zm00001d025201, Zm00001d010180|Zm00001d010180, Zm00001d012221|Zm00001d012221, Zm00001d006796|Zm00001d0067…	13
zma00020	Metabolism	Carbohydrate metabolism	Citrate cycle (TCA cycle)	Zm00001d027558|Zm00001d027558, Zm00001d032695|Zm00001d032695, Zm00001d039089|Zm00001d039089, Zm00001d053684|Zm00001d053684, Zm00001d024952|Zm00001d024952, Zm00001d017985|Zm00001d017985, Zm00001d006667|Zm00001d006667, Zm00001d048627|Zm00001d048627, Zm00001d040721|Zm00001d040721, Zm00001d009779|Zm00001d009779, Zm00001d051129|Zm00001d051129, Zm00001d032588|Zm00001d032588, Zm00001d053580|Zm00001d0535…	31/2064	145/12712	0.0612605	0.245042	Zm00001d034241|Zm00001d034241, Zm00001d028471|Zm00001d028471, Zm00001d021772|Zm00001d021772	3	Zm00001d027558|Zm00001d027558, Zm00001d032695|Zm00001d032695, Zm00001d039089|Zm00001d039089, Zm00001d053684|Zm00001d053684, Zm00001d024952|Zm00001d024952, Zm00001d017985|Zm00001d017985, Zm00001d006667|Zm00001d006667, Zm00001d048627|Zm00001d048627, Zm00001d040721|Zm00001d040721, Zm00001d009779|Zm00001d009779, Zm00001d051129|Zm00001d051129, Zm00001d032588|Zm00001d032588, Zm00001d053580|Zm00001d0535…	28
zma00051	Metabolism	Carbohydrate metabolism	Fructose and mannose metabolism	Zm00001d045311|Zm00001d045311, Zm00001d044754|Zm00001d044754, Zm00001d051629|Zm00001d051629, Zm00001d042453|Zm00001d042453, Zm00001d045420|Zm00001d045420, Zm00001d010172|Zm00001d010172, Zm00001d039512|Zm00001d039512, Zm00001d031727|Zm00001d031727, Zm00001d037278|Zm00001d037278, Zm00001d040084|Zm00001d040084, Zm00001d017830|Zm00001d017830, Zm00001d053228|Zm00001d053228, Zm00001d008619|Zm00001d0086…	37/2064	178/12712	0.0632622	0.245606	Zm00001d045311|Zm00001d045311, Zm00001d010172|Zm00001d010172, Zm00001d039512|Zm00001d039512, Zm00001d028171|Zm00001d028171, Zm00001d034723|Zm00001d034723, Zm00001d009938|Zm00001d009938, Zm00001d010375|Zm00001d010375, Zm00001d023559|Zm00001d023559, Zm00001d024005|Zm00001d024005, Zm00001d018325|Zm00001d018325, Zm00001d025659|Zm00001d025659, Zm00001d005935|Zm00001d005935, Zm00001d039861|Zm00001d0398…	14	Zm00001d044754|Zm00001d044754, Zm00001d051629|Zm00001d051629, Zm00001d042453|Zm00001d042453, Zm00001d045420|Zm00001d045420, Zm00001d031727|Zm00001d031727, Zm00001d037278|Zm00001d037278, Zm00001d040084|Zm00001d040084, Zm00001d017830|Zm00001d017830, Zm00001d053228|Zm00001d053228, Zm00001d008619|Zm00001d008619, Zm00001d006221|Zm00001d006221, Zm00001d012407|Zm00001d012407, Zm00001d012395|Zm00001d0123…	23
zma00750	Metabolism	Metabolism of cofactors and vitamins	Vitamin B6 metabolism	Zm00001d013845|Zm00001d013845, Zm00001d043780|Zm00001d043780, Zm00001d007936|Zm00001d007936, Zm00001d007858|Zm00001d007858, Zm00001d044395|Zm00001d044395, Zm00001d003086|Zm00001d003086, Zm00001d016301|Zm00001d016301	7/2064	23/12712	0.0664933	0.250775	Zm00001d013845|Zm00001d013845, Zm00001d044395|Zm00001d044395	2	Zm00001d043780|Zm00001d043780, Zm00001d007936|Zm00001d007936, Zm00001d007858|Zm00001d007858, Zm00001d003086|Zm00001d003086, Zm00001d016301|Zm00001d016301	5
zma00591	Metabolism	Lipid metabolism	Linoleic acid metabolism	Zm00001d042541|Zm00001d042541, Zm00001d015852|Zm00001d015852, Zm00001d042540|Zm00001d042540, Zm00001d031449|Zm00001d031449, Zm00001d033683|Zm00001d033683, Zm00001d028505|Zm00001d028505, Zm00001d014459|Zm00001d014459, Zm00001d013461|Zm00001d013461	8/2064	28/12712	0.0717316	0.263016	Zm00001d031449|Zm00001d031449, Zm00001d028505|Zm00001d028505	2	Zm00001d042541|Zm00001d042541, Zm00001d015852|Zm00001d015852, Zm00001d042540|Zm00001d042540, Zm00001d033683|Zm00001d033683, Zm00001d014459|Zm00001d014459, Zm00001d013461|Zm00001d013461	6
zma00620	Metabolism	Carbohydrate metabolism	Pyruvate metabolism	Zm00001d016166|Zm00001d016166, Zm00001d032695|Zm00001d032695, Zm00001d039089|Zm00001d039089, Zm00001d000316|Zm00001d000316, Zm00001d004731|Zm00001d004731, Zm00001d017985|Zm00001d017985, Zm00001d052494|Zm00001d052494, Zm00001d040721|Zm00001d040721, Zm00001d009779|Zm00001d009779, Zm00001d031212|Zm00001d031212, Zm00001d053580|Zm00001d053580, Zm00001d016365|Zm00001d016365, Zm00001d050383|Zm00001d0503…	32/2064	155/12712	0.0855081	0.305056	Zm00001d000316|Zm00001d000316, Zm00001d004731|Zm00001d004731, Zm00001d038161|Zm00001d038161, Zm00001d034241|Zm00001d034241, Zm00001d028803|Zm00001d028803, Zm00001d023580|Zm00001d023580, Zm00001d028471|Zm00001d028471, Zm00001d050866|Zm00001d050866, Zm00001d014945|Zm00001d014945	9	Zm00001d016166|Zm00001d016166, Zm00001d032695|Zm00001d032695, Zm00001d039089|Zm00001d039089, Zm00001d017985|Zm00001d017985, Zm00001d052494|Zm00001d052494, Zm00001d040721|Zm00001d040721, Zm00001d009779|Zm00001d009779, Zm00001d031212|Zm00001d031212, Zm00001d053580|Zm00001d053580, Zm00001d016365|Zm00001d016365, Zm00001d050383|Zm00001d050383, Zm00001d009640|Zm00001d009640, Zm00001d026619|Zm00001d0266…	23
zma00944	Metabolism	Biosynthesis of other secondary metabolites	Flavone and flavonol biosynthesis	Zm00001d017077|Zm00001d017077, Zm00001d010521|Zm00001d010521, Zm00001d038605|Zm00001d038605, Zm00001d016091|Zm00001d016091, Zm00001d039644|Zm00001d039644, Zm00001d052492|Zm00001d052492, Zm00001d026471|Zm00001d026471, Zm00001d052042|Zm00001d052042, Zm00001d039642|Zm00001d039642, Zm00001d002984|Zm00001d002984	10/2064	39/12712	0.0891766	0.309771	Zm00001d039644|Zm00001d039644, Zm00001d039642|Zm00001d039642, Zm00001d002984|Zm00001d002984	3	Zm00001d017077|Zm00001d017077, Zm00001d010521|Zm00001d010521, Zm00001d038605|Zm00001d038605, Zm00001d016091|Zm00001d016091, Zm00001d052492|Zm00001d052492, Zm00001d026471|Zm00001d026471, Zm00001d052042|Zm00001d052042	7
zma00360	Metabolism	Amino acid metabolism	Phenylalanine metabolism	Zm00001d003016|Zm00001d003016, Zm00001d033286|Zm00001d033286, Zm00001d053107|Zm00001d053107, Zm00001d015356|Zm00001d015356, Zm00001d016198|Zm00001d016198, Zm00001d048736|Zm00001d048736, Zm00001d006293|Zm00001d006293, Zm00001d027949|Zm00001d027949, Zm00001d006232|Zm00001d006232, Zm00001d007462|Zm00001d007462, Zm00001d022647|Zm00001d022647, Zm00001d006638|Zm00001d006638, Zm00001d021442|Zm00001d0214…	21/2064	99/12712	0.115103	0.38958	Zm00001d003016|Zm00001d003016, Zm00001d015356|Zm00001d015356, Zm00001d048736|Zm00001d048736, Zm00001d027949|Zm00001d027949, Zm00001d007462|Zm00001d007462, Zm00001d012510|Zm00001d012510, Zm00001d032103|Zm00001d032103, Zm00001d024665|Zm00001d024665, Zm00001d027947|Zm00001d027947, Zm00001d009944|Zm00001d009944	10	Zm00001d033286|Zm00001d033286, Zm00001d053107|Zm00001d053107, Zm00001d016198|Zm00001d016198, Zm00001d006293|Zm00001d006293, Zm00001d006232|Zm00001d006232, Zm00001d022647|Zm00001d022647, Zm00001d006638|Zm00001d006638, Zm00001d021442|Zm00001d021442, Zm00001d019365|Zm00001d019365, Zm00001d051529|Zm00001d051529, Zm00001d004287|Zm00001d004287	11
zma00220	Metabolism	Amino acid metabolism	Arginine biosynthesis	Zm00001d028260|Zm00001d028260, Zm00001d033747|Zm00001d033747, Zm00001d048050|Zm00001d048050, Zm00001d051804|Zm00001d051804, Zm00001d022152|Zm00001d022152, Zm00001d016198|Zm00001d016198, Zm00001d026501|Zm00001d026501, Zm00001d024908|Zm00001d024908, Zm00001d035638|Zm00001d035638, Zm00001d044052|Zm00001d044052, Zm00001d048433|Zm00001d048433, Zm00001d006875|Zm00001d006875, Zm00001d035640|Zm00001d0356…	18/2064	86/12712	0.149878	0.489856	Zm00001d033747|Zm00001d033747, Zm00001d051804|Zm00001d051804, Zm00001d024908|Zm00001d024908, Zm00001d048433|Zm00001d048433, Zm00001d029232|Zm00001d029232	5	Zm00001d028260|Zm00001d028260, Zm00001d048050|Zm00001d048050, Zm00001d022152|Zm00001d022152, Zm00001d016198|Zm00001d016198, Zm00001d026501|Zm00001d026501, Zm00001d035638|Zm00001d035638, Zm00001d044052|Zm00001d044052, Zm00001d006875|Zm00001d006875, Zm00001d035640|Zm00001d035640, Zm00001d039542|Zm00001d039542, Zm00001d051359|Zm00001d051359, Zm00001d044053|Zm00001d044053, Zm00001d011477|Zm00001d0114…	13
zma00260	Metabolism	Amino acid metabolism	Glycine, serine and threonine metabolism	Zm00001d043086|Zm00001d043086, Zm00001d049234|Zm00001d049234, Zm00001d019988|Zm00001d019988, Zm00001d040721|Zm00001d040721, Zm00001d009779|Zm00001d009779, Zm00001d015378|Zm00001d015378, Zm00001d040228|Zm00001d040228, Zm00001d003059|Zm00001d003059, Zm00001d002258|Zm00001d002258, Zm00001d052233|Zm00001d052233, Zm00001d002051|Zm00001d002051, Zm00001d035405|Zm00001d035405, Zm00001d006293|Zm00001d0062…	34/2064	176/12712	0.15539	0.489856	Zm00001d003059|Zm00001d003059, Zm00001d035405|Zm00001d035405, Zm00001d031349|Zm00001d031349, Zm00001d031403|Zm00001d031403, Zm00001d031379|Zm00001d031379, Zm00001d014919|Zm00001d014919, Zm00001d031364|Zm00001d031364, Zm00001d009944|Zm00001d009944, Zm00001d023699|Zm00001d023699	9	Zm00001d043086|Zm00001d043086, Zm00001d049234|Zm00001d049234, Zm00001d019988|Zm00001d019988, Zm00001d040721|Zm00001d040721, Zm00001d009779|Zm00001d009779, Zm00001d015378|Zm00001d015378, Zm00001d040228|Zm00001d040228, Zm00001d002258|Zm00001d002258, Zm00001d052233|Zm00001d052233, Zm00001d002051|Zm00001d002051, Zm00001d006293|Zm00001d006293, Zm00001d037501|Zm00001d037501, Zm00001d006232|Zm00001d0062…	25
zma00460	Metabolism	Metabolism of other amino acids	Cyanoamino acid metabolism	Zm00001d041168|Zm00001d041168, Zm00001d033649|Zm00001d033649, Zm00001d034015|Zm00001d034015, Zm00001d013268|Zm00001d013268, Zm00001d023994|GLU1, Zm00001d024891|Zm00001d024891, Zm00001d041173|Zm00001d041173, Zm00001d049234|Zm00001d049234, Zm00001d017352|Zm00001d017352, Zm00001d021119|Zm00001d021119, Zm00001d048099|Zm00001d048099, Zm00001d043309|Zm00001d043309, Zm00001d012603|Zm00001d012603, Zm0000…	19/2064	92/12712	0.155863	0.489856	Zm00001d017352|Zm00001d017352, Zm00001d021119|Zm00001d021119, Zm00001d043309|Zm00001d043309, Zm00001d012603|Zm00001d012603, Zm00001d025116|Zm00001d025116, Zm00001d028199|Zm00001d028199	6	Zm00001d041168|Zm00001d041168, Zm00001d033649|Zm00001d033649, Zm00001d034015|Zm00001d034015, Zm00001d013268|Zm00001d013268, Zm00001d023994|GLU1, Zm00001d024891|Zm00001d024891, Zm00001d041173|Zm00001d041173, Zm00001d049234|Zm00001d049234, Zm00001d048099|Zm00001d048099, Zm00001d046210|Zm00001d046210, Zm00001d034118|Zm00001d034118, Zm00001d011917|Zm00001d011917, Zm00001d009738|Zm00001d009738	13
zma00523	Metabolism	Metabolism of terpenoids and polyketides	Polyketide sugar unit biosynthesis	Zm00001d017601|Zm00001d017601	1/2064	1/12712	0.162366	0.497713		0	Zm00001d017601|Zm00001d017601	1
zma00909	Metabolism	Metabolism of terpenoids and polyketides	Sesquiterpenoid and triterpenoid biosynthesis	Zm00001d024210|TPS11, Zm00001d024207|TPS6, Zm00001d028299|Zm00001d028299, Zm00001d029195|Zm00001d029195, Zm00001d004509|Zm00001d004509, Zm00001d024211|Zm00001d024211, Zm00001d035682|Zm00001d035682, Zm00001d045054|Zm00001d045054, Zm00001d024669|Zm00001d024669, Zm00001d024208|Zm00001d024208	10/2064	44/12712	0.165904	0.497713	Zm00001d024210|TPS11, Zm00001d024207|TPS6, Zm00001d004509|Zm00001d004509, Zm00001d024211|Zm00001d024211, Zm00001d045054|Zm00001d045054, Zm00001d024669|Zm00001d024669, Zm00001d024208|Zm00001d024208	7	Zm00001d028299|Zm00001d028299, Zm00001d029195|Zm00001d029195, Zm00001d035682|Zm00001d035682	3
zma00902	Metabolism	Metabolism of terpenoids and polyketides	Monoterpenoid biosynthesis	Zm00001d017381|Zm00001d017381, Zm00001d051251|Zm00001d051251, Zm00001d051246|Zm00001d051246, Zm00001d002847|Zm00001d002847, Zm00001d013022|Zm00001d013022	5/2064	19/12712	0.183967	0.539635	Zm00001d017381|Zm00001d017381, Zm00001d051251|Zm00001d051251, Zm00001d051246|Zm00001d051246, Zm00001d002847|Zm00001d002847	4	Zm00001d013022|Zm00001d013022	1
zma00592	Metabolism	Lipid metabolism	alpha-Linolenic acid metabolism	Zm00001d003584|Zm00001d003584, Zm00001d015852|Zm00001d015852, Zm00001d044906|Zm00001d044906, Zm00001d031449|Zm00001d031449, Zm00001d049059|Zm00001d049059, Zm00001d036640|Zm00001d036640, Zm00001d039695|Zm00001d039695, Zm00001d053586|Zm00001d053586, Zm00001d003648|Zm00001d003648, Zm00001d033683|Zm00001d033683, Zm00001d054067|Zm00001d054067, Zm00001d028505|Zm00001d028505, Zm00001d044908|Zm00001d0449…	20/2064	103/12712	0.224175	0.639974	Zm00001d003584|Zm00001d003584, Zm00001d044906|Zm00001d044906, Zm00001d031449|Zm00001d031449, Zm00001d036640|Zm00001d036640, Zm00001d003648|Zm00001d003648, Zm00001d028505|Zm00001d028505, Zm00001d044908|Zm00001d044908, Zm00001d040842|Zm00001d040842, Zm00001d049594|Zm00001d049594, Zm00001d003312|Zm00001d003312	10	Zm00001d015852|Zm00001d015852, Zm00001d049059|Zm00001d049059, Zm00001d039695|Zm00001d039695, Zm00001d053586|Zm00001d053586, Zm00001d033683|Zm00001d033683, Zm00001d054067|Zm00001d054067, Zm00001d045606|Zm00001d045606, Zm00001d013461|Zm00001d013461, Zm00001d019957|Zm00001d019957, Zm00001d029955|Zm00001d029955	10
zma00100	Metabolism	Lipid metabolism	Steroid biosynthesis	Zm00001d014887|Zm00001d014887, Zm00001d019139|Zm00001d019139, Zm00001d023309|Zm00001d023309, Zm00001d048585|Zm00001d048585, Zm00001d027548|Zm00001d027548, Zm00001d008569|Zm00001d008569, Zm00001d029810|Zm00001d029810, Zm00001d028299|Zm00001d028299, Zm00001d040196|Zm00001d040196, Zm00001d049299|Zm00001d049299, Zm00001d035503|Zm00001d035503, Zm00001d011765|Zm00001d011765, Zm00001d049301|Zm00001d0493…	15/2064	75/12712	0.227869	0.639974		0	Zm00001d014887|Zm00001d014887, Zm00001d019139|Zm00001d019139, Zm00001d023309|Zm00001d023309, Zm00001d048585|Zm00001d048585, Zm00001d027548|Zm00001d027548, Zm00001d008569|Zm00001d008569, Zm00001d029810|Zm00001d029810, Zm00001d028299|Zm00001d028299, Zm00001d040196|Zm00001d040196, Zm00001d049299|Zm00001d049299, Zm00001d035503|Zm00001d035503, Zm00001d011765|Zm00001d011765, Zm00001d049301|Zm00001d0493…	15
zma04075	Environmental Information Processing	Signal transduction	Plant hormone signal transduction	Zm00001d042463|Zm00001d042463, Zm00001d018737|Zm00001d018737, Zm00001d043515|Zm00001d043515, Zm00001d011377|Zm00001d011377, Zm00001d015421|Zm00001d015421, Zm00001d033976|Zm00001d033976, Zm00001d007357|Zm00001d007357, Zm00001d029975|Zm00001d029975, Zm00001d037081|Zm00001d037081, Zm00001d039513|Zm00001d039513, Zm00001d013376|Zm00001d013376, Zm00001d012005|Zm00001d012005, Zm00001d038178|Zm00001d0381…	144/2064	839/12712	0.239032	0.657338	Zm00001d042463|Zm00001d042463, Zm00001d043515|Zm00001d043515, Zm00001d011377|Zm00001d011377, Zm00001d015421|Zm00001d015421, Zm00001d007357|Zm00001d007357, Zm00001d037081|Zm00001d037081, Zm00001d039513|Zm00001d039513, Zm00001d013376|Zm00001d013376, Zm00001d012005|Zm00001d012005, Zm00001d038178|Zm00001d038178, Zm00001d027900|Zm00001d027900, Zm00001d036880|Zm00001d036880, Zm00001d050723|Zm00001d0507…	74	Zm00001d018737|Zm00001d018737, Zm00001d033976|Zm00001d033976, Zm00001d029975|Zm00001d029975, Zm00001d011849|Zm00001d011849, Zm00001d027975|Zm00001d027975, Zm00001d053004|Zm00001d053004, Zm00001d007395|Zm00001d007395, Zm00001d016582|Zm00001d016582, Zm00001d033848|Zm00001d033848, Zm00001d045507|Zm00001d045507, Zm00001d032036|Zm00001d032036, Zm00001d017138|Zm00001d017138, Zm00001d047053|Zm00001d0470…	70
zma00196	Metabolism	Energy metabolism	Photosynthesis - antenna proteins	Zm00001d032197|Zm00001d032197, Zm00001d005814|Zm00001d005814, Zm00001d039040|Zm00001d039040, Zm00001d033132|Zm00001d033132, Zm00001d033136|Zm00001d033136, Zm00001d020002|Zm00001d020002, Zm00001d026599|Zm00001d026599	7/2064	32/12712	0.255063	0.68711	Zm00001d032197|Zm00001d032197, Zm00001d005814|Zm00001d005814, Zm00001d039040|Zm00001d039040, Zm00001d033132|Zm00001d033132, Zm00001d033136|Zm00001d033136, Zm00001d020002|Zm00001d020002	6	Zm00001d026599|Zm00001d026599	1
zma04933	Human Diseases	Endocrine and metabolic disease	AGE-RAGE signaling pathway in diabetic complications	Zm00001d001936|Zm00001d001936, Zm00001d047447|Zm00001d047447, Zm00001d015226|Zm00001d015226, Zm00001d028984|Zm00001d028984, Zm00001d005547|Zm00001d005547, Zm00001d022526|Zm00001d022526, Zm00001d037015|Zm00001d037015, Zm00001d023402|Zm00001d023402, Zm00001d036638|Zm00001d036638, Zm00001d016175|Zm00001d016175, Zm00001d046981|Zm00001d046981, Zm00001d044802|Zm00001d044802, Zm00001d018465|Zm00001d0184…	14/2064	72/12712	0.273126	0.718571	Zm00001d015226|Zm00001d015226, Zm00001d028984|Zm00001d028984, Zm00001d022526|Zm00001d022526, Zm00001d036638|Zm00001d036638, Zm00001d046981|Zm00001d046981, Zm00001d018465|Zm00001d018465, Zm00001d005087|Zm00001d005087	7	Zm00001d001936|Zm00001d001936, Zm00001d047447|Zm00001d047447, Zm00001d005547|Zm00001d005547, Zm00001d037015|Zm00001d037015, Zm00001d023402|Zm00001d023402, Zm00001d016175|Zm00001d016175, Zm00001d044802|Zm00001d044802	7
zma00906	Metabolism	Metabolism of terpenoids and polyketides	Carotenoid biosynthesis	Zm00001d007700|Zm00001d007700, Zm00001d048417|Zm00001d048417, Zm00001d044106|Zm00001d044106, Zm00001d007345|Zm00001d007345, Zm00001d007705|Zm00001d007705, Zm00001d036345|Zm00001d036345, Zm00001d048416|Zm00001d048416, Zm00001d001866|Zm00001d001866, Zm00001d020069|Zm00001d020069, Zm00001d022009|Zm00001d022009, Zm00001d013015|Zm00001d013015, Zm00001d043442|Zm00001d043442, Zm00001d016841|Zm00001d0168…	20/2064	107/12712	0.281066	0.718571	Zm00001d048417|Zm00001d048417, Zm00001d044106|Zm00001d044106, Zm00001d007345|Zm00001d007345, Zm00001d036345|Zm00001d036345, Zm00001d048416|Zm00001d048416, Zm00001d016841|Zm00001d016841, Zm00001d020717|Zm00001d020717, Zm00001d021525|Zm00001d021525	8	Zm00001d007700|Zm00001d007700, Zm00001d007705|Zm00001d007705, Zm00001d001866|Zm00001d001866, Zm00001d020069|Zm00001d020069, Zm00001d022009|Zm00001d022009, Zm00001d013015|Zm00001d013015, Zm00001d043442|Zm00001d043442, Zm00001d012394|Zm00001d012394, Zm00001d046440|Zm00001d046440, Zm00001d000095|Zm00001d000095, Zm00001d035081|Zm00001d035081, Zm00001d016844|Zm00001d016844	12
zma00270	Metabolism	Amino acid metabolism	Cysteine and methionine metabolism	Zm00001d049191|Zm00001d049191, Zm00001d030548|Zm00001d030548, Zm00001d032695|Zm00001d032695, Zm00001d049239|Zm00001d049239, Zm00001d049042|IDI2, Zm00001d026291|Zm00001d026291, Zm00001d028303|Zm00001d028303, Zm00001d039089|Zm00001d039089, Zm00001d027756|Zm00001d027756, Zm00001d053107|Zm00001d053107, Zm00001d009146|Zm00001d009146, Zm00001d047166|Zm00001d047166, Zm00001d000294|Zm00001d000294, Zm0000…	43/2064	243/12712	0.291757	0.718571	Zm00001d030548|Zm00001d030548, Zm00001d028303|Zm00001d028303, Zm00001d000294|Zm00001d000294, Zm00001d052136|Zm00001d052136, Zm00001d051056|Zm00001d051056, Zm00001d007661|Zm00001d007661, Zm00001d046112|Zm00001d046112, Zm00001d034241|Zm00001d034241, Zm00001d018211|Zm00001d018211, Zm00001d048736|Zm00001d048736, Zm00001d051389|Zm00001d051389, Zm00001d007462|Zm00001d007462, Zm00001d002592|Zm00001d0025…	18	Zm00001d049191|Zm00001d049191, Zm00001d032695|Zm00001d032695, Zm00001d049239|Zm00001d049239, Zm00001d049042|IDI2, Zm00001d026291|Zm00001d026291, Zm00001d039089|Zm00001d039089, Zm00001d027756|Zm00001d027756, Zm00001d053107|Zm00001d053107, Zm00001d009146|Zm00001d009146, Zm00001d047166|Zm00001d047166, Zm00001d019988|Zm00001d019988, Zm00001d031621|Zm00001d031621, Zm00001d016198|Zm00001d016198, Zm0000…	25
zma00062	Metabolism	Lipid metabolism	Fatty acid elongation	Zm00001d028241|Zm00001d028241, Zm00001d048953|Zm00001d048953, Zm00001d046444|Zm00001d046444, Zm00001d028406|Zm00001d028406, Zm00001d047931|Zm00001d047931, Zm00001d030343|Zm00001d030343, Zm00001d008623|Zm00001d008623, Zm00001d033637|Zm00001d033637, Zm00001d047189|Zm00001d047189, Zm00001d009354|Zm00001d009354, Zm00001d047190|Zm00001d047190	11/2064	56/12712	0.294349	0.718571	Zm00001d028241|Zm00001d028241, Zm00001d048953|Zm00001d048953, Zm00001d028406|Zm00001d028406, Zm00001d047931|Zm00001d047931, Zm00001d030343|Zm00001d030343, Zm00001d008623|Zm00001d008623	6	Zm00001d046444|Zm00001d046444, Zm00001d033637|Zm00001d033637, Zm00001d047189|Zm00001d047189, Zm00001d009354|Zm00001d009354, Zm00001d047190|Zm00001d047190	5
zma00531	Metabolism	Glycan biosynthesis and metabolism	Glycosaminoglycan degradation	Zm00001d018404|Zm00001d018404, Zm00001d035598|Zm00001d035598, Zm00001d028474|Zm00001d028474, Zm00001d011928|Zm00001d011928, Zm00001d038196|Zm00001d038196, Zm00001d003848|Zm00001d003848, Zm00001d030791|Zm00001d030791, Zm00001d048783|Zm00001d048783, Zm00001d009030|Zm00001d009030, Zm00001d021895|Zm00001d021895, Zm00001d037493|Zm00001d037493, Zm00001d032022|Zm00001d032022, Zm00001d016632|Zm00001d0166…	15/2064	79/12712	0.295695	0.718571	Zm00001d048783|Zm00001d048783, Zm00001d032022|Zm00001d032022, Zm00001d016632|Zm00001d016632, Zm00001d042781|Zm00001d042781	4	Zm00001d018404|Zm00001d018404, Zm00001d035598|Zm00001d035598, Zm00001d028474|Zm00001d028474, Zm00001d011928|Zm00001d011928, Zm00001d038196|Zm00001d038196, Zm00001d003848|Zm00001d003848, Zm00001d030791|Zm00001d030791, Zm00001d009030|Zm00001d009030, Zm00001d021895|Zm00001d021895, Zm00001d037493|Zm00001d037493, Zm00001d045138|Zm00001d045138	11
zma04626	Organismal Systems	Environmental adaptation	Plant-pathogen interaction	Zm00001d018737|Zm00001d018737, Zm00001d036401|Zm00001d036401, Zm00001d009883|Zm00001d009883, Zm00001d030106|Zm00001d030106, Zm00001d010805|Zm00001d010805, Zm00001d015515|Zm00001d015515, Zm00001d038843|Zm00001d038843, Zm00001d010399|Zm00001d010399, Zm00001d033965|Zm00001d033965, Zm00001d031689|Zm00001d031689, Zm00001d038761|Zm00001d038761, Zm00001d022546|Zm00001d022546, Zm00001d022437|Zm00001d0224…	98/2064	573/12712	0.299404	0.718571	Zm00001d009883|Zm00001d009883, Zm00001d030106|Zm00001d030106, Zm00001d010805|Zm00001d010805, Zm00001d015515|Zm00001d015515, Zm00001d038843|Zm00001d038843, Zm00001d010399|Zm00001d010399, Zm00001d033965|Zm00001d033965, Zm00001d038761|Zm00001d038761, Zm00001d022437|Zm00001d022437, Zm00001d004480|Zm00001d004480, Zm00001d012789|Zm00001d012789, Zm00001d009939|Zm00001d009939, Zm00001d011237|Zm00001d0112…	56	Zm00001d018737|Zm00001d018737, Zm00001d036401|Zm00001d036401, Zm00001d031689|Zm00001d031689, Zm00001d022546|Zm00001d022546, Zm00001d038618|Zm00001d038618, Zm00001d021447|Zm00001d021447, Zm00001d041719|Zm00001d041719, Zm00001d013243|Zm00001d013243, Zm00001d037151|Zm00001d037151, Zm00001d013109|Zm00001d013109, Zm00001d046997|Zm00001d046997, Zm00001d020691|Zm00001d020691, Zm00001d019364|Zm00001d0193…	42
zma00053	Metabolism	Carbohydrate metabolism	Ascorbate and aldarate metabolism	Zm00001d034072|Zm00001d034072, Zm00001d024633|Zm00001d024633, Zm00001d004731|Zm00001d004731, Zm00001d013245|Zm00001d013245, Zm00001d046330|Zm00001d046330, Zm00001d020260|Zm00001d020260, Zm00001d023582|Zm00001d023582, Zm00001d033110|Zm00001d033110, Zm00001d023580|Zm00001d023580, Zm00001d051912|Zm00001d051912, Zm00001d030877|Zm00001d030877, Zm00001d025441|Zm00001d025441, Zm00001d007382|Zm00001d0073…	18/2064	97/12712	0.306083	0.72148	Zm00001d004731|Zm00001d004731, Zm00001d023580|Zm00001d023580, Zm00001d010644|Zm00001d010644, Zm00001d020261|Zm00001d020261, Zm00001d042263|Zm00001d042263, Zm00001d005741|Zm00001d005741	6	Zm00001d034072|Zm00001d034072, Zm00001d024633|Zm00001d024633, Zm00001d013245|Zm00001d013245, Zm00001d046330|Zm00001d046330, Zm00001d020260|Zm00001d020260, Zm00001d023582|Zm00001d023582, Zm00001d033110|Zm00001d033110, Zm00001d051912|Zm00001d051912, Zm00001d030877|Zm00001d030877, Zm00001d025441|Zm00001d025441, Zm00001d007382|Zm00001d007382, Zm00001d036382|Zm00001d036382	12
zma00903	Metabolism	Metabolism of terpenoids and polyketides	Limonene and pinene degradation	Zm00001d004731|Zm00001d004731, Zm00001d023580|Zm00001d023580	2/2064	7/12712	0.318105	0.736665	Zm00001d004731|Zm00001d004731, Zm00001d023580|Zm00001d023580	2		0
zma00561	Metabolism	Lipid metabolism	Glycerolipid metabolism	Zm00001d051791|Zm00001d051791, Zm00001d004731|Zm00001d004731, Zm00001d038366|Zm00001d038366, Zm00001d022496|Zm00001d022496, Zm00001d042813|Zm00001d042813, Zm00001d009907|Zm00001d009907, Zm00001d038389|Zm00001d038389, Zm00001d010520|Zm00001d010520, Zm00001d037336|Zm00001d037336, Zm00001d040666|Zm00001d040666, Zm00001d013406|Zm00001d013406, Zm00001d053149|Zm00001d053149, Zm00001d007714|Zm00001d0077…	39/2064	224/12712	0.342359	0.779161	Zm00001d051791|Zm00001d051791, Zm00001d004731|Zm00001d004731, Zm00001d038366|Zm00001d038366, Zm00001d022496|Zm00001d022496, Zm00001d042813|Zm00001d042813, Zm00001d009907|Zm00001d009907, Zm00001d038389|Zm00001d038389, Zm00001d010520|Zm00001d010520, Zm00001d037336|Zm00001d037336, Zm00001d040666|Zm00001d040666, Zm00001d013406|Zm00001d013406, Zm00001d053149|Zm00001d053149, Zm00001d007714|Zm00001d0077…	27	Zm00001d034206|Zm00001d034206, Zm00001d019552|Zm00001d019552, Zm00001d019985|Zm00001d019985, Zm00001d024482|Zm00001d024482, Zm00001d040390|Zm00001d040390, Zm00001d012476|Zm00001d012476, Zm00001d021262|Zm00001d021262, Zm00001d047620|Zm00001d047620, Zm00001d043786|Zm00001d043786, Zm00001d040681|Zm00001d040681, Zm00001d043579|Zm00001d043579, Zm00001d051923|Zm00001d051923	12
zma00562	Metabolism	Carbohydrate metabolism	Inositol phosphate metabolism	Zm00001d030194|Zm00001d030194, Zm00001d047447|Zm00001d047447, Zm00001d008619|Zm00001d008619, Zm00001d047994|Zm00001d047994, Zm00001d039582|Zm00001d039582, Zm00001d006221|Zm00001d006221, Zm00001d012407|Zm00001d012407, Zm00001d033853|Zm00001d033853, Zm00001d033110|Zm00001d033110, Zm00001d024005|Zm00001d024005, Zm00001d013469|Zm00001d013469, Zm00001d028180|Zm00001d028180, Zm00001d016470|Zm00001d0164…	33/2064	189/12712	0.352358	0.788326	Zm00001d030194|Zm00001d030194, Zm00001d047994|Zm00001d047994, Zm00001d039582|Zm00001d039582, Zm00001d033853|Zm00001d033853, Zm00001d024005|Zm00001d024005, Zm00001d033670|Zm00001d033670, Zm00001d033907|Zm00001d033907, Zm00001d004680|Zm00001d004680, Zm00001d025540|Zm00001d025540, Zm00001d049785|Zm00001d049785	10	Zm00001d047447|Zm00001d047447, Zm00001d008619|Zm00001d008619, Zm00001d006221|Zm00001d006221, Zm00001d012407|Zm00001d012407, Zm00001d033110|Zm00001d033110, Zm00001d013469|Zm00001d013469, Zm00001d028180|Zm00001d028180, Zm00001d016470|Zm00001d016470, Zm00001d029209|Zm00001d029209, Zm00001d038831|Zm00001d038831, Zm00001d040205|Zm00001d040205, Zm00001d034410|Zm00001d034410, Zm00001d035614|Zm00001d0356…	23
zma02010	Environmental Information Processing	Membrane transport	ABC transporters	Zm00001d050259|Zm00001d050259, Zm00001d043762|Zm00001d043762, Zm00001d028689|Zm00001d028689, Zm00001d038068|Zm00001d038068, Zm00001d023392|Zm00001d023392, Zm00001d044442|Zm00001d044442, Zm00001d042953|Zm00001d042953, Zm00001d012438|Zm00001d012438, Zm00001d011745|Zm00001d011745, Zm00001d011319|Zm00001d011319, Zm00001d048329|Zm00001d048329, Zm00001d021647|Zm00001d021647, Zm00001d020134|Zm00001d0201…	31/2064	178/12712	0.364265	0.790755	Zm00001d050259|Zm00001d050259, Zm00001d043762|Zm00001d043762, Zm00001d028689|Zm00001d028689, Zm00001d038068|Zm00001d038068, Zm00001d044442|Zm00001d044442, Zm00001d042953|Zm00001d042953, Zm00001d012438|Zm00001d012438, Zm00001d011745|Zm00001d011745, Zm00001d011319|Zm00001d011319, Zm00001d048329|Zm00001d048329, Zm00001d021647|Zm00001d021647, Zm00001d020134|Zm00001d020134, Zm00001d044476|Zm00001d0444…	25	Zm00001d023392|Zm00001d023392, Zm00001d025590|Zm00001d025590, Zm00001d044895|Zm00001d044895, Zm00001d019951|Zm00001d019951, Zm00001d025703|Zm00001d025703, Zm00001d050260|Zm00001d050260	6
zma00130	Metabolism	Metabolism of cofactors and vitamins	Ubiquinone and other terpenoid-quinone biosynthesis	Zm00001d053107|Zm00001d053107, Zm00001d015356|Zm00001d015356, Zm00001d043249|Zm00001d043249, Zm00001d048736|Zm00001d048736, Zm00001d007462|Zm00001d007462, Zm00001d052392|Zm00001d052392, Zm00001d011773|Zm00001d011773, Zm00001d038613|Zm00001d038613, Zm00001d019365|Zm00001d019365, Zm00001d012510|Zm00001d012510, Zm00001d051529|Zm00001d051529, Zm00001d043970|Zm00001d043970, Zm00001d032103|Zm00001d0321…	15/2064	83/12712	0.368621	0.790755	Zm00001d015356|Zm00001d015356, Zm00001d048736|Zm00001d048736, Zm00001d007462|Zm00001d007462, Zm00001d012510|Zm00001d012510, Zm00001d043970|Zm00001d043970, Zm00001d032103|Zm00001d032103, Zm00001d010099|Zm00001d010099, Zm00001d010098|Zm00001d010098	8	Zm00001d053107|Zm00001d053107, Zm00001d043249|Zm00001d043249, Zm00001d052392|Zm00001d052392, Zm00001d011773|Zm00001d011773, Zm00001d038613|Zm00001d038613, Zm00001d019365|Zm00001d019365, Zm00001d051529|Zm00001d051529	7
zma00730	Metabolism	Metabolism of cofactors and vitamins	Thiamine metabolism	Zm00001d041112|Zm00001d041112, Zm00001d019060|Zm00001d019060, Zm00001d044103|Zm00001d044103, Zm00001d024051|Zm00001d024051, Zm00001d027502|Zm00001d027502, Zm00001d041814|Zm00001d041814, Zm00001d037916|Zm00001d037916, Zm00001d016303|Zm00001d016303	8/2064	42/12712	0.371415	0.790755	Zm00001d019060|Zm00001d019060, Zm00001d037916|Zm00001d037916	2	Zm00001d041112|Zm00001d041112, Zm00001d044103|Zm00001d044103, Zm00001d024051|Zm00001d024051, Zm00001d027502|Zm00001d027502, Zm00001d041814|Zm00001d041814, Zm00001d016303|Zm00001d016303	6
zma00071	Metabolism	Lipid metabolism	Fatty acid degradation	Zm00001d030348|Zm00001d030348, Zm00001d004731|Zm00001d004731, Zm00001d044016|Zm00001d044016, Zm00001d042814|Zm00001d042814, Zm00001d031212|Zm00001d031212, Zm00001d049059|Zm00001d049059, Zm00001d036640|Zm00001d036640, Zm00001d053009|Zm00001d053009, Zm00001d027995|Zm00001d027995, Zm00001d012326|Zm00001d012326, Zm00001d030347|Zm00001d030347, Zm00001d003648|Zm00001d003648, Zm00001d023580|Zm00001d0235…	18/2064	102/12712	0.389423	0.806469	Zm00001d004731|Zm00001d004731, Zm00001d044016|Zm00001d044016, Zm00001d042814|Zm00001d042814, Zm00001d036640|Zm00001d036640, Zm00001d012326|Zm00001d012326, Zm00001d003648|Zm00001d003648, Zm00001d023580|Zm00001d023580, Zm00001d002610|Zm00001d002610, Zm00001d027837|Zm00001d027837, Zm00001d042151|Zm00001d042151, Zm00001d003312|Zm00001d003312	11	Zm00001d030348|Zm00001d030348, Zm00001d031212|Zm00001d031212, Zm00001d049059|Zm00001d049059, Zm00001d053009|Zm00001d053009, Zm00001d027995|Zm00001d027995, Zm00001d030347|Zm00001d030347, Zm00001d045606|Zm00001d045606	7
zma00905	Metabolism	Metabolism of terpenoids and polyketides	Brassinosteroid biosynthesis	Zm00001d005823|Zm00001d005823, Zm00001d050097|Zm00001d050097, Zm00001d024574|Zm00001d024574, Zm00001d049643|Zm00001d049643, Zm00001d003349|Zm00001d003349, Zm00001d039650|Zm00001d039650, Zm00001d022351|Zm00001d022351	7/2064	37/12712	0.394563	0.806469	Zm00001d024574|Zm00001d024574	1	Zm00001d005823|Zm00001d005823, Zm00001d050097|Zm00001d050097, Zm00001d049643|Zm00001d049643, Zm00001d003349|Zm00001d003349, Zm00001d039650|Zm00001d039650, Zm00001d022351|Zm00001d022351	6
zma00564	Metabolism	Lipid metabolism	Glycerophospholipid metabolism	Zm00001d017036|Zm00001d017036, Zm00001d011642|Zm00001d011642, Zm00001d050917|Zm00001d050917, Zm00001d038366|Zm00001d038366, Zm00001d042813|Zm00001d042813, Zm00001d038389|Zm00001d038389, Zm00001d010520|Zm00001d010520, Zm00001d005392|Zm00001d005392, Zm00001d029397|Zm00001d029397, Zm00001d042152|Zm00001d042152, Zm00001d025670|Zm00001d025670, Zm00001d007714|Zm00001d007714, Zm00001d029550|Zm00001d0295…	42/2064	247/12712	0.397125	0.806469	Zm00001d038366|Zm00001d038366, Zm00001d042813|Zm00001d042813, Zm00001d038389|Zm00001d038389, Zm00001d010520|Zm00001d010520, Zm00001d005392|Zm00001d005392, Zm00001d029397|Zm00001d029397, Zm00001d042152|Zm00001d042152, Zm00001d007714|Zm00001d007714, Zm00001d029550|Zm00001d029550, Zm00001d014984|Zm00001d014984, Zm00001d049616|Zm00001d049616, Zm00001d044460|Zm00001d044460, Zm00001d028505|Zm00001d0285…	23	Zm00001d017036|Zm00001d017036, Zm00001d011642|Zm00001d011642, Zm00001d050917|Zm00001d050917, Zm00001d025670|Zm00001d025670, Zm00001d043771|Zm00001d043771, Zm00001d041962|Zm00001d041962, Zm00001d038891|Zm00001d038891, Zm00001d006257|Zm00001d006257, Zm00001d033683|Zm00001d033683, Zm00001d040205|Zm00001d040205, Zm00001d019218|Zm00001d019218, Zm00001d005770|Zm00001d005770, Zm00001d024528|Zm00001d0245…	19
zma00860	Metabolism	Metabolism of cofactors and vitamins	Porphyrin metabolism	Zm00001d044138|Zm00001d044138, Zm00001d021288|Zm00001d021288, Zm00001d006825|Zm00001d006825, Zm00001d039312|Zm00001d039312, Zm00001d026405|Zm00001d026405, Zm00001d036894|Zm00001d036894, Zm00001d013995|Zm00001d013995, Zm00001d046493|Zm00001d046493, Zm00001d018358|Zm00001d018358, Zm00001d008903|Zm00001d008903, Zm00001d030549|Zm00001d030549, Zm00001d001820|Zm00001d001820, Zm00001d006211|Zm00001d0062…	18/2064	104/12712	0.423622	0.837937	Zm00001d021288|Zm00001d021288, Zm00001d006825|Zm00001d006825, Zm00001d039312|Zm00001d039312, Zm00001d026405|Zm00001d026405, Zm00001d036894|Zm00001d036894, Zm00001d018358|Zm00001d018358, Zm00001d030549|Zm00001d030549, Zm00001d006211|Zm00001d006211, Zm00001d032926|Zm00001d032926, Zm00001d034523|Zm00001d034523, Zm00001d039855|Zm00001d039855	11	Zm00001d044138|Zm00001d044138, Zm00001d013995|Zm00001d013995, Zm00001d046493|Zm00001d046493, Zm00001d008903|Zm00001d008903, Zm00001d001820|Zm00001d001820, Zm00001d023536|Zm00001d023536, Zm00001d052363|Zm00001d052363	7
zma00410	Metabolism	Metabolism of other amino acids	beta-Alanine metabolism	Zm00001d024281|Zm00001d024281, Zm00001d026586|Zm00001d026586, Zm00001d004731|Zm00001d004731, Zm00001d001883|Zm00001d001883, Zm00001d046112|Zm00001d046112, Zm00001d006293|Zm00001d006293, Zm00001d006232|Zm00001d006232, Zm00001d023580|Zm00001d023580, Zm00001d022647|Zm00001d022647, Zm00001d006638|Zm00001d006638, Zm00001d021442|Zm00001d021442, Zm00001d047981|Zm00001d047981, Zm00001d043681|Zm00001d0436…	14/2064	80/12712	0.425316	0.837937	Zm00001d004731|Zm00001d004731, Zm00001d001883|Zm00001d001883, Zm00001d046112|Zm00001d046112, Zm00001d023580|Zm00001d023580, Zm00001d009944|Zm00001d009944	5	Zm00001d024281|Zm00001d024281, Zm00001d026586|Zm00001d026586, Zm00001d006293|Zm00001d006293, Zm00001d006232|Zm00001d006232, Zm00001d022647|Zm00001d022647, Zm00001d006638|Zm00001d006638, Zm00001d021442|Zm00001d021442, Zm00001d047981|Zm00001d047981, Zm00001d043681|Zm00001d043681	9
zma00604	Metabolism	Glycan biosynthesis and metabolism	Glycosphingolipid biosynthesis - ganglio series	Zm00001d035598|Zm00001d035598, Zm00001d028474|Zm00001d028474, Zm00001d038196|Zm00001d038196, Zm00001d048783|Zm00001d048783, Zm00001d009030|Zm00001d009030, Zm00001d021895|Zm00001d021895, Zm00001d032022|Zm00001d032022, Zm00001d004915|Zm00001d004915, Zm00001d016632|Zm00001d016632, Zm00001d042781|Zm00001d042781	10/2064	58/12712	0.472188	0.916601	Zm00001d048783|Zm00001d048783, Zm00001d032022|Zm00001d032022, Zm00001d016632|Zm00001d016632, Zm00001d042781|Zm00001d042781	4	Zm00001d035598|Zm00001d035598, Zm00001d028474|Zm00001d028474, Zm00001d038196|Zm00001d038196, Zm00001d009030|Zm00001d009030, Zm00001d021895|Zm00001d021895, Zm00001d004915|Zm00001d004915	6
zma00965	Metabolism	Biosynthesis of other secondary metabolites	Betalain biosynthesis	Zm00001d027949|Zm00001d027949, Zm00001d024665|Zm00001d024665, Zm00001d027947|Zm00001d027947	3/2064	16/12712	0.494387	0.944829	Zm00001d027949|Zm00001d027949, Zm00001d024665|Zm00001d024665, Zm00001d027947|Zm00001d027947	3		0
zma00943	Metabolism	Biosynthesis of other secondary metabolites	Isoflavonoid biosynthesis	Zm00001d052042|Zm00001d052042	1/2064	4/12712	0.50776	0.944829		0	Zm00001d052042|Zm00001d052042	1
zma04712	Organismal Systems	Environmental adaptation	Circadian rhythm - plant	Zm00001d025346|Zm00001d025346, Zm00001d037439|Zm00001d037439, Zm00001d003477|Zm00001d003477, Zm00001d052673|C2, Zm00001d027846|Zm00001d027846, Zm00001d016915|Zm00001d016915, Zm00001d024546|Zm00001d024546, Zm00001d051684|Zm00001d051684, Zm00001d017138|Zm00001d017138, Zm00001d049543|Zm00001d049543, Zm00001d032999|Zm00001d032999, Zm00001d018374|Zm00001d018374, Zm00001d043904|Zm00001d043904, Zm00001d…	36/2064	220/12712	0.508204	0.944829	Zm00001d025346|Zm00001d025346, Zm00001d037439|Zm00001d037439, Zm00001d003477|Zm00001d003477, Zm00001d027846|Zm00001d027846, Zm00001d016915|Zm00001d016915, Zm00001d024546|Zm00001d024546, Zm00001d051684|Zm00001d051684, Zm00001d049543|Zm00001d049543, Zm00001d032999|Zm00001d032999, Zm00001d043904|Zm00001d043904, Zm00001d017176|Zm00001d017176, Zm00001d051480|Zm00001d051480, Zm00001d019478|Zm00001d0194…	22	Zm00001d052673|C2, Zm00001d017138|Zm00001d017138, Zm00001d018374|Zm00001d018374, Zm00001d018530|Zm00001d018530, Zm00001d041351|Zm00001d041351, Zm00001d004630|Zm00001d004630, Zm00001d008205|Zm00001d008205, Zm00001d008444|Zm00001d008444, Zm00001d006733|Zm00001d006733, Zm00001d053020|Zm00001d053020, Zm00001d007403|Zm00001d007403, Zm00001d014990|Zm00001d014990, Zm00001d051047|Zm00001d051047, Zm00001d…	14
zma00514	Metabolism	Glycan biosynthesis and metabolism	Other types of O-glycan biosynthesis	Zm00001d014722|Zm00001d014722, Zm00001d006640|Zm00001d006640, Zm00001d002836|Zm00001d002836, Zm00001d007076|Zm00001d007076, Zm00001d040060|Zm00001d040060, Zm00001d008496|Zm00001d008496, Zm00001d025933|Zm00001d025933, Zm00001d052744|Zm00001d052744, Zm00001d028576|Zm00001d028576, Zm00001d011838|Zm00001d011838	10/2064	63/12712	0.584225	1	Zm00001d002836|Zm00001d002836, Zm00001d007076|Zm00001d007076, Zm00001d008496|Zm00001d008496, Zm00001d025933|Zm00001d025933, Zm00001d052744|Zm00001d052744, Zm00001d011838|Zm00001d011838	6	Zm00001d014722|Zm00001d014722, Zm00001d006640|Zm00001d006640, Zm00001d040060|Zm00001d040060, Zm00001d028576|Zm00001d028576	4
zma00232	Metabolism	Biosynthesis of other secondary metabolites	Caffeine metabolism	Zm00001d014459|Zm00001d014459	1/2064	5/12712	0.587708	1		0	Zm00001d014459|Zm00001d014459	1
zma01040	Metabolism	Lipid metabolism	Biosynthesis of unsaturated fatty acids	Zm00001d023768|Zm00001d023768, Zm00001d023769|Zm00001d023769, Zm00001d016550|Zm00001d016550, Zm00001d036640|Zm00001d036640, Zm00001d025201|Zm00001d025201, Zm00001d003648|Zm00001d003648, Zm00001d008623|Zm00001d008623, Zm00001d012221|Zm00001d012221, Zm00001d045606|Zm00001d045606, Zm00001d017841|Zm00001d017841, Zm00001d006796|Zm00001d006796, Zm00001d003312|Zm00001d003312	12/2064	76/12712	0.590461	1	Zm00001d023768|Zm00001d023768, Zm00001d023769|Zm00001d023769, Zm00001d016550|Zm00001d016550, Zm00001d036640|Zm00001d036640, Zm00001d003648|Zm00001d003648, Zm00001d008623|Zm00001d008623, Zm00001d003312|Zm00001d003312	7	Zm00001d025201|Zm00001d025201, Zm00001d012221|Zm00001d012221, Zm00001d045606|Zm00001d045606, Zm00001d017841|Zm00001d017841, Zm00001d006796|Zm00001d006796	5
zma00740	Metabolism	Metabolism of cofactors and vitamins	Riboflavin metabolism	Zm00001d010535|Zm00001d010535, Zm00001d039454|Zm00001d039454, Zm00001d045564|Zm00001d045564, Zm00001d027368|Zm00001d027368, Zm00001d040308|Zm00001d040308, Zm00001d023863|Zm00001d023863, Zm00001d026148|Zm00001d026148	7/2064	45/12712	0.611832	1	Zm00001d010535|Zm00001d010535	1	Zm00001d039454|Zm00001d039454, Zm00001d045564|Zm00001d045564, Zm00001d027368|Zm00001d027368, Zm00001d040308|Zm00001d040308, Zm00001d023863|Zm00001d023863, Zm00001d026148|Zm00001d026148	6
zma00590	Metabolism	Lipid metabolism	Arachidonic acid metabolism	Zm00001d032570|Zm00001d032570, Zm00001d025761|Zm00001d025761, Zm00001d003174|Zm00001d003174, Zm00001d033683|Zm00001d033683, Zm00001d003173|Zm00001d003173, Zm00001d028505|Zm00001d028505, Zm00001d051041|Zm00001d051041, Zm00001d013461|Zm00001d013461	8/2064	52/12712	0.624315	1	Zm00001d025761|Zm00001d025761, Zm00001d003174|Zm00001d003174, Zm00001d003173|Zm00001d003173, Zm00001d028505|Zm00001d028505	4	Zm00001d032570|Zm00001d032570, Zm00001d033683|Zm00001d033683, Zm00001d051041|Zm00001d051041, Zm00001d013461|Zm00001d013461	4
zma00330	Metabolism	Amino acid metabolism	Arginine and proline metabolism	Zm00001d024281|Zm00001d024281, Zm00001d026586|Zm00001d026586, Zm00001d004731|Zm00001d004731, Zm00001d001883|Zm00001d001883, Zm00001d033228|Zm00001d033228, Zm00001d051056|Zm00001d051056, Zm00001d016198|Zm00001d016198, Zm00001d046112|Zm00001d046112, Zm00001d024908|Zm00001d024908, Zm00001d023580|Zm00001d023580, Zm00001d022593|Zm00001d022593, Zm00001d018526|Zm00001d018526, Zm00001d047124|Zm00001d0471…	16/2064	104/12712	0.634504	1	Zm00001d004731|Zm00001d004731, Zm00001d001883|Zm00001d001883, Zm00001d033228|Zm00001d033228, Zm00001d051056|Zm00001d051056, Zm00001d046112|Zm00001d046112, Zm00001d024908|Zm00001d024908, Zm00001d023580|Zm00001d023580, Zm00001d047124|Zm00001d047124	8	Zm00001d024281|Zm00001d024281, Zm00001d026586|Zm00001d026586, Zm00001d016198|Zm00001d016198, Zm00001d022593|Zm00001d022593, Zm00001d018526|Zm00001d018526, Zm00001d043681|Zm00001d043681, Zm00001d021321|Zm00001d021321, Zm00001d004287|Zm00001d004287	8
zma00790	Metabolism	Metabolism of cofactors and vitamins	Folate biosynthesis	Zm00001d010535|Zm00001d010535, Zm00001d025761|Zm00001d025761, Zm00001d016006|Zm00001d016006, Zm00001d046979|Zm00001d046979, Zm00001d003174|Zm00001d003174, Zm00001d003173|Zm00001d003173, Zm00001d032529|Zm00001d032529, Zm00001d051041|Zm00001d051041, Zm00001d006341|Zm00001d006341, Zm00001d052731|Zm00001d052731	10/2064	66/12712	0.645998	1	Zm00001d010535|Zm00001d010535, Zm00001d025761|Zm00001d025761, Zm00001d046979|Zm00001d046979, Zm00001d003174|Zm00001d003174, Zm00001d003173|Zm00001d003173, Zm00001d006341|Zm00001d006341	6	Zm00001d016006|Zm00001d016006, Zm00001d032529|Zm00001d032529, Zm00001d051041|Zm00001d051041, Zm00001d052731|Zm00001d052731	4
zma00524	Metabolism	Biosynthesis of other secondary metabolites	Neomycin, kanamycin and gentamicin biosynthesis	Zm00001d039512|Zm00001d039512, Zm00001d009938|Zm00001d009938	2/2064	14/12712	0.68929	1	Zm00001d039512|Zm00001d039512, Zm00001d009938|Zm00001d009938	2		0
zma04070	Environmental Information Processing	Signal transduction	Phosphatidylinositol signaling system	Zm00001d030194|Zm00001d030194, Zm00001d047447|Zm00001d047447, Zm00001d047994|Zm00001d047994, Zm00001d039582|Zm00001d039582, Zm00001d022546|Zm00001d022546, Zm00001d033853|Zm00001d033853, Zm00001d033110|Zm00001d033110, Zm00001d029550|Zm00001d029550, Zm00001d013469|Zm00001d013469, Zm00001d043286|Zm00001d043286, Zm00001d005766|Zm00001d005766, Zm00001d016470|Zm00001d016470, Zm00001d029209|Zm00001d0292…	33/2064	219/12712	0.709286	1	Zm00001d030194|Zm00001d030194, Zm00001d047994|Zm00001d047994, Zm00001d039582|Zm00001d039582, Zm00001d033853|Zm00001d033853, Zm00001d029550|Zm00001d029550, Zm00001d005766|Zm00001d005766, Zm00001d014559|Zm00001d014559, Zm00001d048913|Zm00001d048913, Zm00001d033670|Zm00001d033670, Zm00001d033907|Zm00001d033907, Zm00001d013004|Zm00001d013004, Zm00001d004680|Zm00001d004680, Zm00001d025540|Zm00001d0255…	14	Zm00001d047447|Zm00001d047447, Zm00001d022546|Zm00001d022546, Zm00001d033110|Zm00001d033110, Zm00001d013469|Zm00001d013469, Zm00001d043286|Zm00001d043286, Zm00001d016470|Zm00001d016470, Zm00001d029209|Zm00001d029209, Zm00001d038831|Zm00001d038831, Zm00001d034410|Zm00001d034410, Zm00001d035614|Zm00001d035614, Zm00001d010649|Zm00001d010649, Zm00001d047618|Zm00001d047618, Zm00001d013090|Zm00001d0130…	19
zma00942	Metabolism	Biosynthesis of other secondary metabolites	Anthocyanin biosynthesis	Zm00001d038764|Zm00001d038764, Zm00001d043544|Zm00001d043544	2/2064	15/12712	0.726189	1	Zm00001d038764|Zm00001d038764, Zm00001d043544|Zm00001d043544	2		0
zma00440	Metabolism	Metabolism of other amino acids	Phosphonate and phosphinate metabolism	Zm00001d033233|Zm00001d033233, Zm00001d024528|Zm00001d024528	2/2064	15/12712	0.726189	1	Zm00001d033233|Zm00001d033233	1	Zm00001d024528|Zm00001d024528	1
zma00670	Metabolism	Metabolism of cofactors and vitamins	One carbon pool by folate	Zm00001d049234|Zm00001d049234, Zm00001d002258|Zm00001d002258, Zm00001d003658|Zm00001d003658, Zm00001d009738|Zm00001d009738	4/2064	30/12712	0.741088	1		0	Zm00001d049234|Zm00001d049234, Zm00001d002258|Zm00001d002258, Zm00001d003658|Zm00001d003658, Zm00001d009738|Zm00001d009738	4
zma00900	Metabolism	Metabolism of terpenoids and polyketides	Terpenoid backbone biosynthesis	Zm00001d009431|Zm00001d009431, Zm00001d006040|Zm00001d006040, Zm00001d020963|Zm00001d020963, Zm00001d019060|Zm00001d019060, Zm00001d031212|Zm00001d031212, Zm00001d027383|Zm00001d027383, Zm00001d045159|Zm00001d045159, Zm00001d048494|Zm00001d048494, Zm00001d028152|Zm00001d028152, Zm00001d054037|Zm00001d054037, Zm00001d021929|Zm00001d021929, Zm00001d054008|Zm00001d054008, Zm00001d019629|Zm00001d0196…	15/2064	105/12712	0.74562	1	Zm00001d019060|Zm00001d019060, Zm00001d045159|Zm00001d045159, Zm00001d021929|Zm00001d021929, Zm00001d019629|Zm00001d019629	4	Zm00001d009431|Zm00001d009431, Zm00001d006040|Zm00001d006040, Zm00001d020963|Zm00001d020963, Zm00001d031212|Zm00001d031212, Zm00001d027383|Zm00001d027383, Zm00001d048494|Zm00001d048494, Zm00001d028152|Zm00001d028152, Zm00001d054037|Zm00001d054037, Zm00001d054008|Zm00001d054008, Zm00001d017607|Zm00001d017607, Zm00001d008370|Zm00001d008370	11
zma00966	Metabolism	Biosynthesis of other secondary metabolites	Glucosinolate biosynthesis	Zm00001d034118|Zm00001d034118	1/2064	8/12712	0.757759	1		0	Zm00001d034118|Zm00001d034118	1
zma00250	Metabolism	Amino acid metabolism	Alanine, aspartate and glutamate metabolism	Zm00001d028260|Zm00001d028260, Zm00001d028750|Zm00001d028750, Zm00001d033747|Zm00001d033747, Zm00001d011610|Zm00001d011610, Zm00001d048050|Zm00001d048050, Zm00001d051804|Zm00001d051804, Zm00001d022152|Zm00001d022152, Zm00001d016198|Zm00001d016198, Zm00001d026501|Zm00001d026501, Zm00001d031349|Zm00001d031349, Zm00001d031403|Zm00001d031403, Zm00001d031379|Zm00001d031379, Zm00001d006875|Zm00001d0068…	17/2064	120/12712	0.767171	1	Zm00001d028750|Zm00001d028750, Zm00001d033747|Zm00001d033747, Zm00001d051804|Zm00001d051804, Zm00001d031349|Zm00001d031349, Zm00001d031403|Zm00001d031403, Zm00001d031379|Zm00001d031379, Zm00001d031364|Zm00001d031364, Zm00001d044608|Zm00001d044608	8	Zm00001d028260|Zm00001d028260, Zm00001d011610|Zm00001d011610, Zm00001d048050|Zm00001d048050, Zm00001d022152|Zm00001d022152, Zm00001d016198|Zm00001d016198, Zm00001d026501|Zm00001d026501, Zm00001d006875|Zm00001d006875, Zm00001d047981|Zm00001d047981, Zm00001d052097|Zm00001d052097	9
zma04146	Cellular Processes	Transport and catabolism	Peroxisome	Zm00001d031959|Zm00001d031959, Zm00001d032570|Zm00001d032570, Zm00001d009351|Zm00001d009351, Zm00001d054044|Zm00001d054044, Zm00001d044016|Zm00001d044016, Zm00001d019850|Zm00001d019850, Zm00001d031908|Zm00001d031908, Zm00001d037859|Zm00001d037859, Zm00001d040228|Zm00001d040228, Zm00001d043156|Zm00001d043156, Zm00001d036640|Zm00001d036640, Zm00001d053009|Zm00001d053009, Zm00001d031349|Zm00001d0313…	32/2064	219/12712	0.770719	1	Zm00001d031959|Zm00001d031959, Zm00001d054044|Zm00001d054044, Zm00001d044016|Zm00001d044016, Zm00001d019850|Zm00001d019850, Zm00001d043156|Zm00001d043156, Zm00001d036640|Zm00001d036640, Zm00001d031349|Zm00001d031349, Zm00001d031403|Zm00001d031403, Zm00001d003648|Zm00001d003648, Zm00001d033091|Zm00001d033091, Zm00001d031379|Zm00001d031379, Zm00001d018810|Zm00001d018810, Zm00001d027511|Zm00001d0275…	18	Zm00001d032570|Zm00001d032570, Zm00001d009351|Zm00001d009351, Zm00001d031908|Zm00001d031908, Zm00001d037859|Zm00001d037859, Zm00001d040228|Zm00001d040228, Zm00001d053009|Zm00001d053009, Zm00001d054037|Zm00001d054037, Zm00001d021378|Zm00001d021378, Zm00001d054008|Zm00001d054008, Zm00001d009134|Zm00001d009134, Zm00001d045606|Zm00001d045606, Zm00001d038897|Zm00001d038897, Zm00001d031729|Zm00001d0317…	14
zma00261	Metabolism	Biosynthesis of other secondary metabolites	Monobactam biosynthesis	Zm00001d019988|Zm00001d019988, Zm00001d004513|Zm00001d004513, Zm00001d005535|Zm00001d005535, Zm00001d033100|Zm00001d033100, Zm00001d014263|Zm00001d014263	5/2064	39/12712	0.781778	1	Zm00001d014263|Zm00001d014263	1	Zm00001d019988|Zm00001d019988, Zm00001d004513|Zm00001d004513, Zm00001d005535|Zm00001d005535, Zm00001d033100|Zm00001d033100	4
zma00785	Metabolism	Metabolism of cofactors and vitamins	Lipoic acid metabolism	Zm00001d051238|Zm00001d051238	1/2064	9/12712	0.797115	1	Zm00001d051238|Zm00001d051238	1		0
zma00650	Metabolism	Carbohydrate metabolism	Butanoate metabolism	Zm00001d031212|Zm00001d031212, Zm00001d043156|Zm00001d043156, Zm00001d027383|Zm00001d027383, Zm00001d048494|Zm00001d048494, Zm00001d017168|Zm00001d017168, Zm00001d047981|Zm00001d047981, Zm00001d009582|Zm00001d009582, Zm00001d052097|Zm00001d052097	8/2064	62/12712	0.810117	1	Zm00001d043156|Zm00001d043156	1	Zm00001d031212|Zm00001d031212, Zm00001d027383|Zm00001d027383, Zm00001d048494|Zm00001d048494, Zm00001d017168|Zm00001d017168, Zm00001d047981|Zm00001d047981, Zm00001d009582|Zm00001d009582, Zm00001d052097|Zm00001d052097	7
zma00400	Metabolism	Amino acid metabolism	Phenylalanine, tyrosine and tryptophan biosynthesis	Zm00001d053107|Zm00001d053107, Zm00001d016198|Zm00001d016198, Zm00001d050412|Zm00001d050412, Zm00001d043544|Zm00001d043544, Zm00001d048736|Zm00001d048736, Zm00001d036439|Zm00001d036439, Zm00001d014734|Zm00001d014734, Zm00001d007462|Zm00001d007462, Zm00001d003830|Zm00001d003830, Zm00001d048461|Zm00001d048461, Zm00001d025333|Zm00001d025333, Zm00001d029391|Zm00001d029391, Zm00001d034082|Zm00001d0340…	13/2064	97/12712	0.813982	1	Zm00001d043544|Zm00001d043544, Zm00001d048736|Zm00001d048736, Zm00001d007462|Zm00001d007462, Zm00001d003830|Zm00001d003830, Zm00001d025333|Zm00001d025333, Zm00001d029391|Zm00001d029391	6	Zm00001d053107|Zm00001d053107, Zm00001d016198|Zm00001d016198, Zm00001d050412|Zm00001d050412, Zm00001d036439|Zm00001d036439, Zm00001d014734|Zm00001d014734, Zm00001d048461|Zm00001d048461, Zm00001d034082|Zm00001d034082	7
zma00430	Metabolism	Metabolism of other amino acids	Taurine and hypotaurine metabolism	Zm00001d039166|Zm00001d039166, Zm00001d047981|Zm00001d047981	2/2064	18/12712	0.815218	1		0	Zm00001d039166|Zm00001d039166, Zm00001d047981|Zm00001d047981	2
zma00405	Metabolism	Biosynthesis of other secondary metabolites	Phenazine biosynthesis	Zm00001d043544|Zm00001d043544	1/2064	10/12712	0.83008	1	Zm00001d043544|Zm00001d043544	1		0
zma00565	Metabolism	Lipid metabolism	Ether lipid metabolism	Zm00001d029397|Zm00001d029397, Zm00001d013244|Zm00001d013244, Zm00001d034068|Zm00001d034068, Zm00001d006257|Zm00001d006257, Zm00001d033683|Zm00001d033683, Zm00001d040205|Zm00001d040205, Zm00001d028505|Zm00001d028505, Zm00001d005770|Zm00001d005770, Zm00001d037643|Zm00001d037643, Zm00001d006262|Zm00001d006262, Zm00001d013461|Zm00001d013461	11/2064	85/12712	0.834903	1	Zm00001d029397|Zm00001d029397, Zm00001d013244|Zm00001d013244, Zm00001d034068|Zm00001d034068, Zm00001d028505|Zm00001d028505, Zm00001d037643|Zm00001d037643	5	Zm00001d006257|Zm00001d006257, Zm00001d033683|Zm00001d033683, Zm00001d040205|Zm00001d040205, Zm00001d005770|Zm00001d005770, Zm00001d006262|Zm00001d006262, Zm00001d013461|Zm00001d013461	6
zma00600	Metabolism	Lipid metabolism	Sphingolipid metabolism	Zm00001d028474|Zm00001d028474, Zm00001d020296|Zm00001d020296, Zm00001d013244|Zm00001d013244, Zm00001d048783|Zm00001d048783, Zm00001d023715|Zm00001d023715, Zm00001d005671|Zm00001d005671, Zm00001d034206|Zm00001d034206, Zm00001d030613|Zm00001d030613, Zm00001d034068|Zm00001d034068, Zm00001d019552|Zm00001d019552, Zm00001d002859|Zm00001d002859, Zm00001d032608|Zm00001d032608, Zm00001d009030|Zm00001d0090…	23/2064	171/12712	0.865456	1	Zm00001d013244|Zm00001d013244, Zm00001d048783|Zm00001d048783, Zm00001d023715|Zm00001d023715, Zm00001d030613|Zm00001d030613, Zm00001d034068|Zm00001d034068, Zm00001d032608|Zm00001d032608, Zm00001d032022|Zm00001d032022, Zm00001d016632|Zm00001d016632, Zm00001d042781|Zm00001d042781	9	Zm00001d028474|Zm00001d028474, Zm00001d020296|Zm00001d020296, Zm00001d005671|Zm00001d005671, Zm00001d034206|Zm00001d034206, Zm00001d019552|Zm00001d019552, Zm00001d002859|Zm00001d002859, Zm00001d009030|Zm00001d009030, Zm00001d051552|Zm00001d051552, Zm00001d024482|Zm00001d024482, Zm00001d021262|Zm00001d021262, Zm00001d037070|Zm00001d037070, Zm00001d038630|Zm00001d038630, Zm00001d049259|Zm00001d0492…	14
zma00640	Metabolism	Carbohydrate metabolism	Propanoate metabolism	Zm00001d006667|Zm00001d006667, Zm00001d040721|Zm00001d040721, Zm00001d009779|Zm00001d009779, Zm00001d031212|Zm00001d031212, Zm00001d051129|Zm00001d051129, Zm00001d014945|Zm00001d014945	6/2064	52/12712	0.869343	1	Zm00001d014945|Zm00001d014945	1	Zm00001d006667|Zm00001d006667, Zm00001d040721|Zm00001d040721, Zm00001d009779|Zm00001d009779, Zm00001d031212|Zm00001d031212, Zm00001d051129|Zm00001d051129	5
zma03450	Genetic Information Processing	Replication and repair	Non-homologous end-joining	Zm00001d028748|Zm00001d028748	1/2064	12/12712	0.880817	1	Zm00001d028748|Zm00001d028748	1		0
zma00511	Metabolism	Glycan biosynthesis and metabolism	Other glycan degradation	Zm00001d035598|Zm00001d035598, Zm00001d028474|Zm00001d028474, Zm00001d038196|Zm00001d038196, Zm00001d048783|Zm00001d048783, Zm00001d021197|Zm00001d021197, Zm00001d009030|Zm00001d009030, Zm00001d021895|Zm00001d021895, Zm00001d032022|Zm00001d032022, Zm00001d016632|Zm00001d016632, Zm00001d006161|Zm00001d006161, Zm00001d042781|Zm00001d042781	11/2064	90/12712	0.884143	1	Zm00001d048783|Zm00001d048783, Zm00001d032022|Zm00001d032022, Zm00001d016632|Zm00001d016632, Zm00001d042781|Zm00001d042781	4	Zm00001d035598|Zm00001d035598, Zm00001d028474|Zm00001d028474, Zm00001d038196|Zm00001d038196, Zm00001d021197|Zm00001d021197, Zm00001d009030|Zm00001d009030, Zm00001d021895|Zm00001d021895, Zm00001d006161|Zm00001d006161	7
zma00563	Metabolism	Glycan biosynthesis and metabolism	Glycosylphosphatidylinositol (GPI)-anchor biosynthesis	Zm00001d029333|Zm00001d029333, Zm00001d012597|Zm00001d012597, Zm00001d045685|Zm00001d045685, Zm00001d001852|Zm00001d001852, Zm00001d010193|Zm00001d010193	5/2064	47/12712	0.898696	1	Zm00001d029333|Zm00001d029333, Zm00001d012597|Zm00001d012597, Zm00001d010193|Zm00001d010193	3	Zm00001d045685|Zm00001d045685, Zm00001d001852|Zm00001d001852	2
zma04145	Cellular Processes	Transport and catabolism	Phagosome	Zm00001d013612|Zm00001d013612, Zm00001d025980|Zm00001d025980, Zm00001d013367|Zm00001d013367, Zm00001d019283|Zm00001d019283, Zm00001d006651|TUBA5, Zm00001d021891|TUBA6, Zm00001d040509|Zm00001d040509, Zm00001d033457|Zm00001d033457, Zm00001d043158|Zm00001d043158, Zm00001d008295|Zm00001d008295, Zm00001d027295|Zm00001d027295, Zm00001d040508|Zm00001d040508, Zm00001d041882|Zm00001d041882, Zm00001d012556…	28/2064	211/12712	0.900984	1	Zm00001d025980|Zm00001d025980, Zm00001d036542|Zm00001d036542, Zm00001d013261|Zm00001d013261, Zm00001d049217|Zm00001d049217	4	Zm00001d013612|Zm00001d013612, Zm00001d013367|Zm00001d013367, Zm00001d019283|Zm00001d019283, Zm00001d006651|TUBA5, Zm00001d021891|TUBA6, Zm00001d040509|Zm00001d040509, Zm00001d033457|Zm00001d033457, Zm00001d043158|Zm00001d043158, Zm00001d008295|Zm00001d008295, Zm00001d027295|Zm00001d027295, Zm00001d040508|Zm00001d040508, Zm00001d041882|Zm00001d041882, Zm00001d012556|Zm00001d012556, Zm00001d039330…	24
zma03050	Genetic Information Processing	Folding, sorting and degradation	Proteasome	Zm00001d030509|Zm00001d030509, Zm00001d025287|MGS1, Zm00001d033344|Zm00001d033344, Zm00001d013182|Zm00001d013182, Zm00001d003257|Zm00001d003257, Zm00001d024319|Zm00001d024319, Zm00001d043137|Zm00001d043137, Zm00001d047483|Zm00001d047483, Zm00001d005051|Zm00001d005051, Zm00001d023314|Zm00001d023314, Zm00001d021949|Zm00001d021949, Zm00001d020512|Zm00001d020512, Zm00001d022626|Zm00001d022626, Zm0000…	19/2064	153/12712	0.923122	1	Zm00001d025287|MGS1, Zm00001d033344|Zm00001d033344, Zm00001d005051|Zm00001d005051, Zm00001d023314|Zm00001d023314, Zm00001d021949|Zm00001d021949, Zm00001d017340|Zm00001d017340	6	Zm00001d030509|Zm00001d030509, Zm00001d013182|Zm00001d013182, Zm00001d003257|Zm00001d003257, Zm00001d024319|Zm00001d024319, Zm00001d043137|Zm00001d043137, Zm00001d047483|Zm00001d047483, Zm00001d020512|Zm00001d020512, Zm00001d022626|Zm00001d022626, Zm00001d010422|Zm00001d010422, Zm00001d004440|Zm00001d004440, Zm00001d003877|Zm00001d003877, Zm00001d002146|Zm00001d002146, Zm00001d002455|Zm00001d0024…	13
zma00230	Metabolism	Nucleotide metabolism	Purine metabolism	Zm00001d007312|Zm00001d007312, Zm00001d013428|Zm00001d013428, Zm00001d041352|Zm00001d041352, Zm00001d017271|Zm00001d017271, Zm00001d009774|Zm00001d009774, Zm00001d041112|Zm00001d041112, Zm00001d030895|Zm00001d030895, Zm00001d052494|Zm00001d052494, Zm00001d044103|Zm00001d044103, Zm00001d003164|Zm00001d003164, Zm00001d033746|Zm00001d033746, Zm00001d039221|Zm00001d039221, Zm00001d045649|Zm00001d0456…	54/2064	392/12712	0.923347	1	Zm00001d003017|Zm00001d003017, Zm00001d043588|Zm00001d043588, Zm00001d004483|Zm00001d004483, Zm00001d032426|Zm00001d032426, Zm00001d004096|Zm00001d004096, Zm00001d052115|Zm00001d052115, GRMZM5G879235|rpoA, Zm00001d014263|Zm00001d014263	8	Zm00001d007312|Zm00001d007312, Zm00001d013428|Zm00001d013428, Zm00001d041352|Zm00001d041352, Zm00001d017271|Zm00001d017271, Zm00001d009774|Zm00001d009774, Zm00001d041112|Zm00001d041112, Zm00001d030895|Zm00001d030895, Zm00001d052494|Zm00001d052494, Zm00001d044103|Zm00001d044103, Zm00001d003164|Zm00001d003164, Zm00001d033746|Zm00001d033746, Zm00001d039221|Zm00001d039221, Zm00001d045649|Zm00001d0456…	46
zma00920	Metabolism	Energy metabolism	Sulfur metabolism	Zm00001d047166|Zm00001d047166, Zm00001d021596|Zm00001d021596, Zm00001d004513|Zm00001d004513, Zm00001d011735|Zm00001d011735, Zm00001d006467|Zm00001d006467, Zm00001d033100|Zm00001d033100, Zm00001d014263|Zm00001d014263	7/2064	69/12712	0.945816	1	Zm00001d021596|Zm00001d021596, Zm00001d011735|Zm00001d011735, Zm00001d006467|Zm00001d006467, Zm00001d014263|Zm00001d014263	4	Zm00001d047166|Zm00001d047166, Zm00001d004513|Zm00001d004513, Zm00001d033100|Zm00001d033100	3
zma00240	Metabolism	Nucleotide metabolism	Pyrimidine metabolism	Zm00001d007312|Zm00001d007312, Zm00001d011486|Zm00001d011486, Zm00001d009774|Zm00001d009774, Zm00001d003164|Zm00001d003164, Zm00001d039221|Zm00001d039221, Zm00001d045649|Zm00001d045649, Zm00001d022425|Zm00001d022425, Zm00001d045192|Zm00001d045192, Zm00001d044024|Zm00001d044024, Zm00001d033421|Zm00001d033421, Zm00001d042005|Zm00001d042005, Zm00001d039454|Zm00001d039454, Zm00001d053070|Zm00001d0530…	40/2064	312/12712	0.961837	1	Zm00001d011486|Zm00001d011486, Zm00001d044024|Zm00001d044024, Zm00001d042005|Zm00001d042005, Zm00001d043674|Zm00001d043674, Zm00001d043588|Zm00001d043588, Zm00001d035916|Zm00001d035916, Zm00001d003051|Zm00001d003051, Zm00001d004483|Zm00001d004483, Zm00001d032426|Zm00001d032426, Zm00001d004096|Zm00001d004096, Zm00001d052115|Zm00001d052115, GRMZM5G879235|rpoA	12	Zm00001d007312|Zm00001d007312, Zm00001d009774|Zm00001d009774, Zm00001d003164|Zm00001d003164, Zm00001d039221|Zm00001d039221, Zm00001d045649|Zm00001d045649, Zm00001d022425|Zm00001d022425, Zm00001d045192|Zm00001d045192, Zm00001d033421|Zm00001d033421, Zm00001d039454|Zm00001d039454, Zm00001d053070|Zm00001d053070, Zm00001d052386|Zm00001d052386, Zm00001d007186|Zm00001d007186, Zm00001d043361|Zm00001d0433…	28
zma00290	Metabolism	Amino acid metabolism	Valine, leucine and isoleucine biosynthesis	Zm00001d028303|Zm00001d028303, Zm00001d031929|Zm00001d031929, Zm00001d017168|Zm00001d017168, Zm00001d050866|Zm00001d050866	4/2064	48/12712	0.964057	1	Zm00001d028303|Zm00001d028303, Zm00001d050866|Zm00001d050866	2	Zm00001d031929|Zm00001d031929, Zm00001d017168|Zm00001d017168	2
zma00660	Metabolism	Carbohydrate metabolism	C5-Branched dibasic acid metabolism	Zm00001d017168|Zm00001d017168	1/2064	19/12712	0.965573	1		0	Zm00001d017168|Zm00001d017168	1
zma00770	Metabolism	Metabolism of cofactors and vitamins	Pantothenate and CoA biosynthesis	Zm00001d028303|Zm00001d028303, Zm00001d031929|Zm00001d031929, Zm00001d039454|Zm00001d039454, Zm00001d017168|Zm00001d017168, Zm00001d032981|Zm00001d032981, Zm00001d011535|Zm00001d011535	6/2064	67/12712	0.971142	1	Zm00001d028303|Zm00001d028303, Zm00001d032981|Zm00001d032981, Zm00001d011535|Zm00001d011535	3	Zm00001d031929|Zm00001d031929, Zm00001d039454|Zm00001d039454, Zm00001d017168|Zm00001d017168	3
zma03030	Genetic Information Processing	Replication and repair	DNA replication	Zm00001d002392|Zm00001d002392, Zm00001d022468|Zm00001d022468, Zm00001d049190|Zm00001d049190, Zm00001d044540|Zm00001d044540, Zm00001d035371|Zm00001d035371, Zm00001d018531|Zm00001d018531, Zm00001d028210|Zm00001d028210, Zm00001d051995|Zm00001d051995, Zm00001d052021|Zm00001d052021, Zm00001d018384|Zm00001d018384, Zm00001d043540|Zm00001d043540, Zm00001d038467|Zm00001d038467, Zm00001d010406|Zm00001d0104…	41/2064	325/12712	0.972309	1	Zm00001d002392|Zm00001d002392, Zm00001d022468|Zm00001d022468, Zm00001d035371|Zm00001d035371, Zm00001d043540|Zm00001d043540, Zm00001d041253|Zm00001d041253, Zm00001d015349|Zm00001d015349, Zm00001d021849|Zm00001d021849	7	Zm00001d049190|Zm00001d049190, Zm00001d044540|Zm00001d044540, Zm00001d018531|Zm00001d018531, Zm00001d028210|Zm00001d028210, Zm00001d051995|Zm00001d051995, Zm00001d052021|Zm00001d052021, Zm00001d018384|Zm00001d018384, Zm00001d038467|Zm00001d038467, Zm00001d010406|Zm00001d010406, Zm00001d010611|Zm00001d010611, Zm00001d053070|Zm00001d053070, Zm00001d041606|Zm00001d041606, Zm00001d003308|Zm00001d0033…	34
zma00300	Metabolism	Amino acid metabolism	Lysine biosynthesis	Zm00001d019988|Zm00001d019988, Zm00001d005535|Zm00001d005535, Zm00001d028165|Zm00001d028165	3/2064	41/12712	0.972339	1	Zm00001d028165|Zm00001d028165	1	Zm00001d019988|Zm00001d019988, Zm00001d005535|Zm00001d005535	2
zma00280	Metabolism	Amino acid metabolism	Valine, leucine and isoleucine degradation	Zm00001d028303|Zm00001d028303, Zm00001d004731|Zm00001d004731, Zm00001d040721|Zm00001d040721, Zm00001d009779|Zm00001d009779, Zm00001d031212|Zm00001d031212, Zm00001d043156|Zm00001d043156, Zm00001d036640|Zm00001d036640, Zm00001d027383|Zm00001d027383, Zm00001d048494|Zm00001d048494, Zm00001d023580|Zm00001d023580, Zm00001d003312|Zm00001d003312	11/2064	109/12712	0.975635	1	Zm00001d028303|Zm00001d028303, Zm00001d004731|Zm00001d004731, Zm00001d043156|Zm00001d043156, Zm00001d036640|Zm00001d036640, Zm00001d023580|Zm00001d023580, Zm00001d003312|Zm00001d003312	6	Zm00001d040721|Zm00001d040721, Zm00001d009779|Zm00001d009779, Zm00001d031212|Zm00001d031212, Zm00001d027383|Zm00001d027383, Zm00001d048494|Zm00001d048494	5
zma00340	Metabolism	Amino acid metabolism	Histidine metabolism	Zm00001d004731|Zm00001d004731, Zm00001d023580|Zm00001d023580	2/2064	34/12712	0.981737	1	Zm00001d004731|Zm00001d004731, Zm00001d023580|Zm00001d023580	2		0
zma03410	Genetic Information Processing	Replication and repair	Base excision repair	Zm00001d031275|Zm00001d031275, Zm00001d051995|Zm00001d051995, Zm00001d053070|Zm00001d053070, Zm00001d005767|Zm00001d005767, Zm00001d016581|Zm00001d016581, Zm00001d018415|PCNA, Zm00001d031751|Zm00001d031751, Zm00001d043196|Zm00001d043196, Zm00001d031750|Zm00001d031750, Zm00001d045738|Zm00001d045738, Zm00001d020034|Zm00001d020034	11/2064	114/12712	0.984599	1	Zm00001d045738|Zm00001d045738	1	Zm00001d031275|Zm00001d031275, Zm00001d051995|Zm00001d051995, Zm00001d053070|Zm00001d053070, Zm00001d005767|Zm00001d005767, Zm00001d016581|Zm00001d016581, Zm00001d018415|PCNA, Zm00001d031751|Zm00001d031751, Zm00001d043196|Zm00001d043196, Zm00001d031750|Zm00001d031750, Zm00001d020034|Zm00001d020034	10
zma00510	Metabolism	Glycan biosynthesis and metabolism	N-Glycan biosynthesis	Zm00001d027355|Zm00001d027355, Zm00001d012086|Zm00001d012086, Zm00001d001846|Zm00001d001846, Zm00001d032400|Zm00001d032400, Zm00001d028980|Zm00001d028980, Zm00001d032094|Zm00001d032094, Zm00001d047562|Zm00001d047562, Zm00001d006179|Zm00001d006179, Zm00001d032088|Zm00001d032088, Zm00001d032173|Zm00001d032173, Zm00001d005802|Zm00001d005802	11/2064	127/12712	0.995679	1	Zm00001d032173|Zm00001d032173, Zm00001d005802|Zm00001d005802	2	Zm00001d027355|Zm00001d027355, Zm00001d012086|Zm00001d012086, Zm00001d001846|Zm00001d001846, Zm00001d032400|Zm00001d032400, Zm00001d028980|Zm00001d028980, Zm00001d032094|Zm00001d032094, Zm00001d047562|Zm00001d047562, Zm00001d006179|Zm00001d006179, Zm00001d032088|Zm00001d032088	9
zma03018	Genetic Information Processing	Folding, sorting and degradation	RNA degradation	Zm00001d045431|Zm00001d045431, Zm00001d014090|CPN60I, Zm00001d032789|CPN60II, Zm00001d031898|Zm00001d031898, Zm00001d000295|Zm00001d000295, Zm00001d028995|Zm00001d028995, Zm00001d029066|Zm00001d029066, Zm00001d053228|Zm00001d053228, Zm00001d038857|Zm00001d038857, Zm00001d033308|Zm00001d033308, Zm00001d020982|Zm00001d020982, Zm00001d047554|Zm00001d047554, Zm00001d052390|Zm00001d052390, Zm00001d010…	41/2064	359/12712	0.996384	1	Zm00001d031898|Zm00001d031898, Zm00001d028995|Zm00001d028995, Zm00001d029066|Zm00001d029066, Zm00001d033308|Zm00001d033308, Zm00001d020982|Zm00001d020982, Zm00001d047554|Zm00001d047554, Zm00001d052390|Zm00001d052390, Zm00001d010375|Zm00001d010375, Zm00001d050893|Zm00001d050893, Zm00001d028409|Zm00001d028409, Zm00001d006053|Zm00001d006053, Zm00001d027530|Zm00001d027530, Zm00001d025659|Zm00001d0256…	23	Zm00001d045431|Zm00001d045431, Zm00001d014090|CPN60I, Zm00001d032789|CPN60II, Zm00001d000295|Zm00001d000295, Zm00001d053228|Zm00001d053228, Zm00001d038857|Zm00001d038857, Zm00001d050039|Zm00001d050039, Zm00001d036050|Zm00001d036050, Zm00001d045463|Zm00001d045463, Zm00001d039499|Zm00001d039499, Zm00001d021424|Zm00001d021424, Zm00001d023887|Zm00001d023887, Zm00001d043975|Zm00001d043975, Zm00001d034…	18
zma00310	Metabolism	Amino acid metabolism	Lysine degradation	Zm00001d052079|Zm00001d052079, Zm00001d004731|Zm00001d004731, Zm00001d031212|Zm00001d031212, Zm00001d040228|Zm00001d040228, Zm00001d023580|Zm00001d023580, Zm00001d009134|Zm00001d009134, Zm00001d051126|Zm00001d051126	7/2064	95/12712	0.996772	1	Zm00001d052079|Zm00001d052079, Zm00001d004731|Zm00001d004731, Zm00001d023580|Zm00001d023580	3	Zm00001d031212|Zm00001d031212, Zm00001d040228|Zm00001d040228, Zm00001d009134|Zm00001d009134, Zm00001d051126|Zm00001d051126	4
zma00970	Genetic Information Processing	Translation	Aminoacyl-tRNA biosynthesis	Zm00001d030363|Zm00001d030363, Zm00001d039842|Zm00001d039842, Zm00001d053055|Zm00001d053055, Zm00001d016601|Zm00001d016601, Zm00001d038218|Zm00001d038218, Zm00001d023543|Zm00001d023543, Zm00001d018631|Zm00001d018631, Zm00001d005995|Zm00001d005995, Zm00001d023575|Zm00001d023575, Zm00001d048814|Zm00001d048814, Zm00001d008498|Zm00001d008498, Zm00001d040554|Zm00001d040554, Zm00001d023570|Zm00001d0235…	16/2064	173/12712	0.997325	1	Zm00001d023543|Zm00001d023543, Zm00001d008498|Zm00001d008498, Zm00001d040554|Zm00001d040554, Zm00001d039981|Zm00001d039981, Zm00001d012810|Zm00001d012810	5	Zm00001d030363|Zm00001d030363, Zm00001d039842|Zm00001d039842, Zm00001d053055|Zm00001d053055, Zm00001d016601|Zm00001d016601, Zm00001d038218|Zm00001d038218, Zm00001d018631|Zm00001d018631, Zm00001d005995|Zm00001d005995, Zm00001d023575|Zm00001d023575, Zm00001d048814|Zm00001d048814, Zm00001d023570|Zm00001d023570, Zm00001d007935|Zm00001d007935	11
zma03020	Genetic Information Processing	Transcription	RNA polymerase	Zm00001d043361|Zm00001d043361, Zm00001d038489|Zm00001d038489, Zm00001d041609|Zm00001d041609, Zm00001d043588|Zm00001d043588, Zm00001d022478|Zm00001d022478, Zm00001d037892|Zm00001d037892, Zm00001d004483|Zm00001d004483, Zm00001d004096|Zm00001d004096, GRMZM5G879235|rpoA	9/2064	115/12712	0.997492	1	Zm00001d043588|Zm00001d043588, Zm00001d004483|Zm00001d004483, Zm00001d004096|Zm00001d004096, GRMZM5G879235|rpoA	4	Zm00001d043361|Zm00001d043361, Zm00001d038489|Zm00001d038489, Zm00001d041609|Zm00001d041609, Zm00001d022478|Zm00001d022478, Zm00001d037892|Zm00001d037892	5
zma00760	Metabolism	Metabolism of cofactors and vitamins	Nicotinate and nicotinamide metabolism	Zm00001d039454|Zm00001d039454, Zm00001d038085|Zm00001d038085, Zm00001d034725|Zm00001d034725	3/2064	59/12712	0.997823	1		0	Zm00001d039454|Zm00001d039454, Zm00001d038085|Zm00001d038085, Zm00001d034725|Zm00001d034725	3
zma03015	Genetic Information Processing	Translation	mRNA surveillance pathway	Zm00001d043775|Zm00001d043775, Zm00001d031898|Zm00001d031898, Zm00001d051183|Zm00001d051183, Zm00001d010975|Zm00001d010975, Zm00001d028995|Zm00001d028995, Zm00001d033308|Zm00001d033308, Zm00001d038944|Zm00001d038944, Zm00001d020982|Zm00001d020982, Zm00001d047554|Zm00001d047554, Zm00001d052390|Zm00001d052390, Zm00001d039471|Zm00001d039471, Zm00001d050893|Zm00001d050893, Zm00001d050039|Zm00001d0500…	38/2064	347/12712	0.998181	1	Zm00001d043775|Zm00001d043775, Zm00001d031898|Zm00001d031898, Zm00001d051183|Zm00001d051183, Zm00001d028995|Zm00001d028995, Zm00001d033308|Zm00001d033308, Zm00001d020982|Zm00001d020982, Zm00001d047554|Zm00001d047554, Zm00001d052390|Zm00001d052390, Zm00001d050893|Zm00001d050893, Zm00001d040298|Zm00001d040298, Zm00001d015665|Zm00001d015665, Zm00001d036402|Zm00001d036402, Zm00001d006053|Zm00001d0060…	20	Zm00001d010975|Zm00001d010975, Zm00001d038944|Zm00001d038944, Zm00001d039471|Zm00001d039471, Zm00001d050039|Zm00001d050039, Zm00001d033837|Zm00001d033837, Zm00001d036050|Zm00001d036050, Zm00001d045463|Zm00001d045463, Zm00001d021424|Zm00001d021424, Zm00001d051912|Zm00001d051912, Zm00001d034984|Zm00001d034984, Zm00001d038861|Zm00001d038861, Zm00001d009500|Zm00001d009500, Zm00001d032076|Zm00001d0320…	18
zma04136	Cellular Processes	Transport and catabolism	Autophagy - other	Zm00001d045692|Zm00001d045692, Zm00001d011347|Zm00001d011347, Zm00001d027415|Zm00001d027415, Zm00001d051912|Zm00001d051912, Zm00001d027651|Zm00001d027651	5/2064	83/12712	0.998637	1	Zm00001d045692|Zm00001d045692, Zm00001d011347|Zm00001d011347, Zm00001d027415|Zm00001d027415, Zm00001d027651|Zm00001d027651	4	Zm00001d051912|Zm00001d051912	1
zma03060	Genetic Information Processing	Folding, sorting and degradation	Protein export	Zm00001d026703|Zm00001d026703, Zm00001d028826|Zm00001d028826, Zm00001d041422|Zm00001d041422, Zm00001d034167|Zm00001d034167, Zm00001d036708|Zm00001d036708, Zm00001d028390|Zm00001d028390, Zm00001d028748|Zm00001d028748	7/2064	113/12712	0.999646	1	Zm00001d026703|Zm00001d026703, Zm00001d028390|Zm00001d028390, Zm00001d028748|Zm00001d028748	3	Zm00001d028826|Zm00001d028826, Zm00001d041422|Zm00001d041422, Zm00001d034167|Zm00001d034167, Zm00001d036708|Zm00001d036708	4
zma04130	Genetic Information Processing	Folding, sorting and degradation	SNARE interactions in vesicular transport	Zm00001d033919|Zm00001d033919, Zm00001d013323|Zm00001d013323, Zm00001d020187|Zm00001d020187	3/2064	78/12712	0.999876	1		0	Zm00001d033919|Zm00001d033919, Zm00001d013323|Zm00001d013323, Zm00001d020187|Zm00001d020187	3
zma04141	Genetic Information Processing	Folding, sorting and degradation	Protein processing in endoplasmic reticulum	Zm00001d036401|Zm00001d036401, Zm00001d019283|Zm00001d019283, Zm00001d009883|Zm00001d009883, Zm00001d007301|Zm00001d007301, Zm00001d037590|Zm00001d037590, Zm00001d017378|Zm00001d017378, Zm00001d031732|Zm00001d031732, Zm00001d030106|Zm00001d030106, Zm00001d023664|Zm00001d023664, Zm00001d012086|Zm00001d012086, Zm00001d016154|Zm00001d016154, Zm00001d040766|Zm00001d040766, Zm00001d013255|Zm00001d0132…	67/2064	630/12712	0.999984	1	Zm00001d009883|Zm00001d009883, Zm00001d017378|Zm00001d017378, Zm00001d030106|Zm00001d030106, Zm00001d023664|Zm00001d023664, Zm00001d011152|Zm00001d011152, Zm00001d013151|Zm00001d013151, Zm00001d052194|Zm00001d052194, Zm00001d028555|Zm00001d028555, Zm00001d034277|Zm00001d034277, Zm00001d002958|Zm00001d002958, Zm00001d043339|Zm00001d043339, Zm00001d039941|Zm00001d039941, Zm00001d047799|Zm00001d0477…	26	Zm00001d036401|Zm00001d036401, Zm00001d019283|Zm00001d019283, Zm00001d007301|Zm00001d007301, Zm00001d037590|Zm00001d037590, Zm00001d031732|Zm00001d031732, Zm00001d012086|Zm00001d012086, Zm00001d016154|Zm00001d016154, Zm00001d040766|Zm00001d040766, Zm00001d013255|Zm00001d013255, Zm00001d045513|Zm00001d045513, Zm00001d001846|Zm00001d001846, Zm00001d036403|Zm00001d036403, Zm00001d045218|Zm00001d0452…	41
zma03430	Genetic Information Processing	Replication and repair	Mismatch repair	Zm00001d002392|Zm00001d002392, Zm00001d022468|Zm00001d022468, Zm00001d035371|Zm00001d035371, Zm00001d018531|Zm00001d018531, Zm00001d028210|Zm00001d028210, Zm00001d051995|Zm00001d051995, Zm00001d043540|Zm00001d043540, Zm00001d053070|Zm00001d053070, Zm00001d053740|Zm00001d053740, Zm00001d043277|Zm00001d043277, Zm00001d018415|PCNA, Zm00001d017324|Zm00001d017324, Zm00001d039596|Zm00001d039596, Zm0000…	24/2064	294/12712	0.999987	1	Zm00001d002392|Zm00001d002392, Zm00001d022468|Zm00001d022468, Zm00001d035371|Zm00001d035371, Zm00001d043540|Zm00001d043540, Zm00001d053740|Zm00001d053740, Zm00001d041253|Zm00001d041253, Zm00001d015349|Zm00001d015349, Zm00001d021849|Zm00001d021849	8	Zm00001d018531|Zm00001d018531, Zm00001d028210|Zm00001d028210, Zm00001d051995|Zm00001d051995, Zm00001d053070|Zm00001d053070, Zm00001d043277|Zm00001d043277, Zm00001d018415|PCNA, Zm00001d017324|Zm00001d017324, Zm00001d039596|Zm00001d039596, Zm00001d022028|Zm00001d022028, Zm00001d048086|Zm00001d048086, Zm00001d030037|Zm00001d030037, Zm00001d013095|Zm00001d013095, Zm00001d012148|Zm00001d012148, Zm0000…	16
zma03440	Genetic Information Processing	Replication and repair	Homologous recombination	Zm00001d002392|Zm00001d002392, Zm00001d022468|Zm00001d022468, Zm00001d035371|Zm00001d035371, Zm00001d018531|Zm00001d018531, Zm00001d028210|Zm00001d028210, Zm00001d032972|Zm00001d032972, Zm00001d043540|Zm00001d043540, Zm00001d053070|Zm00001d053070, Zm00001d003040|Zm00001d003040, Zm00001d017324|Zm00001d017324, Zm00001d014563|Zm00001d014563, Zm00001d030303|Zm00001d030303, Zm00001d038667|Zm00001d0386…	31/2064	358/12712	0.999992	1	Zm00001d002392|Zm00001d002392, Zm00001d022468|Zm00001d022468, Zm00001d035371|Zm00001d035371, Zm00001d043540|Zm00001d043540, Zm00001d024872|Zm00001d024872, Zm00001d030304|Zm00001d030304, Zm00001d041253|Zm00001d041253, Zm00001d015349|Zm00001d015349, Zm00001d021849|Zm00001d021849, Zm00001d022156|Zm00001d022156	10	Zm00001d018531|Zm00001d018531, Zm00001d028210|Zm00001d028210, Zm00001d032972|Zm00001d032972, Zm00001d053070|Zm00001d053070, Zm00001d003040|Zm00001d003040, Zm00001d017324|Zm00001d017324, Zm00001d014563|Zm00001d014563, Zm00001d030303|Zm00001d030303, Zm00001d038667|Zm00001d038667, Zm00001d022643|Zm00001d022643, Zm00001d038069|Zm00001d038069, Zm00001d021898|Zm00001d021898, Zm00001d048086|Zm00001d0480…	21
zma03008	Genetic Information Processing	Translation	Ribosome biogenesis in eukaryotes	Zm00001d039091|Zm00001d039091, Zm00001d047472|Zm00001d047472, Zm00001d018485|Zm00001d018485, Zm00001d039090|Zm00001d039090, Zm00001d052945|Zm00001d052945, Zm00001d006250|Zm00001d006250, Zm00001d048445|Zm00001d048445, Zm00001d042958|Zm00001d042958, Zm00001d029002|Zm00001d029002, Zm00001d022265|Zm00001d022265, Zm00001d009731|Zm00001d009731, Zm00001d033338|Zm00001d033338, Zm00001d044071|Zm00001d0440…	16/2064	232/12712	0.999994	1	Zm00001d044071|Zm00001d044071, Zm00001d014074|Zm00001d014074, Zm00001d008223|Zm00001d008223, Zm00001d031027|Zm00001d031027	4	Zm00001d039091|Zm00001d039091, Zm00001d047472|Zm00001d047472, Zm00001d018485|Zm00001d018485, Zm00001d039090|Zm00001d039090, Zm00001d052945|Zm00001d052945, Zm00001d006250|Zm00001d006250, Zm00001d048445|Zm00001d048445, Zm00001d042958|Zm00001d042958, Zm00001d029002|Zm00001d029002, Zm00001d022265|Zm00001d022265, Zm00001d009731|Zm00001d009731, Zm00001d033338|Zm00001d033338	12
zma04144	Cellular Processes	Transport and catabolism	Endocytosis	Zm00001d025980|Zm00001d025980, Zm00001d049479|Zm00001d049479, Zm00001d048802|Zm00001d048802, Zm00001d005306|Zm00001d005306, Zm00001d017979|Zm00001d017979, Zm00001d008295|Zm00001d008295, Zm00001d014898|Zm00001d014898, Zm00001d040202|Zm00001d040202, Zm00001d033714|Zm00001d033714, Zm00001d029397|Zm00001d029397, Zm00001d033751|Zm00001d033751, Zm00001d036830|Zm00001d036830, Zm00001d040731|Zm00001d0407…	45/2064	477/12712	0.999996	1	Zm00001d025980|Zm00001d025980, Zm00001d049479|Zm00001d049479, Zm00001d048802|Zm00001d048802, Zm00001d005306|Zm00001d005306, Zm00001d040202|Zm00001d040202, Zm00001d033714|Zm00001d033714, Zm00001d029397|Zm00001d029397, Zm00001d036830|Zm00001d036830, Zm00001d010606|Zm00001d010606, Zm00001d033670|Zm00001d033670, Zm00001d047799|Zm00001d047799, Zm00001d022069|Zm00001d022069, Zm00001d025600|Zm00001d0256…	17	Zm00001d017979|Zm00001d017979, Zm00001d008295|Zm00001d008295, Zm00001d014898|Zm00001d014898, Zm00001d033751|Zm00001d033751, Zm00001d040731|Zm00001d040731, Zm00001d021453|Zm00001d021453, Zm00001d048222|Zm00001d048222, Zm00001d043451|Zm00001d043451, Zm00001d013469|Zm00001d013469, Zm00001d038533|Zm00001d038533, Zm00001d000202|Zm00001d000202, Zm00001d029209|Zm00001d029209, Zm00001d006257|Zm00001d0062…	28
zma03420	Genetic Information Processing	Replication and repair	Nucleotide excision repair	Zm00001d002392|Zm00001d002392, Zm00001d022468|Zm00001d022468, Zm00001d035371|Zm00001d035371, Zm00001d023664|Zm00001d023664, Zm00001d018531|Zm00001d018531, Zm00001d028210|Zm00001d028210, Zm00001d051995|Zm00001d051995, Zm00001d043540|Zm00001d043540, Zm00001d053070|Zm00001d053070, Zm00001d043277|Zm00001d043277, Zm00001d016581|Zm00001d016581, Zm00001d018415|PCNA, Zm00001d017324|Zm00001d017324, Zm0000…	27/2064	339/12712	0.999998	1	Zm00001d002392|Zm00001d002392, Zm00001d022468|Zm00001d022468, Zm00001d035371|Zm00001d035371, Zm00001d023664|Zm00001d023664, Zm00001d043540|Zm00001d043540, Zm00001d002958|Zm00001d002958, Zm00001d041253|Zm00001d041253, Zm00001d015349|Zm00001d015349, Zm00001d021849|Zm00001d021849	9	Zm00001d018531|Zm00001d018531, Zm00001d028210|Zm00001d028210, Zm00001d051995|Zm00001d051995, Zm00001d053070|Zm00001d053070, Zm00001d043277|Zm00001d043277, Zm00001d016581|Zm00001d016581, Zm00001d018415|PCNA, Zm00001d017324|Zm00001d017324, Zm00001d031751|Zm00001d031751, Zm00001d048086|Zm00001d048086, Zm00001d030037|Zm00001d030037, Zm00001d031750|Zm00001d031750, Zm00001d038109|Zm00001d038109, Zm0000…	18
zma03022	Genetic Information Processing	Transcription	Basal transcription factors	Zm00001d038109|Zm00001d038109, Zm00001d025266|Zm00001d025266	2/2064	93/12712	0.999999	1	Zm00001d025266|Zm00001d025266	1	Zm00001d038109|Zm00001d038109	1
zma03013	Genetic Information Processing	Translation	Nucleocytoplasmic transport	Zm00001d039091|Zm00001d039091, Zm00001d009868|Zm00001d009868, Zm00001d031898|Zm00001d031898, Zm00001d016691|Zm00001d016691, Zm00001d048741|Zm00001d048741, Zm00001d051183|Zm00001d051183, Zm00001d002943|Zm00001d002943, Zm00001d028995|Zm00001d028995, Zm00001d039090|Zm00001d039090, Zm00001d033308|Zm00001d033308, Zm00001d043615|Zm00001d043615, Zm00001d020982|Zm00001d020982, Zm00001d018873|Zm00001d0188…	57/2064	595/12712	0.999999	1	Zm00001d031898|Zm00001d031898, Zm00001d016691|Zm00001d016691, Zm00001d048741|Zm00001d048741, Zm00001d051183|Zm00001d051183, Zm00001d028995|Zm00001d028995, Zm00001d033308|Zm00001d033308, Zm00001d020982|Zm00001d020982, Zm00001d047554|Zm00001d047554, Zm00001d052390|Zm00001d052390, Zm00001d040839|Zm00001d040839, Zm00001d034772|Zm00001d034772, Zm00001d050893|Zm00001d050893, Zm00001d036402|Zm00001d0364…	27	Zm00001d039091|Zm00001d039091, Zm00001d009868|Zm00001d009868, Zm00001d002943|Zm00001d002943, Zm00001d039090|Zm00001d039090, Zm00001d043615|Zm00001d043615, Zm00001d018873|Zm00001d018873, Zm00001d052945|Zm00001d052945, Zm00001d006250|Zm00001d006250, Zm00001d020748|Zm00001d020748, Zm00001d048445|Zm00001d048445, Zm00001d050039|Zm00001d050039, Zm00001d036050|Zm00001d036050, Zm00001d045463|Zm00001d0454…	30
zma04120	Genetic Information Processing	Folding, sorting and degradation	Ubiquitin mediated proteolysis	Zm00001d027649|Zm00001d027649, Zm00001d000168|Zm00001d000168, Zm00001d023664|Zm00001d023664, Zm00001d041957|Zm00001d041957, Zm00001d008260|Zm00001d008260, Zm00001d039636|Zm00001d039636, Zm00001d013151|Zm00001d013151, Zm00001d000224|Zm00001d000224, Zm00001d034277|Zm00001d034277, Zm00001d002958|Zm00001d002958, Zm00001d030251|Zm00001d030251, Zm00001d040390|Zm00001d040390, Zm00001d034815|Zm00001d0348…	20/2064	375/12712	1	1	Zm00001d027649|Zm00001d027649, Zm00001d023664|Zm00001d023664, Zm00001d013151|Zm00001d013151, Zm00001d000224|Zm00001d000224, Zm00001d034277|Zm00001d034277, Zm00001d002958|Zm00001d002958, Zm00001d030251|Zm00001d030251, Zm00001d034815|Zm00001d034815, Zm00001d038881|Zm00001d038881	9	Zm00001d000168|Zm00001d000168, Zm00001d041957|Zm00001d041957, Zm00001d008260|Zm00001d008260, Zm00001d039636|Zm00001d039636, Zm00001d040390|Zm00001d040390, Zm00001d043871|Zm00001d043871, Zm00001d012398|Zm00001d012398, Zm00001d014990|Zm00001d014990, Zm00001d019371|Zm00001d019371, Zm00001d008261|Zm00001d008261, Zm00001d008383|Zm00001d008383	11
zma03040	Genetic Information Processing	Transcription	Spliceosome	Zm00001d041111|Zm00001d041111, Zm00001d028714|Zm00001d028714, Zm00001d047847|Zm00001d047847, Zm00001d018341|Zm00001d018341, Zm00001d040468|Zm00001d040468, Zm00001d047753|Zm00001d047753, Zm00001d040422|Zm00001d040422, Zm00001d007200|Zm00001d007200, Zm00001d039338|Zm00001d039338, Zm00001d044640|Zm00001d044640, Zm00001d040672|Zm00001d040672, Zm00001d025281|Zm00001d025281, Zm00001d025866|Zm00001d0258…	25/2064	506/12712	1	1	Zm00001d047847|Zm00001d047847, Zm00001d018341|Zm00001d018341, Zm00001d040468|Zm00001d040468, Zm00001d039338|Zm00001d039338, Zm00001d040672|Zm00001d040672, Zm00001d025281|Zm00001d025281, Zm00001d052435|Zm00001d052435, Zm00001d036402|Zm00001d036402, Zm00001d047799|Zm00001d047799, Zm00001d005002|Zm00001d005002, Zm00001d034578|Zm00001d034578, Zm00001d022198|Zm00001d022198, Zm00001d026364|Zm00001d0263…	14	Zm00001d041111|Zm00001d041111, Zm00001d028714|Zm00001d028714, Zm00001d047753|Zm00001d047753, Zm00001d040422|Zm00001d040422, Zm00001d007200|Zm00001d007200, Zm00001d044640|Zm00001d044640, Zm00001d025866|Zm00001d025866, Zm00001d031737|Zm00001d031737, Zm00001d005001|Zm00001d005001, Zm00001d037209|Zm00001d037209, Zm00001d052741|Zm00001d052741	11

## Sheet: Common DEGs
Table S3-3. KEGG pathway enrichment analysis for the common DEGs identified in C7_2 and Z58 under control and Cd stress
Pathway_ID	KEGG_Level_1	KEGG_Level_2	Pathway_Name	IDs	Gene ratio	Background gene ratio	P.value	S_Up_ID	S_Up_Num	S_Down_ID	S_Down_Num
ko04075	Environmental Information Processing	Signal transduction	Plant hormone signal transduction	Zm00001d018737, Zm00001d036880, Zm00001d014032, Zm00001d009296, Zm00001d043515, Zm00001d019734, Zm00001d006101, Zm00001d010596, Zm00001d047053, Zm00001d010360, Zm00001d014613, Zm00001d033407, Zm00001d021062, Zm00001d020606, Zm00001d025133, Zm00001d034920, Zm00001d038178, Zm00001d006733, Zm00001d019364, Zm00001d007448, Zm00001d028574, Zm00001d002410, Zm00001d005813, Zm00001d027900, Zm00001d003657	25/253	25/719	2.04476e-12	Zm00001d018737, Zm00001d036880, Zm00001d014032, Zm00001d009296, Zm00001d043515, Zm00001d019734, Zm00001d006101, Zm00001d010596, Zm00001d010360, Zm00001d021062, Zm00001d020606, Zm00001d025133, Zm00001d034920, Zm00001d038178, Zm00001d007448, Zm00001d028574, Zm00001d002410, Zm00001d005813, Zm00001d027900, Zm00001d003657	20	Zm00001d047053, Zm00001d014613, Zm00001d033407, Zm00001d006733, Zm00001d019364	5
ko04016	Environmental Information Processing	Signal transduction	MAPK signaling pathway - plant	Zm00001d036370, Zm00001d018737, Zm00001d010399, Zm00001d036880, Zm00001d014032, Zm00001d009296, Zm00001d038843, Zm00001d019734, Zm00001d010649, Zm00001d054044, Zm00001d043950, Zm00001d010596, Zm00001d011527, Zm00001d007329, Zm00001d033407, Zm00001d020927, Zm00001d034920, Zm00001d011133, Zm00001d019364, Zm00001d007448, Zm00001d028574, Zm00001d049173, Zm00001d037607, Zm00001d002592	24/253	24/719	6.2057e-12	Zm00001d036370, Zm00001d018737, Zm00001d010399, Zm00001d036880, Zm00001d014032, Zm00001d009296, Zm00001d038843, Zm00001d019734, Zm00001d010649, Zm00001d054044, Zm00001d043950, Zm00001d010596, Zm00001d011527, Zm00001d007329, Zm00001d020927, Zm00001d034920, Zm00001d011133, Zm00001d007448, Zm00001d028574, Zm00001d049173, Zm00001d037607, Zm00001d002592	22	Zm00001d033407, Zm00001d019364	2
ko00940	Metabolism	Biosynthesis of other secondary metabolites	Phenylpropanoid biosynthesis	Zm00001d013725, Zm00001d020401, Zm00001d032854, Zm00001d005279, Zm00001d018619, Zm00001d021119, Zm00001d033286, Zm00001d016185, Zm00001d046184, Zm00001d042022, Zm00001d027411, Zm00001d022453, Zm00001d024738, Zm00001d007160, Zm00001d029274, Zm00001d016182, Zm00001d007606, Zm00001d022458, Zm00001d008331, Zm00001d029279, Zm00001d013212, Zm00001d022279, Zm00001d047358, Zm00001d047064	24/253	24/719	6.2057e-12	Zm00001d013725, Zm00001d020401, Zm00001d032854, Zm00001d005279, Zm00001d018619, Zm00001d021119, Zm00001d033286, Zm00001d016185, Zm00001d046184, Zm00001d042022, Zm00001d027411, Zm00001d022453, Zm00001d024738, Zm00001d029274, Zm00001d016182, Zm00001d007606, Zm00001d022458, Zm00001d029279, Zm00001d013212	19	Zm00001d007160, Zm00001d008331, Zm00001d022279, Zm00001d047358, Zm00001d047064	5
ko04626	Organismal Systems	Environmental adaptation	Plant-pathogen interaction	Zm00001d018737, Zm00001d015515, Zm00001d010399, Zm00001d014032, Zm00001d009296, Zm00001d038843, Zm00001d013243, Zm00001d010649, Zm00001d020136, Zm00001d043950, Zm00001d022437, Zm00001d010596, Zm00001d011527, Zm00001d009939, Zm00001d007329, Zm00001d005749, Zm00001d011133, Zm00001d019364, Zm00001d019744, Zm00001d007448, Zm00001d049173, Zm00001d037607	22/253	22/719	5.66621e-11	Zm00001d018737, Zm00001d015515, Zm00001d010399, Zm00001d014032, Zm00001d009296, Zm00001d038843, Zm00001d010649, Zm00001d020136, Zm00001d043950, Zm00001d022437, Zm00001d010596, Zm00001d011527, Zm00001d009939, Zm00001d007329, Zm00001d005749, Zm00001d011133, Zm00001d019744, Zm00001d007448, Zm00001d049173, Zm00001d037607	20	Zm00001d013243, Zm00001d019364	2
ko00500	Metabolism	Carbohydrate metabolism	Starch and sucrose metabolism	Zm00001d010662, Zm00001d042143, Zm00001d032298, Zm00001d028243, Zm00001d021119, Zm00001d047399, Zm00001d029091, Zm00001d010137, Zm00001d047077, Zm00001d008273, Zm00001d029371, Zm00001d006375, Zm00001d026605, Zm00001d046318, Zm00001d028410, Zm00001d036051, Zm00001d003281	17/253	17/719	1.3575e-08	Zm00001d010662, Zm00001d042143, Zm00001d032298, Zm00001d021119, Zm00001d047399, Zm00001d029091, Zm00001d010137, Zm00001d047077, Zm00001d008273, Zm00001d029371, Zm00001d006375, Zm00001d046318, Zm00001d036051, Zm00001d003281	14	Zm00001d028243, Zm00001d026605, Zm00001d028410	3
ko00904	Metabolism	Metabolism of terpenoids and polyketides	Diterpenoid biosynthesis	Zm00001d013725, Zm00001d041082, Zm00001d029648, Zm00001d038996, Zm00001d032858, Zm00001d012712, Zm00001d034731, Zm00001d007918, Zm00001d014121	9/253	9/719	7.53104e-05	Zm00001d013725, Zm00001d041082, Zm00001d029648, Zm00001d038996, Zm00001d032858, Zm00001d012712, Zm00001d034731, Zm00001d007918, Zm00001d014121	9		0
ko00564	Metabolism	Lipid metabolism	Glycerophospholipid metabolism	Zm00001d005392, Zm00001d025670, Zm00001d042813, Zm00001d007714, Zm00001d049616, Zm00001d005377, Zm00001d002319, Zm00001d005383, Zm00001d044395	9/253	9/719	7.53104e-05	Zm00001d005392, Zm00001d042813, Zm00001d007714, Zm00001d049616, Zm00001d005377, Zm00001d002319, Zm00001d005383, Zm00001d044395	8	Zm00001d025670	1
ko00480	Metabolism	Metabolism of other amino acids	Glutathione metabolism	Zm00001d028693, Zm00001d029706, Zm00001d016551, Zm00001d043344, Zm00001d029696, Zm00001d047765, Zm00001d036951, Zm00001d018220	8/253	8/719	0.000218554	Zm00001d028693, Zm00001d029706, Zm00001d016551, Zm00001d043344, Zm00001d029696, Zm00001d047765, Zm00001d036951, Zm00001d018220	8		0
ko00561	Metabolism	Lipid metabolism	Glycerolipid metabolism	Zm00001d032608, Zm00001d004731, Zm00001d042813, Zm00001d007714, Zm00001d037336, Zm00001d040666, Zm00001d049616, Zm00001d045647	8/253	8/719	0.000218554	Zm00001d032608, Zm00001d004731, Zm00001d042813, Zm00001d007714, Zm00001d037336, Zm00001d040666, Zm00001d049616, Zm00001d045647	8		0
ko03018	Genetic Information Processing	Folding, sorting and degradation	RNA degradation	Zm00001d020982, Zm00001d039499, Zm00001d026657, Zm00001d006053, Zm00001d005935, Zm00001d013717, Zm00001d010375, Zm00001d033308	8/253	8/719	0.000218554	Zm00001d020982, Zm00001d039499, Zm00001d026657, Zm00001d006053, Zm00001d005935, Zm00001d013717, Zm00001d010375, Zm00001d033308	8		0
ko00073	Metabolism	Lipid metabolism	Cutin, suberine and wax biosynthesis	Zm00001d051932, Zm00001d042814, Zm00001d027837, Zm00001d002610, Zm00001d020557, Zm00001d017952, Zm00001d013979, Zm00001d012326	8/253	8/719	0.000218554	Zm00001d042814, Zm00001d027837, Zm00001d002610, Zm00001d020557, Zm00001d017952, Zm00001d013979, Zm00001d012326	7	Zm00001d051932	1
ko03013	Genetic Information Processing	Translation	Nucleocytoplasmic transport	Zm00001d016691, Zm00001d020982, Zm00001d028043, Zm00001d038514, Zm00001d006053, Zm00001d013717, Zm00001d033308	7/253	7/719	0.000632563	Zm00001d016691, Zm00001d020982, Zm00001d028043, Zm00001d038514, Zm00001d006053, Zm00001d013717, Zm00001d033308	7		0
ko00010	Metabolism	Carbohydrate metabolism	Glycolysis / Gluconeogenesis	Zm00001d017121, Zm00001d004731, Zm00001d010172, Zm00001d039499, Zm00001d005935, Zm00001d014945, Zm00001d010375	7/253	7/719	0.000632563	Zm00001d004731, Zm00001d010172, Zm00001d039499, Zm00001d005935, Zm00001d014945, Zm00001d010375	6	Zm00001d017121	1
ko00380	Metabolism	Amino acid metabolism	Tryptophan metabolism	Zm00001d004731, Zm00001d010736, Zm00001d019527, Zm00001d054044, Zm00001d032083, Zm00001d047194, Zm00001d029353	7/253	7/719	0.000632563	Zm00001d004731, Zm00001d019527, Zm00001d054044, Zm00001d047194, Zm00001d029353	5	Zm00001d010736, Zm00001d032083	2
ko00941	Metabolism	Biosynthesis of other secondary metabolites	Flavonoid biosynthesis	Zm00001d013725, Zm00001d002564, Zm00001d052673, Zm00001d007606, Zm00001d045145, Zm00001d029218	6/253	6/719	0.00182598	Zm00001d013725, Zm00001d002564, Zm00001d052673, Zm00001d007606, Zm00001d045145, Zm00001d029218	6		0
ko00052	Metabolism	Carbohydrate metabolism	Galactose metabolism	Zm00001d032608, Zm00001d008273, Zm00001d039499, Zm00001d005935, Zm00001d046318, Zm00001d010375	6/253	6/719	0.00182598	Zm00001d032608, Zm00001d008273, Zm00001d039499, Zm00001d005935, Zm00001d046318, Zm00001d010375	6		0
ko00270	Metabolism	Amino acid metabolism	Cysteine and methionine metabolism	Zm00001d028303, Zm00001d030548, Zm00001d018211, Zm00001d014945, Zm00001d024853, Zm00001d002592	6/253	6/719	0.00182598	Zm00001d028303, Zm00001d030548, Zm00001d018211, Zm00001d014945, Zm00001d024853, Zm00001d002592	6		0
ko04141	Genetic Information Processing	Folding, sorting and degradation	Protein processing in endoplasmic reticulum	Zm00001d017378, Zm00001d034277, Zm00001d013151, Zm00001d049068, Zm00001d023664, Zm00001d052741	6/253	6/719	0.00182598	Zm00001d017378, Zm00001d034277, Zm00001d013151, Zm00001d049068, Zm00001d023664, Zm00001d052741	6		0
ko03015	Genetic Information Processing	Translation	mRNA surveillance pathway	Zm00001d040298, Zm00001d020982, Zm00001d006053, Zm00001d013717, Zm00001d033308, Zm00001d047721	6/253	6/719	0.00182598	Zm00001d040298, Zm00001d020982, Zm00001d006053, Zm00001d013717, Zm00001d033308	5	Zm00001d047721	1
ko00195	Metabolism	Energy metabolism	Photosynthesis	Zm00001d018797, Zm00001d034283, Zm00001d038984, Zm00001d036535, Zm00001d049387, Zm00001d028670	6/253	6/719	0.00182598	Zm00001d018797, Zm00001d034283, Zm00001d038984, Zm00001d036535, Zm00001d049387, Zm00001d028670	6		0
ko00710	Metabolism	Energy metabolism	Carbon fixation by Calvin cycle	Zm00001d017121, Zm00001d006875, Zm00001d052482, Zm00001d010172, Zm00001d038161	5/253	5/719	0.00525706	Zm00001d052482, Zm00001d010172, Zm00001d038161	3	Zm00001d017121, Zm00001d006875	2
ko00909	Metabolism	Metabolism of terpenoids and polyketides	Sesquiterpenoid and triterpenoid biosynthesis	Zm00001d024211, Zm00001d024210, Zm00001d024207, Zm00001d028299, Zm00001d024208	5/253	5/719	0.00525706	Zm00001d024211, Zm00001d024210, Zm00001d024207, Zm00001d024208	4	Zm00001d028299	1
ko00071	Metabolism	Lipid metabolism	Fatty acid degradation	Zm00001d004731, Zm00001d042814, Zm00001d027837, Zm00001d002610, Zm00001d012326	5/253	5/719	0.00525706	Zm00001d004731, Zm00001d042814, Zm00001d027837, Zm00001d002610, Zm00001d012326	5		0
ko02010	Environmental Information Processing	Membrane transport	ABC transporters	Zm00001d021647, Zm00001d050259, Zm00001d011644, Zm00001d044476, Zm00001d048329	5/253	5/719	0.00525706	Zm00001d021647, Zm00001d050259, Zm00001d011644, Zm00001d044476, Zm00001d048329	5		0
ko00030	Metabolism	Carbohydrate metabolism	Pentose phosphate pathway	Zm00001d052482, Zm00001d010172, Zm00001d039499, Zm00001d005935, Zm00001d010375	5/253	5/719	0.00525706	Zm00001d052482, Zm00001d010172, Zm00001d039499, Zm00001d005935, Zm00001d010375	5		0
ko04712	Organismal Systems	Environmental adaptation	Circadian rhythm - plant	Zm00001d037439, Zm00001d052673, Zm00001d025346, Zm00001d006733, Zm00001d004630	5/253	5/719	0.00525706	Zm00001d037439, Zm00001d052673, Zm00001d025346	3	Zm00001d006733, Zm00001d004630	2
ko00520	Metabolism	Carbohydrate metabolism	Amino sugar and nucleotide sugar metabolism	Zm00001d036370, Zm00001d052260, Zm00001d048993, Zm00001d049804	4/253	4/719	0.0150956	Zm00001d036370, Zm00001d052260, Zm00001d049804	3	Zm00001d048993	1
ko00240	Metabolism	Nucleotide metabolism	Pyrimidine metabolism	Zm00001d011486, Zm00001d042005, Zm00001d043674, Zm00001d037892	4/253	4/719	0.0150956	Zm00001d011486, Zm00001d042005, Zm00001d043674, Zm00001d037892	4		0
ko00592	Metabolism	Lipid metabolism	alpha-Linolenic acid metabolism	Zm00001d003584, Zm00001d031449, Zm00001d044906, Zm00001d044908	4/253	4/719	0.0150956	Zm00001d003584, Zm00001d031449, Zm00001d044906, Zm00001d044908	4		0
ko00906	Metabolism	Metabolism of terpenoids and polyketides	Carotenoid biosynthesis	Zm00001d016841, Zm00001d048417, Zm00001d048416, Zm00001d022009	4/253	4/719	0.0150956	Zm00001d016841, Zm00001d048417, Zm00001d048416, Zm00001d022009	4		0
ko04146	Cellular Processes	Transport and catabolism	Peroxisome	Zm00001d009351, Zm00001d054044, Zm00001d031349, Zm00001d040228	4/253	4/719	0.0150956	Zm00001d054044, Zm00001d031349, Zm00001d040228	3	Zm00001d009351	1
ko00250	Metabolism	Amino acid metabolism	Alanine, aspartate and glutamate metabolism	Zm00001d006875, Zm00001d048050, Zm00001d047981, Zm00001d031349	4/253	4/719	0.0150956	Zm00001d048050, Zm00001d031349	2	Zm00001d006875, Zm00001d047981	2
ko00040	Metabolism	Carbohydrate metabolism	Pentose and glucuronate interconversions	Zm00001d022104, Zm00001d040650, Zm00001d038874, Zm00001d045048	4/253	4/719	0.0150956	Zm00001d022104, Zm00001d038874, Zm00001d045048	3	Zm00001d040650	1
ko03040	Genetic Information Processing	Transcription	Spliceosome	Zm00001d041111, Zm00001d039338, Zm00001d040468, Zm00001d052741	4/253	4/719	0.0150956	Zm00001d041111, Zm00001d039338, Zm00001d040468, Zm00001d052741	4		0
ko00051	Metabolism	Carbohydrate metabolism	Fructose and mannose metabolism	Zm00001d010172, Zm00001d039499, Zm00001d005935, Zm00001d010375	4/253	4/719	0.0150956	Zm00001d010172, Zm00001d039499, Zm00001d005935, Zm00001d010375	4		0
ko00630	Metabolism	Carbohydrate metabolism	Glyoxylate and dicarboxylate metabolism	Zm00001d054044, Zm00001d048050, Zm00001d031349, Zm00001d009582	4/253	4/719	0.0150956	Zm00001d054044, Zm00001d048050, Zm00001d031349, Zm00001d009582	4		0
ko01040	Metabolism	Lipid metabolism	Biosynthesis of unsaturated fatty acids	Zm00001d023768, Zm00001d023769, Zm00001d016550	3/253	3/719	0.0432337	Zm00001d023768, Zm00001d023769, Zm00001d016550	3		0
ko00600	Metabolism	Lipid metabolism	Sphingolipid metabolism	Zm00001d032608, Zm00001d020296, Zm00001d034068	3/253	3/719	0.0432337	Zm00001d032608, Zm00001d034068	2	Zm00001d020296	1
ko00910	Metabolism	Energy metabolism	Nitrogen metabolism	Zm00001d018206, Zm00001d048050, Zm00001d017425	3/253	3/719	0.0432337	Zm00001d048050, Zm00001d017425	2	Zm00001d018206	1
ko00620	Metabolism	Carbohydrate metabolism	Pyruvate metabolism	Zm00001d004731, Zm00001d038161, Zm00001d014945	3/253	3/719	0.0432337	Zm00001d004731, Zm00001d038161, Zm00001d014945	3		0
ko00860	Metabolism	Metabolism of cofactors and vitamins	Porphyrin metabolism	Zm00001d046493, Zm00001d044138, Zm00001d021288	3/253	3/719	0.0432337	Zm00001d021288	1	Zm00001d046493, Zm00001d044138	2
ko00260	Metabolism	Amino acid metabolism	Glycine, serine and threonine metabolism	Zm00001d003059, Zm00001d031349, Zm00001d040228	3/253	3/719	0.0432337	Zm00001d003059, Zm00001d031349, Zm00001d040228	3		0
ko00400	Metabolism	Amino acid metabolism	Phenylalanine, tyrosine and tryptophan biosynthesis	Zm00001d025333, Zm00001d003830, Zm00001d043544	3/253	3/719	0.0432337	Zm00001d025333, Zm00001d003830, Zm00001d043544	3		0
ko04120	Genetic Information Processing	Folding, sorting and degradation	Ubiquitin mediated proteolysis	Zm00001d034277, Zm00001d013151, Zm00001d023664	3/253	3/719	0.0432337	Zm00001d034277, Zm00001d013151, Zm00001d023664	3		0
ko04070	Environmental Information Processing	Signal transduction	Phosphatidylinositol signaling system	Zm00001d010649, Zm00001d038831, Zm00001d016470	3/253	3/719	0.0432337	Zm00001d010649, Zm00001d016470	2	Zm00001d038831	1
ko00945	Metabolism	Biosynthesis of other secondary metabolites	Stilbenoid, diarylheptanoid and gingerol biosynthesis	Zm00001d007606, Zm00001d000438, Zm00001d021562	3/253	3/719	0.0432337	Zm00001d007606, Zm00001d000438, Zm00001d021562	3		0
ko00908	Metabolism	Metabolism of terpenoids and polyketides	Zeatin biosynthesis	Zm00001d019256, Zm00001d039520, Zm00001d019251	3/253	3/719	0.0432337	Zm00001d019256, Zm00001d039520	2	Zm00001d019251	1
ko00196	Metabolism	Energy metabolism	Photosynthesis - antenna proteins	Zm00001d033132, Zm00001d033136, Zm00001d032197	3/253	3/719	0.0432337	Zm00001d033132, Zm00001d033136, Zm00001d032197	3		0

## Sheet: Unique DEGs in C7_2
Table S3-4. KEGG pathway enrichment analysis for the unique DEGs identified in C7_2 under control and Cd stress
Pathway_ID	KEGG_Level_1	KEGG_Level_2	Pathway_Name	IDs	Gene ratio	Background gene ratio	P.value	S_Up_ID	S_Up_Num	S_Down_ID	S_Down_Num
ko04075	Environmental Information Processing	Signal transduction	Plant hormone signal transduction	Zm00001d018857, Zm00001d029558, Zm00001d012338, Zm00001d017397, Zm00001d030891, Zm00001d051615, Zm00001d053396, Zm00001d046998, Zm00001d030028, Zm00001d022139, Zm00001d038191, Zm00001d001879, Zm00001d038165, Zm00001d010308, Zm00001d008957, Zm00001d042721, Zm00001d046751, Zm00001d030310, Zm00001d014723, Zm00001d006753, Zm00001d018967, Zm00001d000408, Zm00001d034944, Zm00001d038016, Zm00001d039771,…	77/740	77/2587	7.27739e-44	Zm00001d018857, Zm00001d029558, Zm00001d012338, Zm00001d017397, Zm00001d030891, Zm00001d051615, Zm00001d053396, Zm00001d046998, Zm00001d030028, Zm00001d022139, Zm00001d038191, Zm00001d038165, Zm00001d010308, Zm00001d008957, Zm00001d042721, Zm00001d046751, Zm00001d006753, Zm00001d018967, Zm00001d000408, Zm00001d034944, Zm00001d038016, Zm00001d039771, Zm00001d036392, Zm00001d043350, Zm00001d028440,…	67	Zm00001d001879, Zm00001d030310, Zm00001d014723, Zm00001d030021, Zm00001d052043, Zm00001d026540, Zm00001d026147, Zm00001d025989, Zm00001d010791, Zm00001d011641	10
ko04626	Organismal Systems	Environmental adaptation	Plant-pathogen interaction	Zm00001d029558, Zm00001d038755, Zm00001d046998, Zm00001d047441, Zm00001d012746, Zm00001d026252, Zm00001d050195, Zm00001d002405, Zm00001d027533, Zm00001d043474, Zm00001d004086, Zm00001d038016, Zm00001d043569, Zm00001d023616, Zm00001d042050, Zm00001d039408, Zm00001d031580, Zm00001d016052, Zm00001d024990, Zm00001d038442, Zm00001d034372, Zm00001d008794, Zm00001d029028, Zm00001d041430, Zm00001d007196,…	65/740	65/2587	5.7889e-37	Zm00001d029558, Zm00001d038755, Zm00001d046998, Zm00001d047441, Zm00001d012746, Zm00001d026252, Zm00001d050195, Zm00001d002405, Zm00001d027533, Zm00001d043474, Zm00001d004086, Zm00001d038016, Zm00001d043569, Zm00001d023616, Zm00001d039408, Zm00001d031580, Zm00001d016052, Zm00001d038442, Zm00001d034372, Zm00001d008794, Zm00001d029028, Zm00001d041430, Zm00001d007196, Zm00001d053369, Zm00001d043346,…	58	Zm00001d042050, Zm00001d024990, Zm00001d007603, Zm00001d029163, Zm00001d024903, Zm00001d016879, Zm00001d049856	7
ko04016	Environmental Information Processing	Signal transduction	MAPK signaling pathway - plant	Zm00001d029558, Zm00001d053396, Zm00001d046998, Zm00001d030028, Zm00001d012746, Zm00001d026252, Zm00001d050195, Zm00001d028273, Zm00001d002405, Zm00001d043474, Zm00001d004086, Zm00001d009936, Zm00001d016748, Zm00001d000408, Zm00001d038016, Zm00001d043569, Zm00001d023616, Zm00001d041215, Zm00001d053162, Zm00001d027524, Zm00001d047017, Zm00001d042050, Zm00001d016052, Zm00001d038442, Zm00001d008794,…	64/740	64/2587	2.16056e-36	Zm00001d029558, Zm00001d053396, Zm00001d046998, Zm00001d030028, Zm00001d012746, Zm00001d026252, Zm00001d050195, Zm00001d028273, Zm00001d002405, Zm00001d043474, Zm00001d004086, Zm00001d009936, Zm00001d016748, Zm00001d000408, Zm00001d038016, Zm00001d043569, Zm00001d023616, Zm00001d053162, Zm00001d027524, Zm00001d047017, Zm00001d016052, Zm00001d038442, Zm00001d008794, Zm00001d027546, Zm00001d041430,…	61	Zm00001d041215, Zm00001d042050, Zm00001d026147	3
ko00940	Metabolism	Biosynthesis of other secondary metabolites	Phenylpropanoid biosynthesis	Zm00001d002899, Zm00001d044340, Zm00001d002901, Zm00001d025846, Zm00001d002897, Zm00001d037547, Zm00001d009858, Zm00001d037849, Zm00001d032148, Zm00001d024734, Zm00001d002042, Zm00001d017186, Zm00001d009140, Zm00001d052335, Zm00001d046714, Zm00001d050572, Zm00001d030090, Zm00001d032468, Zm00001d022456, Zm00001d025949, Zm00001d006263, Zm00001d035753, Zm00001d005998, Zm00001d003975, Zm00001d032152,…	45/740	45/2587	1.29933e-25	Zm00001d002899, Zm00001d044340, Zm00001d002901, Zm00001d025846, Zm00001d002897, Zm00001d037547, Zm00001d009858, Zm00001d037849, Zm00001d032148, Zm00001d024734, Zm00001d002042, Zm00001d017186, Zm00001d009140, Zm00001d052335, Zm00001d046714, Zm00001d050572, Zm00001d030090, Zm00001d032468, Zm00001d022456, Zm00001d025949, Zm00001d006263, Zm00001d035753, Zm00001d005998, Zm00001d003975, Zm00001d032152,…	43	Zm00001d030002, Zm00001d043013	2
ko00500	Metabolism	Carbohydrate metabolism	Starch and sucrose metabolism	Zm00001d025354, Zm00001d052060, Zm00001d025846, Zm00001d018342, Zm00001d037689, Zm00001d029154, Zm00001d042141, Zm00001d019479, Zm00001d029313, Zm00001d036608, Zm00001d011877, Zm00001d044253, Zm00001d029920, Zm00001d043524, Zm00001d035753, Zm00001d024541, Zm00001d042767, Zm00001d022242, Zm00001d047104, Zm00001d015292, Zm00001d039349, Zm00001d010671, Zm00001d012292, Zm00001d045628, Zm00001d035082,…	39/740	39/2587	3.04346e-22	Zm00001d025354, Zm00001d052060, Zm00001d025846, Zm00001d018342, Zm00001d037689, Zm00001d029154, Zm00001d042141, Zm00001d029313, Zm00001d036608, Zm00001d044253, Zm00001d029920, Zm00001d035753, Zm00001d024541, Zm00001d042767, Zm00001d022242, Zm00001d047104, Zm00001d015292, Zm00001d039349, Zm00001d010671, Zm00001d012292, Zm00001d045628, Zm00001d035082, Zm00001d038577, Zm00001d006913, Zm00001d031794,…	33	Zm00001d019479, Zm00001d011877, Zm00001d043524, Zm00001d031535, Zm00001d025152, Zm00001d029360	6
ko03010	Genetic Information Processing	Translation	Ribosome	Zm00001d049619, Zm00001d049933, Zm00001d034440, Zm00001d022386, Zm00001d004009, Zm00001d006838, Zm00001d015204, Zm00001d052003, Zm00001d006555, Zm00001d010994, Zm00001d045174, Zm00001d034677, Zm00001d037393, Zm00001d053864, Zm00001d012936, Zm00001d006923, Zm00001d029340, Zm00001d046555, Zm00001d009327, Zm00001d038933, Zm00001d008060, Zm00001d040874, Zm00001d037448, Zm00001d029038, Zm00001d034808,…	28/740	28/2587	4.1613e-16	Zm00001d015204, Zm00001d010994, Zm00001d034677, Zm00001d012936, Zm00001d046555, Zm00001d037448, Zm00001d029038, Zm00001d034808	8	Zm00001d049619, Zm00001d049933, Zm00001d034440, Zm00001d022386, Zm00001d004009, Zm00001d006838, Zm00001d052003, Zm00001d006555, Zm00001d045174, Zm00001d037393, Zm00001d053864, Zm00001d006923, Zm00001d029340, Zm00001d009327, Zm00001d038933, Zm00001d008060, Zm00001d040874, Zm00001d031348, Zm00001d015817, Zm00001d046129	20
ko04141	Genetic Information Processing	Folding, sorting and degradation	Protein processing in endoplasmic reticulum	Zm00001d025901, Zm00001d038280, Zm00001d002856, Zm00001d031129, Zm00001d043441, Zm00001d037052, Zm00001d053965, Zm00001d006896, Zm00001d028630, Zm00001d005532, Zm00001d013325, Zm00001d028557, Zm00001d044874, Zm00001d007208, Zm00001d010526, Zm00001d025916, Zm00001d022618, Zm00001d010693, Zm00001d016348, Zm00001d016467, Zm00001d039566, Zm00001d005261, Zm00001d013020, Zm00001d024903, Zm00001d047542	25/740	25/2587	1.92028e-14	Zm00001d025901, Zm00001d038280, Zm00001d002856, Zm00001d031129, Zm00001d037052, Zm00001d053965, Zm00001d006896, Zm00001d028630, Zm00001d005532, Zm00001d013325, Zm00001d028557, Zm00001d007208, Zm00001d025916, Zm00001d022618, Zm00001d010693, Zm00001d039566, Zm00001d047542	17	Zm00001d043441, Zm00001d044874, Zm00001d010526, Zm00001d016348, Zm00001d016467, Zm00001d005261, Zm00001d013020, Zm00001d024903	8
ko00520	Metabolism	Carbohydrate metabolism	Amino sugar and nucleotide sugar metabolism	Zm00001d003190, Zm00001d040667, Zm00001d048903, Zm00001d028572, Zm00001d042769, Zm00001d037689, Zm00001d048669, Zm00001d021026, Zm00001d017152, Zm00001d007184, Zm00001d009936, Zm00001d011877, Zm00001d027524, Zm00001d038971, Zm00001d037656, Zm00001d045628, Zm00001d049727, Zm00001d003191, Zm00001d011629, Zm00001d035038, Zm00001d011628, Zm00001d042771, Zm00001d046772, Zm00001d053895	24/740	24/2587	6.87384e-14	Zm00001d003190, Zm00001d040667, Zm00001d048903, Zm00001d028572, Zm00001d042769, Zm00001d037689, Zm00001d048669, Zm00001d021026, Zm00001d017152, Zm00001d009936, Zm00001d027524, Zm00001d038971, Zm00001d037656, Zm00001d045628, Zm00001d049727, Zm00001d003191, Zm00001d011629, Zm00001d035038, Zm00001d011628, Zm00001d053895	20	Zm00001d007184, Zm00001d011877, Zm00001d042771, Zm00001d046772	4
ko00052	Metabolism	Carbohydrate metabolism	Galactose metabolism	Zm00001d025354, Zm00001d031303, Zm00001d031300, Zm00001d027803, Zm00001d042654, Zm00001d037689, Zm00001d003434, Zm00001d036608, Zm00001d028139, Zm00001d024541, Zm00001d005934, Zm00001d013166, Zm00001d003432, Zm00001d045628, Zm00001d005933, Zm00001d016199, Zm00001d042202, Zm00001d039685, Zm00001d037009, Zm00001d039254, Zm00001d047976, Zm00001d004674	22/740	22/2587	8.78134e-13	Zm00001d025354, Zm00001d031303, Zm00001d031300, Zm00001d037689, Zm00001d003434, Zm00001d036608, Zm00001d028139, Zm00001d024541, Zm00001d005934, Zm00001d003432, Zm00001d045628, Zm00001d005933, Zm00001d016199, Zm00001d042202, Zm00001d039685, Zm00001d037009, Zm00001d047976	17	Zm00001d027803, Zm00001d042654, Zm00001d013166, Zm00001d039254, Zm00001d004674	5
ko03013	Genetic Information Processing	Translation	Nucleocytoplasmic transport	Zm00001d005276, Zm00001d019824, Zm00001d031258, Zm00001d003414, Zm00001d004020, Zm00001d032027, Zm00001d042349, Zm00001d029119, Zm00001d049148, Zm00001d030023, Zm00001d014789, Zm00001d048047, Zm00001d043087, Zm00001d005028, Zm00001d023266, Zm00001d047050, Zm00001d031414, Zm00001d016119, Zm00001d006596, Zm00001d008849, Zm00001d011926, Zm00001d004677	22/740	22/2587	8.78134e-13	Zm00001d031258, Zm00001d003414, Zm00001d032027, Zm00001d042349, Zm00001d029119, Zm00001d030023, Zm00001d014789, Zm00001d043087, Zm00001d005028, Zm00001d047050, Zm00001d016119, Zm00001d006596, Zm00001d008849, Zm00001d011926	14	Zm00001d005276, Zm00001d019824, Zm00001d004020, Zm00001d049148, Zm00001d048047, Zm00001d023266, Zm00001d031414, Zm00001d004677	8
ko04120	Genetic Information Processing	Folding, sorting and degradation	Ubiquitin mediated proteolysis	Zm00001d025901, Zm00001d038280, Zm00001d013934, Zm00001d037052, Zm00001d006896, Zm00001d037743, Zm00001d005532, Zm00001d013325, Zm00001d032810, Zm00001d027430, Zm00001d009576, Zm00001d039276, Zm00001d022618, Zm00001d051479, Zm00001d049101, Zm00001d023480, Zm00001d027375, Zm00001d017976, Zm00001d005261, Zm00001d011660, Zm00001d002498, Zm00001d017641	22/740	22/2587	8.78134e-13	Zm00001d025901, Zm00001d038280, Zm00001d013934, Zm00001d037052, Zm00001d006896, Zm00001d037743, Zm00001d005532, Zm00001d013325, Zm00001d032810, Zm00001d039276, Zm00001d022618, Zm00001d049101, Zm00001d023480, Zm00001d027375, Zm00001d017976, Zm00001d002498	16	Zm00001d027430, Zm00001d009576, Zm00001d051479, Zm00001d005261, Zm00001d011660, Zm00001d017641	6
ko00010	Metabolism	Carbohydrate metabolism	Glycolysis / Gluconeogenesis	Zm00001d049716, Zm00001d047893, Zm00001d051754, Zm00001d037689, Zm00001d032517, Zm00001d048195, Zm00001d003434, Zm00001d011877, Zm00001d003983, Zm00001d033225, Zm00001d042909, Zm00001d005934, Zm00001d053757, Zm00001d048513, Zm00001d003432, Zm00001d017418, Zm00001d005933, Zm00001d044748, Zm00001d046942, Zm00001d008651, Zm00001d024575	21/740	21/2587	3.13393e-12	Zm00001d049716, Zm00001d047893, Zm00001d051754, Zm00001d037689, Zm00001d032517, Zm00001d048195, Zm00001d003434, Zm00001d042909, Zm00001d005934, Zm00001d053757, Zm00001d048513, Zm00001d003432, Zm00001d017418, Zm00001d005933, Zm00001d044748, Zm00001d008651	16	Zm00001d011877, Zm00001d003983, Zm00001d033225, Zm00001d046942, Zm00001d024575	5
ko04144	Cellular Processes	Transport and catabolism	Endocytosis	Zm00001d029529, Zm00001d046599, Zm00001d047290, Zm00001d034188, Zm00001d043269, Zm00001d012618, Zm00001d028630, Zm00001d019093, Zm00001d011740, Zm00001d014794, Zm00001d010526, Zm00001d051990, Zm00001d033038, Zm00001d034803, Zm00001d017365, Zm00001d021246, Zm00001d028382, Zm00001d034802, Zm00001d035091, Zm00001d031462	20/740	20/2587	1.11733e-11	Zm00001d029529, Zm00001d046599, Zm00001d047290, Zm00001d034188, Zm00001d043269, Zm00001d012618, Zm00001d028630, Zm00001d019093, Zm00001d011740, Zm00001d014794, Zm00001d033038, Zm00001d034803, Zm00001d017365, Zm00001d021246, Zm00001d034802	15	Zm00001d010526, Zm00001d051990, Zm00001d028382, Zm00001d035091, Zm00001d031462	5
ko00230	Metabolism	Nucleotide metabolism	Purine metabolism	Zm00001d033981, Zm00001d011919, Zm00001d024423, Zm00001d010200, Zm00001d017204, Zm00001d039349, Zm00001d009411, Zm00001d005423, Zm00001d045132, Zm00001d037818, Zm00001d046499, Zm00001d045626, Zm00001d017237, Zm00001d042214, Zm00001d037617, Zm00001d024836, Zm00001d012722, Zm00001d006926	18/740	18/2587	1.41602e-10	Zm00001d033981, Zm00001d011919, Zm00001d039349, Zm00001d005423, Zm00001d046499, Zm00001d042214, Zm00001d037617, Zm00001d024836, Zm00001d006926	9	Zm00001d024423, Zm00001d010200, Zm00001d017204, Zm00001d009411, Zm00001d045132, Zm00001d037818, Zm00001d045626, Zm00001d017237, Zm00001d012722	9
ko04146	Cellular Processes	Transport and catabolism	Peroxisome	Zm00001d042035, Zm00001d045295, Zm00001d020984, Zm00001d013934, Zm00001d048890, Zm00001d012909, Zm00001d031203, Zm00001d036135, Zm00001d026290, Zm00001d022112, Zm00001d052931, Zm00001d028834, Zm00001d043851, Zm00001d014349, Zm00001d027366, Zm00001d040161, Zm00001d012908, Zm00001d024101	18/740	18/2587	1.41602e-10	Zm00001d042035, Zm00001d045295, Zm00001d020984, Zm00001d013934, Zm00001d048890, Zm00001d012909, Zm00001d031203, Zm00001d026290, Zm00001d022112, Zm00001d052931, Zm00001d028834, Zm00001d014349, Zm00001d027366, Zm00001d040161, Zm00001d012908	15	Zm00001d036135, Zm00001d043851, Zm00001d024101	3
ko04070	Environmental Information Processing	Signal transduction	Phosphatidylinositol signaling system	Zm00001d047972, Zm00001d013603, Zm00001d033451, Zm00001d042050, Zm00001d042887, Zm00001d028366, Zm00001d041430, Zm00001d007196, Zm00001d006882, Zm00001d002163, Zm00001d043263, Zm00001d003501, Zm00001d007015, Zm00001d048242, Zm00001d012402, Zm00001d033980, Zm00001d002940, Zm00001d033300	18/740	18/2587	1.41602e-10	Zm00001d047972, Zm00001d042887, Zm00001d028366, Zm00001d041430, Zm00001d007196, Zm00001d006882, Zm00001d043263, Zm00001d003501, Zm00001d007015, Zm00001d048242, Zm00001d012402, Zm00001d033980, Zm00001d033300	13	Zm00001d013603, Zm00001d033451, Zm00001d042050, Zm00001d002163, Zm00001d002940	5
ko00270	Metabolism	Amino acid metabolism	Cysteine and methionine metabolism	Zm00001d018977, Zm00001d004413, Zm00001d020544, Zm00001d020543, Zm00001d042274, Zm00001d000163, Zm00001d018473, Zm00001d039487, Zm00001d013844, Zm00001d024843, Zm00001d051614, Zm00001d021235, Zm00001d043101, Zm00001d020686, Zm00001d011239, Zm00001d033029	16/740	16/2587	1.78742e-09	Zm00001d004413, Zm00001d020544, Zm00001d020543, Zm00001d042274, Zm00001d000163, Zm00001d039487, Zm00001d013844, Zm00001d024843, Zm00001d020686, Zm00001d011239, Zm00001d033029	11	Zm00001d018977, Zm00001d018473, Zm00001d051614, Zm00001d021235, Zm00001d043101	5
ko00240	Metabolism	Nucleotide metabolism	Pyrimidine metabolism	Zm00001d011710, Zm00001d011919, Zm00001d021506, Zm00001d024423, Zm00001d024203, Zm00001d010200, Zm00001d039349, Zm00001d005423, Zm00001d000170, Zm00001d046499, Zm00001d045626, Zm00001d017237, Zm00001d042214, Zm00001d024836, Zm00001d012722	15/740	15/2587	6.34103e-09	Zm00001d011710, Zm00001d011919, Zm00001d021506, Zm00001d039349, Zm00001d005423, Zm00001d000170, Zm00001d046499, Zm00001d042214, Zm00001d024836	9	Zm00001d024423, Zm00001d024203, Zm00001d010200, Zm00001d045626, Zm00001d017237, Zm00001d012722	6
ko03018	Genetic Information Processing	Folding, sorting and degradation	RNA degradation	Zm00001d005276, Zm00001d019824, Zm00001d031258, Zm00001d034013, Zm00001d003414, Zm00001d001774, Zm00001d030023, Zm00001d005934, Zm00001d005028, Zm00001d005933, Zm00001d047050, Zm00001d052613, Zm00001d001911, Zm00001d016119	14/740	14/2587	2.24731e-08	Zm00001d031258, Zm00001d003414, Zm00001d001774, Zm00001d030023, Zm00001d005934, Zm00001d005028, Zm00001d005933, Zm00001d047050, Zm00001d016119	9	Zm00001d005276, Zm00001d019824, Zm00001d034013, Zm00001d052613, Zm00001d001911	5
ko00562	Metabolism	Carbohydrate metabolism	Inositol phosphate metabolism	Zm00001d046234, Zm00001d012924, Zm00001d034714, Zm00001d047972, Zm00001d033927, Zm00001d013603, Zm00001d033451, Zm00001d042909, Zm00001d042887, Zm00001d028366, Zm00001d046439, Zm00001d012402, Zm00001d002940, Zm00001d033300	14/740	14/2587	2.24731e-08	Zm00001d046234, Zm00001d012924, Zm00001d034714, Zm00001d047972, Zm00001d042909, Zm00001d042887, Zm00001d028366, Zm00001d046439, Zm00001d012402, Zm00001d033300	10	Zm00001d033927, Zm00001d013603, Zm00001d033451, Zm00001d002940	4
ko00564	Metabolism	Lipid metabolism	Glycerophospholipid metabolism	Zm00001d012924, Zm00001d034714, Zm00001d051836, Zm00001d045528, Zm00001d043207, Zm00001d049505, Zm00001d002163, Zm00001d043263, Zm00001d011734, Zm00001d030174, Zm00001d042659, Zm00001d041226, Zm00001d005378, Zm00001d032973	14/740	14/2587	2.24731e-08	Zm00001d012924, Zm00001d034714, Zm00001d051836, Zm00001d045528, Zm00001d043207, Zm00001d043263, Zm00001d011734, Zm00001d030174, Zm00001d042659, Zm00001d041226, Zm00001d005378, Zm00001d032973	12	Zm00001d049505, Zm00001d002163	2
ko04712	Organismal Systems	Environmental adaptation	Circadian rhythm - plant	Zm00001d018967, Zm00001d011985, Zm00001d022590, Zm00001d042305, Zm00001d031725, Zm00001d031278, Zm00001d012703, Zm00001d006165, Zm00001d015468, Zm00001d000176, Zm00001d043402, Zm00001d014863, Zm00001d015743, Zm00001d006116	14/740	14/2587	2.24731e-08	Zm00001d018967, Zm00001d011985, Zm00001d042305, Zm00001d031725, Zm00001d031278, Zm00001d012703, Zm00001d006165, Zm00001d015468, Zm00001d000176, Zm00001d043402, Zm00001d015743	11	Zm00001d022590, Zm00001d014863, Zm00001d006116	3
ko00380	Metabolism	Amino acid metabolism	Tryptophan metabolism	Zm00001d004921, Zm00001d029359, Zm00001d051754, Zm00001d003983, Zm00001d029356, Zm00001d037322, Zm00001d004388, Zm00001d005602, Zm00001d017418, Zm00001d038700, Zm00001d038703, Zm00001d049303, Zm00001d044069	13/740	13/2587	7.95678e-08	Zm00001d004921, Zm00001d029359, Zm00001d051754, Zm00001d029356, Zm00001d037322, Zm00001d004388, Zm00001d005602, Zm00001d017418, Zm00001d038700, Zm00001d038703, Zm00001d049303	11	Zm00001d003983, Zm00001d044069	2
ko00592	Metabolism	Lipid metabolism	alpha-Linolenic acid metabolism	Zm00001d048021, Zm00001d053675, Zm00001d027519, Zm00001d048890, Zm00001d011097, Zm00001d041204, Zm00001d029594, Zm00001d051836, Zm00001d003533, Zm00001d028282, Zm00001d043734, Zm00001d012144, Zm00001d052931	13/740	13/2587	7.95678e-08	Zm00001d048021, Zm00001d053675, Zm00001d027519, Zm00001d048890, Zm00001d011097, Zm00001d029594, Zm00001d051836, Zm00001d003533, Zm00001d028282, Zm00001d012144, Zm00001d052931	11	Zm00001d041204, Zm00001d043734	2
ko00071	Metabolism	Lipid metabolism	Fatty acid degradation	Zm00001d049716, Zm00001d038755, Zm00001d051754, Zm00001d045295, Zm00001d048890, Zm00001d026067, Zm00001d003983, Zm00001d039408, Zm00001d052931, Zm00001d017418, Zm00001d043851, Zm00001d008892	12/740	12/2587	2.81438e-07	Zm00001d049716, Zm00001d038755, Zm00001d051754, Zm00001d045295, Zm00001d048890, Zm00001d026067, Zm00001d039408, Zm00001d052931, Zm00001d017418, Zm00001d008892	10	Zm00001d003983, Zm00001d043851	2
ko03015	Genetic Information Processing	Translation	mRNA surveillance pathway	Zm00001d005276, Zm00001d019824, Zm00001d031258, Zm00001d030832, Zm00001d003414, Zm00001d000497, Zm00001d030023, Zm00001d014789, Zm00001d005028, Zm00001d047050, Zm00001d016119, Zm00001d009430	12/740	12/2587	2.81438e-07	Zm00001d031258, Zm00001d030832, Zm00001d003414, Zm00001d000497, Zm00001d030023, Zm00001d014789, Zm00001d005028, Zm00001d047050, Zm00001d016119	9	Zm00001d005276, Zm00001d019824, Zm00001d009430	3
ko00480	Metabolism	Metabolism of other amino acids	Glutathione metabolism	Zm00001d042216, Zm00001d043795, Zm00001d010870, Zm00001d034937, Zm00001d048558, Zm00001d017441, Zm00001d029970, Zm00001d026360, Zm00001d035642, Zm00001d020434, Zm00001d026154, Zm00001d041977	12/740	12/2587	2.81438e-07	Zm00001d042216, Zm00001d043795, Zm00001d010870, Zm00001d034937, Zm00001d048558, Zm00001d017441, Zm00001d029970, Zm00001d026360, Zm00001d035642, Zm00001d020434, Zm00001d026154, Zm00001d041977	12		0
ko00941	Metabolism	Biosynthesis of other secondary metabolites	Flavonoid biosynthesis	Zm00001d009858, Zm00001d027423, Zm00001d037849, Zm00001d032148, Zm00001d017186, Zm00001d006263, Zm00001d005998, Zm00001d047424, Zm00001d003975, Zm00001d029744, Zm00001d003856, Zm00001d021329	12/740	12/2587	2.81438e-07	Zm00001d009858, Zm00001d027423, Zm00001d037849, Zm00001d032148, Zm00001d017186, Zm00001d006263, Zm00001d005998, Zm00001d047424, Zm00001d003975, Zm00001d029744, Zm00001d003856, Zm00001d021329	12		0
ko00561	Metabolism	Lipid metabolism	Glycerolipid metabolism	Zm00001d051754, Zm00001d003983, Zm00001d045528, Zm00001d013166, Zm00001d002163, Zm00001d017418, Zm00001d043263, Zm00001d003750, Zm00001d012495, Zm00001d026062, Zm00001d004674, Zm00001d032973	12/740	12/2587	2.81438e-07	Zm00001d051754, Zm00001d045528, Zm00001d017418, Zm00001d043263, Zm00001d012495, Zm00001d032973	6	Zm00001d003983, Zm00001d013166, Zm00001d002163, Zm00001d003750, Zm00001d026062, Zm00001d004674	6
ko00906	Metabolism	Metabolism of terpenoids and polyketides	Carotenoid biosynthesis	Zm00001d017762, Zm00001d016842, Zm00001d019376, Zm00001d026056, Zm00001d021410, Zm00001d049277, Zm00001d047698, Zm00001d004354, Zm00001d033222, Zm00001d007876, Zm00001d022506, Zm00001d027443	12/740	12/2587	2.81438e-07	Zm00001d017762, Zm00001d016842, Zm00001d026056, Zm00001d021410, Zm00001d049277, Zm00001d047698, Zm00001d004354, Zm00001d033222, Zm00001d007876, Zm00001d022506, Zm00001d027443	11	Zm00001d019376	1
ko00620	Metabolism	Carbohydrate metabolism	Pyruvate metabolism	Zm00001d003247, Zm00001d024998, Zm00001d047893, Zm00001d051754, Zm00001d038163, Zm00001d003983, Zm00001d033225, Zm00001d017418, Zm00001d044748, Zm00001d046170, Zm00001d019992	11/740	11/2587	9.94492e-07	Zm00001d003247, Zm00001d047893, Zm00001d051754, Zm00001d017418, Zm00001d044748, Zm00001d046170	6	Zm00001d024998, Zm00001d038163, Zm00001d003983, Zm00001d033225, Zm00001d019992	5
ko03008	Genetic Information Processing	Translation	Ribosome biogenesis in eukaryotes	Zm00001d029144, Zm00001d008327, Zm00001d007934, Zm00001d040293, Zm00001d051116, Zm00001d038818, Zm00001d007484, Zm00001d052613, Zm00001d023710, Zm00001d045272, Zm00001d034259	11/740	11/2587	9.94492e-07		0	Zm00001d029144, Zm00001d008327, Zm00001d007934, Zm00001d040293, Zm00001d051116, Zm00001d038818, Zm00001d007484, Zm00001d052613, Zm00001d023710, Zm00001d045272, Zm00001d034259	11
ko00051	Metabolism	Carbohydrate metabolism	Fructose and mannose metabolism	Zm00001d028572, Zm00001d037689, Zm00001d032517, Zm00001d048195, Zm00001d042909, Zm00001d005934, Zm00001d048513, Zm00001d005933, Zm00001d046942, Zm00001d043965, Zm00001d035038	11/740	11/2587	9.94492e-07	Zm00001d028572, Zm00001d037689, Zm00001d032517, Zm00001d048195, Zm00001d042909, Zm00001d005934, Zm00001d048513, Zm00001d005933, Zm00001d043965, Zm00001d035038	10	Zm00001d046942	1
ko03440	Genetic Information Processing	Replication and repair	Homologous recombination	Zm00001d045607, Zm00001d024423, Zm00001d038113, Zm00001d012145, Zm00001d048672, Zm00001d047938, Zm00001d043068, Zm00001d045626, Zm00001d004437, Zm00001d048670, Zm00001d012722	11/740	11/2587	9.94492e-07	Zm00001d045607, Zm00001d047938, Zm00001d004437	3	Zm00001d024423, Zm00001d038113, Zm00001d012145, Zm00001d048672, Zm00001d043068, Zm00001d045626, Zm00001d048670, Zm00001d012722	8
ko00280	Metabolism	Amino acid metabolism	Valine, leucine and isoleucine degradation	Zm00001d035475, Zm00001d023694, Zm00001d009660, Zm00001d040670, Zm00001d051754, Zm00001d007892, Zm00001d028909, Zm00001d003983, Zm00001d017418, Zm00001d046439	10/740	10/2587	3.51069e-06	Zm00001d035475, Zm00001d023694, Zm00001d009660, Zm00001d040670, Zm00001d051754, Zm00001d007892, Zm00001d028909, Zm00001d017418, Zm00001d046439	9	Zm00001d003983	1
ko00053	Metabolism	Carbohydrate metabolism	Ascorbate and aldarate metabolism	Zm00001d049954, Zm00001d046234, Zm00001d051754, Zm00001d049683, Zm00001d003983, Zm00001d011363, Zm00001d017418, Zm00001d020434, Zm00001d053895, Zm00001d008960	10/740	10/2587	3.51069e-06	Zm00001d049954, Zm00001d046234, Zm00001d051754, Zm00001d049683, Zm00001d011363, Zm00001d017418, Zm00001d020434, Zm00001d053895, Zm00001d008960	9	Zm00001d003983	1
ko00040	Metabolism	Carbohydrate metabolism	Pentose and glucuronate interconversions	Zm00001d042624, Zm00001d042625, Zm00001d024913, Zm00001d014757, Zm00001d040649, Zm00001d012766, Zm00001d045628, Zm00001d040589, Zm00001d036431, Zm00001d053895	10/740	10/2587	3.51069e-06	Zm00001d042624, Zm00001d042625, Zm00001d024913, Zm00001d014757, Zm00001d040649, Zm00001d012766, Zm00001d045628, Zm00001d040589, Zm00001d036431, Zm00001d053895	10		0
ko00600	Metabolism	Lipid metabolism	Sphingolipid metabolism	Zm00001d027803, Zm00001d042654, Zm00001d035046, Zm00001d028139, Zm00001d017748, Zm00001d013166, Zm00001d042202, Zm00001d039254, Zm00001d047976, Zm00001d004674	10/740	10/2587	3.51069e-06	Zm00001d035046, Zm00001d028139, Zm00001d017748, Zm00001d042202, Zm00001d047976	5	Zm00001d027803, Zm00001d042654, Zm00001d013166, Zm00001d039254, Zm00001d004674	5
ko00330	Metabolism	Amino acid metabolism	Arginine and proline metabolism	Zm00001d029853, Zm00001d038841, Zm00001d051754, Zm00001d020544, Zm00001d003983, Zm00001d020543, Zm00001d017418, Zm00001d007765, Zm00001d013053	9/740	9/2587	1.23811e-05	Zm00001d029853, Zm00001d038841, Zm00001d051754, Zm00001d020544, Zm00001d020543, Zm00001d017418	6	Zm00001d003983, Zm00001d007765, Zm00001d013053	3
ko00945	Metabolism	Biosynthesis of other secondary metabolites	Stilbenoid, diarylheptanoid and gingerol biosynthesis	Zm00001d009858, Zm00001d037849, Zm00001d032148, Zm00001d017186, Zm00001d006263, Zm00001d005998, Zm00001d003975, Zm00001d003856, Zm00001d021329	9/740	9/2587	1.23811e-05	Zm00001d009858, Zm00001d037849, Zm00001d032148, Zm00001d017186, Zm00001d006263, Zm00001d005998, Zm00001d003975, Zm00001d003856, Zm00001d021329	9		0
ko00710	Metabolism	Energy metabolism	Carbon fixation by Calvin cycle	Zm00001d047893, Zm00001d032517, Zm00001d038163, Zm00001d042909, Zm00001d048513, Zm00001d046170, Zm00001d046942, Zm00001d003429, Zm00001d024575	9/740	9/2587	1.23811e-05	Zm00001d047893, Zm00001d032517, Zm00001d042909, Zm00001d048513, Zm00001d046170, Zm00001d003429	6	Zm00001d038163, Zm00001d046942, Zm00001d024575	3
ko04145	Cellular Processes	Transport and catabolism	Phagosome	Zm00001d005391, Zm00001d005375, Zm00001d005381, Zm00001d007208, Zm00001d023906, Zm00001d028382, Zm00001d010732, Zm00001d002940, Zm00001d006050	9/740	9/2587	1.23811e-05	Zm00001d005391, Zm00001d005375, Zm00001d005381, Zm00001d007208, Zm00001d006050	5	Zm00001d023906, Zm00001d028382, Zm00001d010732, Zm00001d002940	4
ko02010	Environmental Information Processing	Membrane transport	ABC transporters	Zm00001d039328, Zm00001d034940, Zm00001d014611, Zm00001d048860, Zm00001d004762, Zm00001d037393, Zm00001d013020, Zm00001d042126	8/740	8/2587	4.36213e-05	Zm00001d039328, Zm00001d034940, Zm00001d014611, Zm00001d004762	4	Zm00001d048860, Zm00001d037393, Zm00001d013020, Zm00001d042126	4
ko03040	Genetic Information Processing	Transcription	Spliceosome	Zm00001d051754, Zm00001d028630, Zm00001d012052, Zm00001d014789, Zm00001d010526, Zm00001d048040, Zm00001d016616, Zm00001d033226	8/740	8/2587	4.36213e-05	Zm00001d051754, Zm00001d028630, Zm00001d014789, Zm00001d016616, Zm00001d033226	5	Zm00001d012052, Zm00001d010526, Zm00001d048040	3
ko00604	Metabolism	Glycan biosynthesis and metabolism	Glycosphingolipid biosynthesis - ganglio series	Zm00001d027803, Zm00001d042654, Zm00001d028139, Zm00001d003091, Zm00001d042202, Zm00001d025814, Zm00001d039254, Zm00001d047976	8/740	8/2587	4.36213e-05	Zm00001d028139, Zm00001d003091, Zm00001d042202, Zm00001d025814, Zm00001d047976	5	Zm00001d027803, Zm00001d042654, Zm00001d039254	3
ko03420	Genetic Information Processing	Replication and repair	Nucleotide excision repair	Zm00001d025901, Zm00001d045607, Zm00001d003266, Zm00001d006896, Zm00001d024423, Zm00001d013325, Zm00001d045626, Zm00001d012722	8/740	8/2587	4.36213e-05	Zm00001d025901, Zm00001d045607, Zm00001d006896, Zm00001d013325	4	Zm00001d003266, Zm00001d024423, Zm00001d045626, Zm00001d012722	4
ko00030	Metabolism	Carbohydrate metabolism	Pentose phosphate pathway	Zm00001d032517, Zm00001d050155, Zm00001d048195, Zm00001d011877, Zm00001d005934, Zm00001d048513, Zm00001d005933, Zm00001d046942	8/740	8/2587	4.36213e-05	Zm00001d032517, Zm00001d050155, Zm00001d048195, Zm00001d005934, Zm00001d048513, Zm00001d005933	6	Zm00001d011877, Zm00001d046942	2
ko00195	Metabolism	Energy metabolism	Photosynthesis	Zm00001d034543, Zm00001d035859, Zm00001d033469, Zm00001d021824, Zm00001d049650, Zm00001d042178, Zm00001d003797, Zm00001d042175	8/740	8/2587	4.36213e-05	Zm00001d034543, Zm00001d035859, Zm00001d033469, Zm00001d021824, Zm00001d049650, Zm00001d042178, Zm00001d042175	7	Zm00001d003797	1
ko00908	Metabolism	Metabolism of terpenoids and polyketides	Zeatin biosynthesis	Zm00001d012335, Zm00001d008862, Zm00001d019171, Zm00001d019250, Zm00001d012641, Zm00001d007091, Zm00001d013021, Zm00001d000237	8/740	8/2587	4.36213e-05	Zm00001d012335, Zm00001d008862, Zm00001d019171, Zm00001d019250, Zm00001d012641, Zm00001d007091, Zm00001d013021, Zm00001d000237	8		0
ko00460	Metabolism	Metabolism of other amino acids	Cyanoamino acid metabolism	Zm00001d025846, Zm00001d004413, Zm00001d035753, Zm00001d042210, Zm00001d042207, Zm00001d042209, Zm00001d008435	7/740	7/2587	0.000153538	Zm00001d025846, Zm00001d004413, Zm00001d035753, Zm00001d042210, Zm00001d042207, Zm00001d042209, Zm00001d008435	7		0
ko00130	Metabolism	Metabolism of cofactors and vitamins	Ubiquinone and other terpenoid-quinone biosynthesis	Zm00001d009858, Zm00001d037849, Zm00001d005251, Zm00001d014157, Zm00001d012607, Zm00001d010698, Zm00001d039276	7/740	7/2587	0.000153538	Zm00001d009858, Zm00001d037849, Zm00001d005251, Zm00001d014157, Zm00001d012607, Zm00001d010698, Zm00001d039276	7		0
ko00260	Metabolism	Amino acid metabolism	Glycine, serine and threonine metabolism	Zm00001d042035, Zm00001d020984, Zm00001d003983, Zm00001d042274, Zm00001d030544, Zm00001d046922, Zm00001d045653	7/740	7/2587	0.000153538	Zm00001d042035, Zm00001d020984, Zm00001d042274, Zm00001d030544, Zm00001d046922	5	Zm00001d003983, Zm00001d045653	2
ko00511	Metabolism	Glycan biosynthesis and metabolism	Other glycan degradation	Zm00001d027803, Zm00001d042654, Zm00001d035046, Zm00001d028139, Zm00001d042202, Zm00001d039254, Zm00001d047976	7/740	7/2587	0.000153538	Zm00001d035046, Zm00001d028139, Zm00001d042202, Zm00001d047976	4	Zm00001d027803, Zm00001d042654, Zm00001d039254	3
ko00900	Metabolism	Metabolism of terpenoids and polyketides	Terpenoid backbone biosynthesis	Zm00001d037174, Zm00001d040163, Zm00001d012197, Zm00001d051416, Zm00001d031559, Zm00001d018034, Zm00001d030426	7/740	7/2587	0.000153538	Zm00001d037174, Zm00001d040163, Zm00001d012197, Zm00001d051416, Zm00001d031559, Zm00001d018034	6	Zm00001d030426	1
ko00190	Metabolism	Energy metabolism	Oxidative phosphorylation	Zm00001d010171, Zm00001d027603, Zm00001d004057, Zm00001d030603, Zm00001d052347, Zm00001d012070	6/740	6/2587	0.000539892	Zm00001d010171	1	Zm00001d027603, Zm00001d004057, Zm00001d030603, Zm00001d052347, Zm00001d012070	5
ko00630	Metabolism	Carbohydrate metabolism	Glyoxylate and dicarboxylate metabolism	Zm00001d003247, Zm00001d030544, Zm00001d043514, Zm00001d020428, Zm00001d006476, Zm00001d021367	6/740	6/2587	0.000539892	Zm00001d003247, Zm00001d030544, Zm00001d043514, Zm00001d006476	4	Zm00001d020428, Zm00001d021367	2
ko00970	Genetic Information Processing	Translation	Aminoacyl-tRNA biosynthesis	Zm00001d004753, Zm00001d008497, Zm00001d049579, Zm00001d004754, Zm00001d044167, Zm00001d024969	6/740	6/2587	0.000539892	Zm00001d004753, Zm00001d004754, Zm00001d044167, Zm00001d024969	4	Zm00001d008497, Zm00001d049579	2
ko00360	Metabolism	Amino acid metabolism	Phenylalanine metabolism	Zm00001d009858, Zm00001d037849, Zm00001d005998, Zm00001d039276, Zm00001d003015, Zm00001d017276	6/740	6/2587	0.000539892	Zm00001d009858, Zm00001d037849, Zm00001d005998, Zm00001d039276, Zm00001d003015, Zm00001d017276	6		0
ko00020	Metabolism	Carbohydrate metabolism	Citrate cycle (TCA cycle)	Zm00001d047893, Zm00001d033225, Zm00001d044748, Zm00001d020428, Zm00001d006476, Zm00001d019992	6/740	6/2587	0.000539892	Zm00001d047893, Zm00001d044748, Zm00001d006476	3	Zm00001d033225, Zm00001d020428, Zm00001d019992	3
ko00410	Metabolism	Metabolism of other amino acids	beta-Alanine metabolism	Zm00001d051754, Zm00001d021506, Zm00001d003983, Zm00001d017418, Zm00001d000170, Zm00001d046439	6/740	6/2587	0.000539892	Zm00001d051754, Zm00001d021506, Zm00001d017418, Zm00001d000170, Zm00001d046439	5	Zm00001d003983	1
ko00531	Metabolism	Glycan biosynthesis and metabolism	Glycosaminoglycan degradation	Zm00001d027803, Zm00001d042654, Zm00001d028139, Zm00001d042202, Zm00001d039254, Zm00001d047976	6/740	6/2587	0.000539892	Zm00001d028139, Zm00001d042202, Zm00001d047976	3	Zm00001d027803, Zm00001d042654, Zm00001d039254	3
ko00565	Metabolism	Lipid metabolism	Ether lipid metabolism	Zm00001d012924, Zm00001d034714, Zm00001d051836, Zm00001d025699, Zm00001d017994, Zm00001d041226	6/740	6/2587	0.000539892	Zm00001d012924, Zm00001d034714, Zm00001d051836, Zm00001d025699, Zm00001d017994, Zm00001d041226	6		0
ko03020	Genetic Information Processing	Transcription	RNA polymerase	Zm00001d011919, Zm00001d005423, Zm00001d046499, Zm00001d017237, Zm00001d042214, Zm00001d024836	6/740	6/2587	0.000539892	Zm00001d011919, Zm00001d005423, Zm00001d046499, Zm00001d042214, Zm00001d024836	5	Zm00001d017237	1
ko00590	Metabolism	Lipid metabolism	Arachidonic acid metabolism	Zm00001d013934, Zm00001d012909, Zm00001d031203, Zm00001d051836, Zm00001d026154, Zm00001d012908	6/740	6/2587	0.000539892	Zm00001d013934, Zm00001d012909, Zm00001d031203, Zm00001d051836, Zm00001d026154, Zm00001d012908	6		0
ko00514	Metabolism	Glycan biosynthesis and metabolism	Other types of O-glycan biosynthesis	Zm00001d022380, Zm00001d046005, Zm00001d013847, Zm00001d040067, Zm00001d002403, Zm00001d009328	6/740	6/2587	0.000539892	Zm00001d022380, Zm00001d046005, Zm00001d040067, Zm00001d002403, Zm00001d009328	5	Zm00001d013847	1
ko03410	Genetic Information Processing	Replication and repair	Base excision repair	Zm00001d024423, Zm00001d009673, Zm00001d023430, Zm00001d043416, Zm00001d045626, Zm00001d012722	6/740	6/2587	0.000539892	Zm00001d009673	1	Zm00001d024423, Zm00001d023430, Zm00001d043416, Zm00001d045626, Zm00001d012722	5
ko00250	Metabolism	Amino acid metabolism	Alanine, aspartate and glutamate metabolism	Zm00001d038841, Zm00001d002326, Zm00001d024203, Zm00001d021367, Zm00001d019161	5/740	5/2587	0.0018966	Zm00001d038841, Zm00001d002326, Zm00001d019161	3	Zm00001d024203, Zm00001d021367	2
ko00640	Metabolism	Carbohydrate metabolism	Propanoate metabolism	Zm00001d023694, Zm00001d024998, Zm00001d040670, Zm00001d007892, Zm00001d046439	5/740	5/2587	0.0018966	Zm00001d023694, Zm00001d040670, Zm00001d007892, Zm00001d046439	4	Zm00001d024998	1
ko00061	Metabolism	Lipid metabolism	Fatty acid biosynthesis	Zm00001d024998, Zm00001d045295, Zm00001d031453, Zm00001d043851, Zm00001d042892	5/740	5/2587	0.0018966	Zm00001d045295, Zm00001d031453, Zm00001d042892	3	Zm00001d024998, Zm00001d043851	2
ko00591	Metabolism	Lipid metabolism	Linoleic acid metabolism	Zm00001d053675, Zm00001d033621, Zm00001d041204, Zm00001d051836, Zm00001d003533	5/740	5/2587	0.0018966	Zm00001d053675, Zm00001d033621, Zm00001d051836, Zm00001d003533	4	Zm00001d041204	1
ko00450	Metabolism	Metabolism of other amino acids	Selenocompound metabolism	Zm00001d033981, Zm00001d018473, Zm00001d013844, Zm00001d011239, Zm00001d033029	5/740	5/2587	0.0018966	Zm00001d033981, Zm00001d013844, Zm00001d011239, Zm00001d033029	4	Zm00001d018473	1
ko04933	Human Diseases	Endocrine and metabolic disease	AGE-RAGE signaling pathway in diabetic complications	Zm00001d026542, Zm00001d032190, Zm00001d007962, Zm00001d050404, Zm00001d010732	5/740	5/2587	0.0018966	Zm00001d026542, Zm00001d032190, Zm00001d007962, Zm00001d050404	4	Zm00001d010732	1
ko00310	Metabolism	Amino acid metabolism	Lysine degradation	Zm00001d051754, Zm00001d042035, Zm00001d020984, Zm00001d003983, Zm00001d017418	5/740	5/2587	0.0018966	Zm00001d051754, Zm00001d042035, Zm00001d020984, Zm00001d017418	4	Zm00001d003983	1
ko00073	Metabolism	Lipid metabolism	Cutin, suberine and wax biosynthesis	Zm00001d040188, Zm00001d026067, Zm00001d045188, Zm00001d042087, Zm00001d045338	5/740	5/2587	0.0018966	Zm00001d040188, Zm00001d026067, Zm00001d045188, Zm00001d042087, Zm00001d045338	5		0
ko03030	Genetic Information Processing	Replication and repair	DNA replication	Zm00001d045607, Zm00001d003266, Zm00001d024423, Zm00001d045626, Zm00001d012722	5/740	5/2587	0.0018966	Zm00001d045607	1	Zm00001d003266, Zm00001d024423, Zm00001d045626, Zm00001d012722	4
ko03050	Genetic Information Processing	Folding, sorting and degradation	Proteasome	Zm00001d016898, Zm00001d048891, Zm00001d017079, Zm00001d003297, Zm00001d037168	5/740	5/2587	0.0018966	Zm00001d016898, Zm00001d017079, Zm00001d003297	3	Zm00001d048891, Zm00001d037168	2
ko00904	Metabolism	Metabolism of terpenoids and polyketides	Diterpenoid biosynthesis	Zm00001d003311, Zm00001d032223, Zm00001d050317, Zm00001d018617, Zm00001d017293	5/740	5/2587	0.0018966	Zm00001d003311, Zm00001d032223, Zm00001d050317, Zm00001d018617, Zm00001d017293	5		0
ko00196	Metabolism	Energy metabolism	Photosynthesis - antenna proteins	Zm00001d007267, Zm00001d048998, Zm00001d044402, Zm00001d044401, Zm00001d032051	5/740	5/2587	0.0018966	Zm00001d007267, Zm00001d048998, Zm00001d044402, Zm00001d044401, Zm00001d032051	5		0
ko04136	Cellular Processes	Transport and catabolism	Autophagy - other	Zm00001d049405, Zm00001d024239, Zm00001d026335, Zm00001d018568	4/740	4/2587	0.00665613	Zm00001d049405, Zm00001d024239, Zm00001d026335, Zm00001d018568	4		0
ko03430	Genetic Information Processing	Replication and repair	Mismatch repair	Zm00001d045607, Zm00001d003266, Zm00001d045626, Zm00001d012722	4/740	4/2587	0.00665613	Zm00001d045607	1	Zm00001d003266, Zm00001d045626, Zm00001d012722	3
ko00790	Metabolism	Metabolism of cofactors and vitamins	Folate biosynthesis	Zm00001d021338, Zm00001d034715, Zm00001d053887, Zm00001d010744	4/740	4/2587	0.00665613	Zm00001d034715, Zm00001d053887, Zm00001d010744	3	Zm00001d021338	1
ko01040	Metabolism	Lipid metabolism	Biosynthesis of unsaturated fatty acids	Zm00001d048890, Zm00001d031453, Zm00001d052931, Zm00001d042892	4/740	4/2587	0.00665613	Zm00001d048890, Zm00001d031453, Zm00001d052931, Zm00001d042892	4		0
ko00510	Metabolism	Glycan biosynthesis and metabolism	N-Glycan biosynthesis	Zm00001d043441, Zm00001d016348, Zm00001d025989, Zm00001d013020	4/740	4/2587	0.00665613		0	Zm00001d043441, Zm00001d016348, Zm00001d025989, Zm00001d013020	4
ko00220	Metabolism	Amino acid metabolism	Arginine biosynthesis	Zm00001d006360, Zm00001d010463, Zm00001d029162, Zm00001d021367	4/740	4/2587	0.00665613	Zm00001d006360, Zm00001d010463	2	Zm00001d029162, Zm00001d021367	2
ko00770	Metabolism	Metabolism of cofactors and vitamins	Pantothenate and CoA biosynthesis	Zm00001d021506, Zm00001d039349, Zm00001d015182, Zm00001d000170	4/740	4/2587	0.00665613	Zm00001d021506, Zm00001d039349, Zm00001d015182, Zm00001d000170	4		0
ko00901	Metabolism	Biosynthesis of other secondary metabolites	Indole alkaloid biosynthesis	Zm00001d044045, Zm00001d038645, Zm00001d037025, Zm00001d037024	4/740	4/2587	0.00665613	Zm00001d044045, Zm00001d038645, Zm00001d037025, Zm00001d037024	4		0
ko00944	Metabolism	Biosynthesis of other secondary metabolites	Flavone and flavonol biosynthesis	Zm00001d047424, Zm00001d039643, Zm00001d034925, Zm00001d016414	4/740	4/2587	0.00665613	Zm00001d047424, Zm00001d039643, Zm00001d034925, Zm00001d016414	4		0
ko00603	Metabolism	Glycan biosynthesis and metabolism	Glycosphingolipid biosynthesis - globo and isoglobo series	Zm00001d013166, Zm00001d003091, Zm00001d025814, Zm00001d004674	4/740	4/2587	0.00665613	Zm00001d003091, Zm00001d025814	2	Zm00001d013166, Zm00001d004674	2
ko00920	Metabolism	Energy metabolism	Sulfur metabolism	Zm00001d033981, Zm00001d004413, Zm00001d033029	3/740	3/2587	0.0233371	Zm00001d033981, Zm00001d004413, Zm00001d033029	3		0
ko00340	Metabolism	Amino acid metabolism	Histidine metabolism	Zm00001d051754, Zm00001d003983, Zm00001d017418	3/740	3/2587	0.0233371	Zm00001d051754, Zm00001d017418	2	Zm00001d003983	1
ko00402	Metabolism	Biosynthesis of other secondary metabolites	Benzoxazinoid biosynthesis	Zm00001d019259, Zm00001d039575, Zm00001d044954	3/740	3/2587	0.0233371	Zm00001d019259, Zm00001d039575, Zm00001d044954	3		0
ko00650	Metabolism	Carbohydrate metabolism	Butanoate metabolism	Zm00001d002326, Zm00001d043514, Zm00001d019161	3/740	3/2587	0.0233371	Zm00001d002326, Zm00001d043514, Zm00001d019161	3		0
ko04130	Genetic Information Processing	Folding, sorting and degradation	SNARE interactions in vesicular transport	Zm00001d041716, Zm00001d034365, Zm00001d013115	3/740	3/2587	0.0233371	Zm00001d041716, Zm00001d034365, Zm00001d013115	3		0
ko00860	Metabolism	Metabolism of cofactors and vitamins	Porphyrin metabolism	Zm00001d008905, Zm00001d018034, Zm00001d001850	3/740	3/2587	0.0233371	Zm00001d008905, Zm00001d018034	2	Zm00001d001850	1
ko00400	Metabolism	Amino acid metabolism	Phenylalanine, tyrosine and tryptophan biosynthesis	Zm00001d002128, Zm00001d048561, Zm00001d034713	3/740	3/2587	0.0233371	Zm00001d002128, Zm00001d048561	2	Zm00001d034713	1
ko00910	Metabolism	Energy metabolism	Nitrogen metabolism	Zm00001d050011, Zm00001d011454, Zm00001d021367	3/740	3/2587	0.0233371	Zm00001d050011, Zm00001d011454	2	Zm00001d021367	1

## Sheet: Unique DEGs in Z58
Table S3-5. KEGG pathway enrichment analysis for the unique DEGs identified in Z58 under control and Cd stress
Pathway_ID	KEGG_Level_1	KEGG_Level_2	Pathway_Name	IDs	Gene ratio	Background gene ratio	P.value	S_Up_ID	S_Up_Num	S_Down_ID	S_Down_Num
ko03010	Genetic Information Processing	Translation	Ribosome	Zm00001d002395, Zm00001d009883, Zm00001d009848, Zm00001d034059, Zm00001d053632, Zm00001d038535, Zm00001d007824, Zm00001d042308, Zm00001d038374, Zm00001d053636, Zm00001d048382, Zm00001d012598, Zm00001d013252, Zm00001d030691, Zm00001d009417, Zm00001d030106, Zm00001d017047, Zm00001d050920, Zm00001d004839, Zm00001d026286, Zm00001d039020, Zm00001d035087, Zm00001d045000, Zm00001d007819, Zm00001d053633,…	109/1077	109/3066	7.26819e-52	Zm00001d009883, Zm00001d030106, Zm00001d036575, Zm00001d032616, Zm00001d048593, Zm00001d046515, Zm00001d019803	7	Zm00001d002395, Zm00001d009848, Zm00001d034059, Zm00001d053632, Zm00001d038535, Zm00001d007824, Zm00001d042308, Zm00001d038374, Zm00001d053636, Zm00001d048382, Zm00001d012598, Zm00001d013252, Zm00001d030691, Zm00001d009417, Zm00001d017047, Zm00001d050920, Zm00001d004839, Zm00001d026286, Zm00001d039020, Zm00001d035087, Zm00001d045000, Zm00001d007819, Zm00001d053633, Zm00001d004841, Zm00001d047296,…	102
ko04075	Environmental Information Processing	Signal transduction	Plant hormone signal transduction	Zm00001d007357, Zm00001d013376, Zm00001d012005, Zm00001d050723, Zm00001d018380, Zm00001d011849, Zm00001d027975, Zm00001d007395, Zm00001d047220, Zm00001d033848, Zm00001d012128, Zm00001d048601, Zm00001d013412, Zm00001d045507, Zm00001d017291, Zm00001d048604, Zm00001d036918, Zm00001d006701, Zm00001d023715, Zm00001d011131, Zm00001d043922, Zm00001d028793, Zm00001d024532, Zm00001d011132, Zm00001d006027,…	65/1077	65/3066	8.0823e-31	Zm00001d007357, Zm00001d013376, Zm00001d012005, Zm00001d050723, Zm00001d018380, Zm00001d047220, Zm00001d012128, Zm00001d048601, Zm00001d013412, Zm00001d017291, Zm00001d048604, Zm00001d036918, Zm00001d006701, Zm00001d023715, Zm00001d011131, Zm00001d011132, Zm00001d042886, Zm00001d018178, Zm00001d026317, Zm00001d045203, Zm00001d016312, Zm00001d011878, Zm00001d011881, Zm00001d027899, Zm00001d020100,…	34	Zm00001d011849, Zm00001d027975, Zm00001d007395, Zm00001d033848, Zm00001d045507, Zm00001d043922, Zm00001d028793, Zm00001d024532, Zm00001d006027, Zm00001d039469, Zm00001d047705, Zm00001d003451, Zm00001d036463, Zm00001d030232, Zm00001d008444, Zm00001d021998, Zm00001d043244, Zm00001d049249, Zm00001d049511, Zm00001d037468, Zm00001d026262, Zm00001d042111, Zm00001d031167, Zm00001d024781, Zm00001d033050,…	31
ko00500	Metabolism	Carbohydrate metabolism	Starch and sucrose metabolism	Zm00001d010755, Zm00001d034015, Zm00001d021421, Zm00001d024891, Zm00001d041173, Zm00001d039512, Zm00001d002830, Zm00001d002943, Zm00001d043309, Zm00001d047110, Zm00001d037008, Zm00001d021304, Zm00001d018214, Zm00001d033917, Zm00001d019934, Zm00001d033746, Zm00001d003310, Zm00001d039454, Zm00001d034537, Zm00001d029539, Zm00001d010039, Zm00001d028199, Zm00001d037759, Zm00001d054069, Zm00001d020351,…	56/1077	56/3066	1.39174e-26	Zm00001d039512, Zm00001d002830, Zm00001d043309, Zm00001d047110, Zm00001d019934, Zm00001d034537, Zm00001d028199, Zm00001d037759, Zm00001d020351, Zm00001d004438, Zm00001d011228, Zm00001d052690, Zm00001d020350, Zm00001d024489, Zm00001d045462, Zm00001d032118, Zm00001d006776, Zm00001d003776, Zm00001d011759, Zm00001d009876, Zm00001d021690	21	Zm00001d010755, Zm00001d034015, Zm00001d021421, Zm00001d024891, Zm00001d041173, Zm00001d002943, Zm00001d037008, Zm00001d021304, Zm00001d018214, Zm00001d033917, Zm00001d033746, Zm00001d003310, Zm00001d039454, Zm00001d029539, Zm00001d010039, Zm00001d054069, Zm00001d049169, Zm00001d021280, Zm00001d025475, Zm00001d004763, Zm00001d018988, Zm00001d044854, Zm00001d046210, Zm00001d025687, Zm00001d003784,…	35
ko00010	Metabolism	Carbohydrate metabolism	Glycolysis / Gluconeogenesis	Zm00001d043086, Zm00001d045431, Zm00001d044754, Zm00001d015376, Zm00001d051629, Zm00001d042453, Zm00001d035156, Zm00001d039512, Zm00001d037278, Zm00001d017985, Zm00001d040721, Zm00001d009779, Zm00001d040084, Zm00001d017830, Zm00001d053228, Zm00001d015383, Zm00001d033746, Zm00001d008619, Zm00001d006221, Zm00001d053580, Zm00001d016365, Zm00001d050383, Zm00001d012407, Zm00001d028171, Zm00001d003436,…	50/1077	50/3066	9.01399e-24	Zm00001d039512, Zm00001d028171, Zm00001d023559, Zm00001d024005, Zm00001d039066, Zm00001d028471, Zm00001d025659, Zm00001d045919	8	Zm00001d043086, Zm00001d045431, Zm00001d044754, Zm00001d015376, Zm00001d051629, Zm00001d042453, Zm00001d035156, Zm00001d037278, Zm00001d017985, Zm00001d040721, Zm00001d009779, Zm00001d040084, Zm00001d017830, Zm00001d053228, Zm00001d015383, Zm00001d033746, Zm00001d008619, Zm00001d006221, Zm00001d053580, Zm00001d016365, Zm00001d050383, Zm00001d012407, Zm00001d003436, Zm00001d026619, Zm00001d052233,…	42
ko00190	Metabolism	Energy metabolism	Oxidative phosphorylation	Zm00001d034218, Zm00001d025980, Zm00001d038999, Zm00001d038929, Zm00001d051595, Zm00001d009488, Zm00001d031825, Zm00001d048091, Zm00001d043834, Zm00001d013156, Zm00001d038658, Zm00001d049959, Zm00001d031967, Zm00001d034528, Zm00001d031975, Zm00001d032588, Zm00001d015431, Zm00001d041882, Zm00001d015569, Zm00001d047720, Zm00001d038508, Zm00001d021554, Zm00001d019186, Zm00001d048204, Zm00001d039330,…	46/1077	46/3066	6.66158e-22	Zm00001d025980, Zm00001d038999, Zm00001d015569, Zm00001d014347, Zm00001d041315, Zm00001d021760	6	Zm00001d034218, Zm00001d038929, Zm00001d051595, Zm00001d009488, Zm00001d031825, Zm00001d048091, Zm00001d043834, Zm00001d013156, Zm00001d038658, Zm00001d049959, Zm00001d031967, Zm00001d034528, Zm00001d031975, Zm00001d032588, Zm00001d015431, Zm00001d041882, Zm00001d047720, Zm00001d038508, Zm00001d021554, Zm00001d019186, Zm00001d048204, Zm00001d039330, Zm00001d048163, Zm00001d049649, Zm00001d027493,…	40
ko00520	Metabolism	Carbohydrate metabolism	Amino sugar and nucleotide sugar metabolism	Zm00001d047797, Zm00001d033174, Zm00001d013751, Zm00001d028653, Zm00001d034072, Zm00001d021421, Zm00001d007195, Zm00001d018080, Zm00001d039512, Zm00001d035598, Zm00001d013245, Zm00001d023810, Zm00001d043098, Zm00001d020974, Zm00001d033746, Zm00001d017601, Zm00001d004626, Zm00001d036366, Zm00001d039656, Zm00001d038196, Zm00001d044828, Zm00001d012395, Zm00001d041679, Zm00001d047683, Zm00001d028825,…	45/1077	45/3066	1.95006e-21	Zm00001d039512, Zm00001d029794, Zm00001d020524, Zm00001d022395, Zm00001d019406, Zm00001d021249	6	Zm00001d047797, Zm00001d033174, Zm00001d013751, Zm00001d028653, Zm00001d034072, Zm00001d021421, Zm00001d007195, Zm00001d018080, Zm00001d035598, Zm00001d013245, Zm00001d023810, Zm00001d043098, Zm00001d020974, Zm00001d033746, Zm00001d017601, Zm00001d004626, Zm00001d036366, Zm00001d039656, Zm00001d038196, Zm00001d044828, Zm00001d012395, Zm00001d041679, Zm00001d047683, Zm00001d028825, Zm00001d052792,…	39
ko04016	Environmental Information Processing	Signal transduction	MAPK signaling pathway - plant	Zm00001d009774, Zm00001d050723, Zm00001d020974, Zm00001d036366, Zm00001d022546, Zm00001d047220, Zm00001d046953, Zm00001d033848, Zm00001d046997, Zm00001d050329, Zm00001d011131, Zm00001d028793, Zm00001d011132, Zm00001d003228, Zm00001d029794, Zm00001d042886, Zm00001d047519, Zm00001d047618, Zm00001d048913, Zm00001d047705, Zm00001d003451, Zm00001d030232, Zm00001d041327, Zm00001d024568, Zm00001d018845,…	44/1077	44/3066	5.70483e-21	Zm00001d050723, Zm00001d047220, Zm00001d046953, Zm00001d011131, Zm00001d011132, Zm00001d003228, Zm00001d029794, Zm00001d042886, Zm00001d048913, Zm00001d041327, Zm00001d024568, Zm00001d018845, Zm00001d045404, Zm00001d020100, Zm00001d036107, Zm00001d039584, Zm00001d013004, Zm00001d004376, Zm00001d002794, Zm00001d025735, Zm00001d028621, Zm00001d009698	22	Zm00001d009774, Zm00001d020974, Zm00001d036366, Zm00001d022546, Zm00001d033848, Zm00001d046997, Zm00001d050329, Zm00001d028793, Zm00001d047519, Zm00001d047618, Zm00001d047705, Zm00001d003451, Zm00001d030232, Zm00001d037468, Zm00001d031167, Zm00001d027461, Zm00001d024781, Zm00001d031729, Zm00001d045481, Zm00001d017525, Zm00001d009772, Zm00001d048745	22
ko04141	Genetic Information Processing	Folding, sorting and degradation	Protein processing in endoplasmic reticulum	Zm00001d036401, Zm00001d019283, Zm00001d009883, Zm00001d007301, Zm00001d037590, Zm00001d030106, Zm00001d012086, Zm00001d040766, Zm00001d045513, Zm00001d001846, Zm00001d036403, Zm00001d045218, Zm00001d025353, Zm00001d025446, Zm00001d028826, Zm00001d032400, Zm00001d035999, Zm00001d052194, Zm00001d038608, Zm00001d002958, Zm00001d043339, Zm00001d047562, Zm00001d031737, Zm00001d036708, Zm00001d051607,…	43/1077	43/3066	1.66786e-20	Zm00001d009883, Zm00001d030106, Zm00001d052194, Zm00001d002958, Zm00001d043339, Zm00001d047799, Zm00001d007450, Zm00001d032173, Zm00001d039935, Zm00001d026364, Zm00001d034487, Zm00001d028621, Zm00001d039936, Zm00001d015774, Zm00001d041390, Zm00001d008577	16	Zm00001d036401, Zm00001d019283, Zm00001d007301, Zm00001d037590, Zm00001d012086, Zm00001d040766, Zm00001d045513, Zm00001d001846, Zm00001d036403, Zm00001d045218, Zm00001d025353, Zm00001d025446, Zm00001d028826, Zm00001d032400, Zm00001d035999, Zm00001d038608, Zm00001d047562, Zm00001d031737, Zm00001d036708, Zm00001d051607, Zm00001d037633, Zm00001d024520, Zm00001d050303, Zm00001d012109, Zm00001d050704,…	27
ko00940	Metabolism	Biosynthesis of other secondary metabolites	Phenylpropanoid biosynthesis	Zm00001d003016, Zm00001d034015, Zm00001d022289, Zm00001d024891, Zm00001d041173, Zm00001d023216, Zm00001d040702, Zm00001d043309, Zm00001d022457, Zm00001d019669, Zm00001d022281, Zm00001d040399, Zm00001d006933, Zm00001d020400, Zm00001d045845, Zm00001d046186, Zm00001d039952, Zm00001d031635, Zm00001d028199, Zm00001d047066, Zm00001d016443, Zm00001d046210, Zm00001d050417, Zm00001d040579, Zm00001d050320,…	42/1077	42/3066	4.87306e-20	Zm00001d003016, Zm00001d043309, Zm00001d019669, Zm00001d020400, Zm00001d028199, Zm00001d040579, Zm00001d012510, Zm00001d051334, Zm00001d027948, Zm00001d030540, Zm00001d021324, Zm00001d020970, Zm00001d045092, Zm00001d021117	14	Zm00001d034015, Zm00001d022289, Zm00001d024891, Zm00001d041173, Zm00001d023216, Zm00001d040702, Zm00001d022457, Zm00001d022281, Zm00001d040399, Zm00001d006933, Zm00001d045845, Zm00001d046186, Zm00001d039952, Zm00001d031635, Zm00001d047066, Zm00001d016443, Zm00001d046210, Zm00001d050417, Zm00001d050320, Zm00001d024231, Zm00001d043174, Zm00001d026357, Zm00001d053839, Zm00001d017402, Zm00001d035336,…	28
ko00230	Metabolism	Nucleotide metabolism	Purine metabolism	Zm00001d017271, Zm00001d009774, Zm00001d041112, Zm00001d044103, Zm00001d003164, Zm00001d033746, Zm00001d045649, Zm00001d022425, Zm00001d045192, Zm00001d039454, Zm00001d026619, Zm00001d024051, Zm00001d052386, Zm00001d007186, Zm00001d038489, Zm00001d051157, Zm00001d016581, Zm00001d041609, Zm00001d025234, Zm00001d027502, Zm00001d009888, Zm00001d023462, Zm00001d004513, Zm00001d022478, Zm00001d037813,…	35/1077	35/3066	8.70139e-17	Zm00001d004483, Zm00001d032426, Zm00001d004096, Zm00001d052115, Zm00001d014263	5	Zm00001d017271, Zm00001d009774, Zm00001d041112, Zm00001d044103, Zm00001d003164, Zm00001d033746, Zm00001d045649, Zm00001d022425, Zm00001d045192, Zm00001d039454, Zm00001d026619, Zm00001d024051, Zm00001d052386, Zm00001d007186, Zm00001d038489, Zm00001d051157, Zm00001d016581, Zm00001d041609, Zm00001d025234, Zm00001d027502, Zm00001d009888, Zm00001d023462, Zm00001d004513, Zm00001d022478, Zm00001d037813,…	30
ko03013	Genetic Information Processing	Translation	Nucleocytoplasmic transport	Zm00001d039091, Zm00001d009868, Zm00001d031898, Zm00001d048741, Zm00001d051183, Zm00001d002943, Zm00001d028995, Zm00001d039090, Zm00001d018873, Zm00001d052945, Zm00001d047554, Zm00001d040839, Zm00001d020748, Zm00001d036050, Zm00001d036402, Zm00001d021424, Zm00001d004547, Zm00001d044116, Zm00001d008983, Zm00001d004423, Zm00001d042958, Zm00001d029002, Zm00001d011274, Zm00001d025875, Zm00001d050140,…	35/1077	35/3066	8.70139e-17	Zm00001d031898, Zm00001d048741, Zm00001d051183, Zm00001d028995, Zm00001d047554, Zm00001d040839, Zm00001d036402, Zm00001d004547, Zm00001d008983, Zm00001d011274, Zm00001d044071, Zm00001d034578, Zm00001d014074, Zm00001d034690	14	Zm00001d039091, Zm00001d009868, Zm00001d002943, Zm00001d039090, Zm00001d018873, Zm00001d052945, Zm00001d020748, Zm00001d036050, Zm00001d021424, Zm00001d044116, Zm00001d004423, Zm00001d042958, Zm00001d029002, Zm00001d025875, Zm00001d050140, Zm00001d024871, Zm00001d012973, Zm00001d007625, Zm00001d025881, Zm00001d011731, Zm00001d025483	21
ko04144	Cellular Processes	Transport and catabolism	Endocytosis	Zm00001d025980, Zm00001d049479, Zm00001d017979, Zm00001d008295, Zm00001d014898, Zm00001d040202, Zm00001d033714, Zm00001d033751, Zm00001d036830, Zm00001d040731, Zm00001d048222, Zm00001d043451, Zm00001d010606, Zm00001d013469, Zm00001d038533, Zm00001d000202, Zm00001d031737, Zm00001d012752, Zm00001d003039, Zm00001d033670, Zm00001d047799, Zm00001d005612, Zm00001d005770, Zm00001d020102, Zm00001d025600,…	33/1077	33/3066	7.34862e-16	Zm00001d025980, Zm00001d049479, Zm00001d040202, Zm00001d033714, Zm00001d036830, Zm00001d010606, Zm00001d033670, Zm00001d047799, Zm00001d025600, Zm00001d026364, Zm00001d007340, Zm00001d041390	12	Zm00001d017979, Zm00001d008295, Zm00001d014898, Zm00001d033751, Zm00001d040731, Zm00001d048222, Zm00001d043451, Zm00001d013469, Zm00001d038533, Zm00001d000202, Zm00001d031737, Zm00001d012752, Zm00001d003039, Zm00001d005612, Zm00001d005770, Zm00001d020102, Zm00001d006152, Zm00001d006262, Zm00001d024355, Zm00001d001906, Zm00001d000364	21
ko00710	Metabolism	Energy metabolism	Carbon fixation by Calvin cycle	Zm00001d016166, Zm00001d032695, Zm00001d015376, Zm00001d042453, Zm00001d035156, Zm00001d040084, Zm00001d022152, Zm00001d015383, Zm00001d008619, Zm00001d016198, Zm00001d006221, Zm00001d012407, Zm00001d009640, Zm00001d012469, Zm00001d023559, Zm00001d024005, Zm00001d044042, Zm00001d013135, Zm00001d050409, Zm00001d028803, Zm00001d010672, Zm00001d028471, Zm00001d031766, Zm00001d050000, Zm00001d004894,…	32/1077	32/3066	2.13356e-15	Zm00001d023559, Zm00001d024005, Zm00001d013135, Zm00001d028803, Zm00001d028471, Zm00001d004894, Zm00001d052595	7	Zm00001d016166, Zm00001d032695, Zm00001d015376, Zm00001d042453, Zm00001d035156, Zm00001d040084, Zm00001d022152, Zm00001d015383, Zm00001d008619, Zm00001d016198, Zm00001d006221, Zm00001d012407, Zm00001d009640, Zm00001d012469, Zm00001d044042, Zm00001d050409, Zm00001d010672, Zm00001d031766, Zm00001d050000, Zm00001d046980, Zm00001d030216, Zm00001d003968, Zm00001d002741, Zm00001d012481, Zm00001d009835	25
ko00052	Metabolism	Carbohydrate metabolism	Galactose metabolism	Zm00001d021421, Zm00001d039512, Zm00001d002830, Zm00001d037008, Zm00001d053228, Zm00001d033746, Zm00001d003436, Zm00001d034537, Zm00001d048783, Zm00001d023715, Zm00001d049169, Zm00001d009030, Zm00001d032022, Zm00001d003277, Zm00001d052690, Zm00001d024482, Zm00001d025659, Zm00001d021262, Zm00001d024489, Zm00001d022215, Zm00001d016632, Zm00001d012818, Zm00001d007433, Zm00001d003776, Zm00001d036664,…	30/1077	30/3066	1.79509e-14	Zm00001d039512, Zm00001d002830, Zm00001d034537, Zm00001d048783, Zm00001d023715, Zm00001d032022, Zm00001d052690, Zm00001d025659, Zm00001d024489, Zm00001d016632, Zm00001d003776, Zm00001d042781, Zm00001d021249	13	Zm00001d021421, Zm00001d037008, Zm00001d053228, Zm00001d033746, Zm00001d003436, Zm00001d049169, Zm00001d009030, Zm00001d003277, Zm00001d024482, Zm00001d021262, Zm00001d022215, Zm00001d012818, Zm00001d007433, Zm00001d036664, Zm00001d049539, Zm00001d027979, Zm00001d003279	17
ko04626	Organismal Systems	Environmental adaptation	Plant-pathogen interaction	Zm00001d036401, Zm00001d009883, Zm00001d030106, Zm00001d022546, Zm00001d012789, Zm00001d037151, Zm00001d046997, Zm00001d052483, Zm00001d042500, Zm00001d047618, Zm00001d048913, Zm00001d004972, Zm00001d040390, Zm00001d004008, Zm00001d052296, Zm00001d039584, Zm00001d013004, Zm00001d002794, Zm00001d041309, Zm00001d043227, Zm00001d024924, Zm00001d036251, Zm00001d052365, Zm00001d050833, Zm00001d009772,…	28/1077	28/3066	1.50655e-13	Zm00001d009883, Zm00001d030106, Zm00001d012789, Zm00001d048913, Zm00001d004972, Zm00001d004008, Zm00001d039584, Zm00001d013004, Zm00001d002794, Zm00001d036251, Zm00001d050833, Zm00001d009698	12	Zm00001d036401, Zm00001d022546, Zm00001d037151, Zm00001d046997, Zm00001d052483, Zm00001d042500, Zm00001d047618, Zm00001d040390, Zm00001d052296, Zm00001d041309, Zm00001d043227, Zm00001d024924, Zm00001d052365, Zm00001d009772, Zm00001d048745, Zm00001d013105	16
ko00051	Metabolism	Carbohydrate metabolism	Fructose and mannose metabolism	Zm00001d044754, Zm00001d051629, Zm00001d042453, Zm00001d039512, Zm00001d037278, Zm00001d040084, Zm00001d017830, Zm00001d053228, Zm00001d008619, Zm00001d006221, Zm00001d012407, Zm00001d028171, Zm00001d012395, Zm00001d034723, Zm00001d023559, Zm00001d024005, Zm00001d018325, Zm00001d040020, Zm00001d031766, Zm00001d025659, Zm00001d050000, Zm00001d012818, Zm00001d030216, Zm00001d003968, Zm00001d039861,…	28/1077	28/3066	1.50655e-13	Zm00001d039512, Zm00001d028171, Zm00001d034723, Zm00001d023559, Zm00001d024005, Zm00001d018325, Zm00001d025659, Zm00001d039861, Zm00001d045919	9	Zm00001d044754, Zm00001d051629, Zm00001d042453, Zm00001d037278, Zm00001d040084, Zm00001d017830, Zm00001d053228, Zm00001d008619, Zm00001d006221, Zm00001d012407, Zm00001d012395, Zm00001d040020, Zm00001d031766, Zm00001d050000, Zm00001d012818, Zm00001d030216, Zm00001d003968, Zm00001d027979, Zm00001d009835	19
ko00030	Metabolism	Carbohydrate metabolism	Pentose phosphate pathway	Zm00001d011965, Zm00001d025015, Zm00001d035925, Zm00001d044754, Zm00001d051629, Zm00001d042453, Zm00001d042282, Zm00001d037278, Zm00001d040084, Zm00001d017830, Zm00001d053228, Zm00001d033746, Zm00001d028171, Zm00001d012469, Zm00001d023559, Zm00001d013135, Zm00001d051399, Zm00001d025687, Zm00001d031766, Zm00001d025659, Zm00001d050000, Zm00001d012818, Zm00001d003968, Zm00001d036664, Zm00001d045919,…	26/1077	26/3066	1.26123e-12	Zm00001d028171, Zm00001d023559, Zm00001d013135, Zm00001d051399, Zm00001d025659, Zm00001d045919	6	Zm00001d011965, Zm00001d025015, Zm00001d035925, Zm00001d044754, Zm00001d051629, Zm00001d042453, Zm00001d042282, Zm00001d037278, Zm00001d040084, Zm00001d017830, Zm00001d053228, Zm00001d033746, Zm00001d012469, Zm00001d025687, Zm00001d031766, Zm00001d050000, Zm00001d012818, Zm00001d003968, Zm00001d036664, Zm00001d027979	20
ko00240	Metabolism	Nucleotide metabolism	Pyrimidine metabolism	Zm00001d009774, Zm00001d003164, Zm00001d045649, Zm00001d022425, Zm00001d045192, Zm00001d044024, Zm00001d033421, Zm00001d039454, Zm00001d052386, Zm00001d007186, Zm00001d038489, Zm00001d016581, Zm00001d041609, Zm00001d025234, Zm00001d009888, Zm00001d023462, Zm00001d022478, Zm00001d025859, Zm00001d042090, Zm00001d012671, Zm00001d003051, Zm00001d004483, Zm00001d032426, Zm00001d004096, Zm00001d052115,…	26/1077	26/3066	1.26123e-12	Zm00001d044024, Zm00001d003051, Zm00001d004483, Zm00001d032426, Zm00001d004096, Zm00001d052115	6	Zm00001d009774, Zm00001d003164, Zm00001d045649, Zm00001d022425, Zm00001d045192, Zm00001d033421, Zm00001d039454, Zm00001d052386, Zm00001d007186, Zm00001d038489, Zm00001d016581, Zm00001d041609, Zm00001d025234, Zm00001d009888, Zm00001d023462, Zm00001d022478, Zm00001d025859, Zm00001d042090, Zm00001d012671, Zm00001d020034	20
ko00020	Metabolism	Carbohydrate metabolism	Citrate cycle (TCA cycle)	Zm00001d027558, Zm00001d032695, Zm00001d024952, Zm00001d017985, Zm00001d048627, Zm00001d040721, Zm00001d009779, Zm00001d051129, Zm00001d032588, Zm00001d053580, Zm00001d016365, Zm00001d050383, Zm00001d049649, Zm00001d009640, Zm00001d053685, Zm00001d032224, Zm00001d044042, Zm00001d050409, Zm00001d023606, Zm00001d041839, Zm00001d050967, Zm00001d028471, Zm00001d037566, Zm00001d002741, Zm00001d046262	25/1077	25/3066	3.64582e-12	Zm00001d028471	1	Zm00001d027558, Zm00001d032695, Zm00001d024952, Zm00001d017985, Zm00001d048627, Zm00001d040721, Zm00001d009779, Zm00001d051129, Zm00001d032588, Zm00001d053580, Zm00001d016365, Zm00001d050383, Zm00001d049649, Zm00001d009640, Zm00001d053685, Zm00001d032224, Zm00001d044042, Zm00001d050409, Zm00001d023606, Zm00001d041839, Zm00001d050967, Zm00001d037566, Zm00001d002741, Zm00001d046262	24
ko00630	Metabolism	Carbohydrate metabolism	Glyoxylate and dicarboxylate metabolism	Zm00001d027558, Zm00001d032695, Zm00001d049234, Zm00001d024952, Zm00001d051804, Zm00001d040721, Zm00001d009779, Zm00001d031212, Zm00001d002258, Zm00001d026501, Zm00001d009640, Zm00001d053685, Zm00001d035405, Zm00001d044042, Zm00001d050409, Zm00001d053800, Zm00001d014919, Zm00001d009738, Zm00001d025747, Zm00001d004894, Zm00001d052595, Zm00001d002741, Zm00001d031729, Zm00001d017801, Zm00001d019818	25/1077	25/3066	3.64582e-12	Zm00001d051804, Zm00001d035405, Zm00001d014919, Zm00001d025747, Zm00001d004894, Zm00001d052595	6	Zm00001d027558, Zm00001d032695, Zm00001d049234, Zm00001d024952, Zm00001d040721, Zm00001d009779, Zm00001d031212, Zm00001d002258, Zm00001d026501, Zm00001d009640, Zm00001d053685, Zm00001d044042, Zm00001d050409, Zm00001d053800, Zm00001d009738, Zm00001d002741, Zm00001d031729, Zm00001d017801, Zm00001d019818	19
ko00040	Metabolism	Carbohydrate metabolism	Pentose and glucuronate interconversions	Zm00001d034072, Zm00001d002726, Zm00001d021421, Zm00001d013245, Zm00001d011156, Zm00001d011444, Zm00001d018325, Zm00001d022460, Zm00001d019752, Zm00001d044110, Zm00001d036945, Zm00001d009167, Zm00001d020586, Zm00001d009057, Zm00001d007382, Zm00001d011442, Zm00001d012595, Zm00001d025960, Zm00001d040725, Zm00001d024308, Zm00001d032100, Zm00001d039861, Zm00001d052946	23/1077	23/3066	3.0408e-11	Zm00001d018325, Zm00001d019752, Zm00001d009057, Zm00001d012595, Zm00001d032100, Zm00001d039861	6	Zm00001d034072, Zm00001d002726, Zm00001d021421, Zm00001d013245, Zm00001d011156, Zm00001d011444, Zm00001d022460, Zm00001d044110, Zm00001d036945, Zm00001d009167, Zm00001d020586, Zm00001d007382, Zm00001d011442, Zm00001d025960, Zm00001d040725, Zm00001d024308, Zm00001d052946	17
ko00620	Metabolism	Carbohydrate metabolism	Pyruvate metabolism	Zm00001d016166, Zm00001d032695, Zm00001d017985, Zm00001d040721, Zm00001d009779, Zm00001d031212, Zm00001d053580, Zm00001d016365, Zm00001d050383, Zm00001d009640, Zm00001d026619, Zm00001d032224, Zm00001d044042, Zm00001d050409, Zm00001d028803, Zm00001d023606, Zm00001d041839, Zm00001d028471, Zm00001d046980, Zm00001d002741, Zm00001d050866, Zm00001d012481	22/1077	22/3066	8.77365e-11	Zm00001d028803, Zm00001d028471, Zm00001d050866	3	Zm00001d016166, Zm00001d032695, Zm00001d017985, Zm00001d040721, Zm00001d009779, Zm00001d031212, Zm00001d053580, Zm00001d016365, Zm00001d050383, Zm00001d009640, Zm00001d026619, Zm00001d032224, Zm00001d044042, Zm00001d050409, Zm00001d023606, Zm00001d041839, Zm00001d046980, Zm00001d002741, Zm00001d012481	19
ko00480	Metabolism	Metabolism of other amino acids	Glutathione metabolism	Zm00001d025015, Zm00001d016469, Zm00001d035925, Zm00001d029699, Zm00001d027557, Zm00001d013845, Zm00001d027540, Zm00001d003164, Zm00001d045649, Zm00001d007661, Zm00001d046112, Zm00001d045192, Zm00001d023582, Zm00001d010554, Zm00001d022026, Zm00001d051399, Zm00001d021470, Zm00001d015092, Zm00001d029799, Zm00001d005741, Zm00001d053364, Zm00001d046262	22/1077	22/3066	8.77365e-11	Zm00001d016469, Zm00001d029699, Zm00001d027557, Zm00001d013845, Zm00001d007661, Zm00001d046112, Zm00001d010554, Zm00001d022026, Zm00001d051399, Zm00001d005741, Zm00001d053364	11	Zm00001d025015, Zm00001d035925, Zm00001d027540, Zm00001d003164, Zm00001d045649, Zm00001d045192, Zm00001d023582, Zm00001d021470, Zm00001d015092, Zm00001d029799, Zm00001d046262	11
ko03015	Genetic Information Processing	Translation	mRNA surveillance pathway	Zm00001d043775, Zm00001d031898, Zm00001d051183, Zm00001d010975, Zm00001d028995, Zm00001d038944, Zm00001d047554, Zm00001d039471, Zm00001d033837, Zm00001d036050, Zm00001d015665, Zm00001d036402, Zm00001d021424, Zm00001d051912, Zm00001d038861, Zm00001d032076, Zm00001d043691, Zm00001d008325, Zm00001d034578, Zm00001d025483, Zm00001d006271, Zm00001d034690	22/1077	22/3066	8.77365e-11	Zm00001d043775, Zm00001d031898, Zm00001d051183, Zm00001d028995, Zm00001d047554, Zm00001d015665, Zm00001d036402, Zm00001d008325, Zm00001d034578, Zm00001d034690	10	Zm00001d010975, Zm00001d038944, Zm00001d039471, Zm00001d033837, Zm00001d036050, Zm00001d021424, Zm00001d051912, Zm00001d038861, Zm00001d032076, Zm00001d043691, Zm00001d025483, Zm00001d006271	12
ko00260	Metabolism	Amino acid metabolism	Glycine, serine and threonine metabolism	Zm00001d043086, Zm00001d049234, Zm00001d019988, Zm00001d040721, Zm00001d009779, Zm00001d002258, Zm00001d052233, Zm00001d002051, Zm00001d035405, Zm00001d006293, Zm00001d037501, Zm00001d006232, Zm00001d053800, Zm00001d022647, Zm00001d005535, Zm00001d043780, Zm00001d009134, Zm00001d014919, Zm00001d009738, Zm00001d036858, Zm00001d009944	21/1077	21/3066	2.5299e-10	Zm00001d035405, Zm00001d014919, Zm00001d009944	3	Zm00001d043086, Zm00001d049234, Zm00001d019988, Zm00001d040721, Zm00001d009779, Zm00001d002258, Zm00001d052233, Zm00001d002051, Zm00001d006293, Zm00001d037501, Zm00001d006232, Zm00001d053800, Zm00001d022647, Zm00001d005535, Zm00001d043780, Zm00001d009134, Zm00001d009738, Zm00001d036858	18
ko03018	Genetic Information Processing	Folding, sorting and degradation	RNA degradation	Zm00001d045431, Zm00001d031898, Zm00001d000295, Zm00001d028995, Zm00001d029066, Zm00001d053228, Zm00001d038857, Zm00001d047554, Zm00001d036050, Zm00001d021424, Zm00001d043975, Zm00001d017433, Zm00001d025659, Zm00001d012818, Zm00001d024713, Zm00001d032426, Zm00001d025483, Zm00001d041265, Zm00001d023672, Zm00001d027979, Zm00001d052115	21/1077	21/3066	2.5299e-10	Zm00001d031898, Zm00001d028995, Zm00001d029066, Zm00001d047554, Zm00001d025659, Zm00001d024713, Zm00001d032426, Zm00001d041265, Zm00001d023672, Zm00001d052115	10	Zm00001d045431, Zm00001d000295, Zm00001d053228, Zm00001d038857, Zm00001d036050, Zm00001d021424, Zm00001d043975, Zm00001d017433, Zm00001d012818, Zm00001d025483, Zm00001d027979	11
ko04145	Cellular Processes	Transport and catabolism	Phagosome	Zm00001d025980, Zm00001d013367, Zm00001d019283, Zm00001d040509, Zm00001d043158, Zm00001d008295, Zm00001d027295, Zm00001d041882, Zm00001d012556, Zm00001d039330, Zm00001d023542, Zm00001d015348, Zm00001d028826, Zm00001d036018, Zm00001d005253, Zm00001d036708, Zm00001d042487, Zm00001d049217, Zm00001d010718, Zm00001d049113	20/1077	20/3066	7.29052e-10	Zm00001d025980, Zm00001d049217	2	Zm00001d013367, Zm00001d019283, Zm00001d040509, Zm00001d043158, Zm00001d008295, Zm00001d027295, Zm00001d041882, Zm00001d012556, Zm00001d039330, Zm00001d023542, Zm00001d015348, Zm00001d028826, Zm00001d036018, Zm00001d005253, Zm00001d036708, Zm00001d042487, Zm00001d010718, Zm00001d049113	18
ko00270	Metabolism	Amino acid metabolism	Cysteine and methionine metabolism	Zm00001d032695, Zm00001d049239, Zm00001d026291, Zm00001d009146, Zm00001d047166, Zm00001d019988, Zm00001d051056, Zm00001d016198, Zm00001d007661, Zm00001d046112, Zm00001d002330, Zm00001d013654, Zm00001d009640, Zm00001d036801, Zm00001d044042, Zm00001d050409, Zm00001d038340, Zm00001d005535, Zm00001d002741, Zm00001d042980	20/1077	20/3066	7.29052e-10	Zm00001d051056, Zm00001d007661, Zm00001d046112, Zm00001d042980	4	Zm00001d032695, Zm00001d049239, Zm00001d026291, Zm00001d009146, Zm00001d047166, Zm00001d019988, Zm00001d016198, Zm00001d002330, Zm00001d013654, Zm00001d009640, Zm00001d036801, Zm00001d044042, Zm00001d050409, Zm00001d038340, Zm00001d005535, Zm00001d002741	16
ko00562	Metabolism	Carbohydrate metabolism	Inositol phosphate metabolism	Zm00001d030194, Zm00001d047447, Zm00001d008619, Zm00001d047994, Zm00001d039582, Zm00001d006221, Zm00001d012407, Zm00001d033853, Zm00001d024005, Zm00001d013469, Zm00001d014292, Zm00001d033670, Zm00001d006231, Zm00001d033907, Zm00001d030216, Zm00001d052232, Zm00001d004680, Zm00001d025540, Zm00001d049785, Zm00001d009835	20/1077	20/3066	7.29052e-10	Zm00001d030194, Zm00001d047994, Zm00001d039582, Zm00001d033853, Zm00001d024005, Zm00001d033670, Zm00001d033907, Zm00001d004680, Zm00001d025540, Zm00001d049785	10	Zm00001d047447, Zm00001d008619, Zm00001d006221, Zm00001d012407, Zm00001d013469, Zm00001d014292, Zm00001d006231, Zm00001d030216, Zm00001d052232, Zm00001d009835	10
ko03030	Genetic Information Processing	Replication and repair	DNA replication	Zm00001d018531, Zm00001d051995, Zm00001d018384, Zm00001d038467, Zm00001d010406, Zm00001d003308, Zm00001d030614, Zm00001d016581, Zm00001d018415, Zm00001d025234, Zm00001d009888, Zm00001d023462, Zm00001d041253, Zm00001d030037, Zm00001d013095, Zm00001d012148, Zm00001d040276, Zm00001d021849, Zm00001d014584, Zm00001d020034	20/1077	20/3066	7.29052e-10	Zm00001d041253, Zm00001d021849	2	Zm00001d018531, Zm00001d051995, Zm00001d018384, Zm00001d038467, Zm00001d010406, Zm00001d003308, Zm00001d030614, Zm00001d016581, Zm00001d018415, Zm00001d025234, Zm00001d009888, Zm00001d023462, Zm00001d030037, Zm00001d013095, Zm00001d012148, Zm00001d040276, Zm00001d014584, Zm00001d020034	18
ko00564	Metabolism	Lipid metabolism	Glycerophospholipid metabolism	Zm00001d011642, Zm00001d050917, Zm00001d038366, Zm00001d038389, Zm00001d042152, Zm00001d029550, Zm00001d043771, Zm00001d041962, Zm00001d043947, Zm00001d019218, Zm00001d049594, Zm00001d005770, Zm00001d039880, Zm00001d004587, Zm00001d024528, Zm00001d043786, Zm00001d006262, Zm00001d043621, Zm00001d039415	19/1077	19/3066	2.09964e-09	Zm00001d038366, Zm00001d038389, Zm00001d042152, Zm00001d029550, Zm00001d043947, Zm00001d049594, Zm00001d039880, Zm00001d004587	8	Zm00001d011642, Zm00001d050917, Zm00001d043771, Zm00001d041962, Zm00001d019218, Zm00001d005770, Zm00001d024528, Zm00001d043786, Zm00001d006262, Zm00001d043621, Zm00001d039415	11
ko00561	Metabolism	Lipid metabolism	Glycerolipid metabolism	Zm00001d038366, Zm00001d022496, Zm00001d009907, Zm00001d038389, Zm00001d013406, Zm00001d053149, Zm00001d029550, Zm00001d023715, Zm00001d043458, Zm00001d043947, Zm00001d024482, Zm00001d040390, Zm00001d021262, Zm00001d047620, Zm00001d029908, Zm00001d043786, Zm00001d043579, Zm00001d004510, Zm00001d051923	19/1077	19/3066	2.09964e-09	Zm00001d038366, Zm00001d022496, Zm00001d009907, Zm00001d038389, Zm00001d013406, Zm00001d053149, Zm00001d029550, Zm00001d023715, Zm00001d043458, Zm00001d043947, Zm00001d029908, Zm00001d004510	12	Zm00001d024482, Zm00001d040390, Zm00001d021262, Zm00001d047620, Zm00001d043786, Zm00001d043579, Zm00001d051923	7
ko04070	Environmental Information Processing	Signal transduction	Phosphatidylinositol signaling system	Zm00001d030194, Zm00001d047447, Zm00001d047994, Zm00001d039582, Zm00001d022546, Zm00001d033853, Zm00001d029550, Zm00001d013469, Zm00001d047618, Zm00001d048913, Zm00001d033670, Zm00001d033907, Zm00001d013004, Zm00001d043283, Zm00001d052232, Zm00001d004680, Zm00001d025540, Zm00001d049785	18/1077	18/3066	6.04316e-09	Zm00001d030194, Zm00001d047994, Zm00001d039582, Zm00001d033853, Zm00001d029550, Zm00001d048913, Zm00001d033670, Zm00001d033907, Zm00001d013004, Zm00001d004680, Zm00001d025540, Zm00001d049785	12	Zm00001d047447, Zm00001d022546, Zm00001d013469, Zm00001d047618, Zm00001d043283, Zm00001d052232	6
ko00941	Metabolism	Biosynthesis of other secondary metabolites	Flavonoid biosynthesis	Zm00001d029636, Zm00001d023216, Zm00001d039952, Zm00001d050320, Zm00001d012510, Zm00001d019478, Zm00001d043174, Zm00001d018184, Zm00001d051334, Zm00001d044122, Zm00001d027948, Zm00001d030540, Zm00001d021324, Zm00001d026370, Zm00001d045092, Zm00001d042980, Zm00001d026268	17/1077	17/3066	1.73826e-08	Zm00001d012510, Zm00001d019478, Zm00001d051334, Zm00001d027948, Zm00001d030540, Zm00001d021324, Zm00001d026370, Zm00001d045092, Zm00001d042980	9	Zm00001d029636, Zm00001d023216, Zm00001d039952, Zm00001d050320, Zm00001d043174, Zm00001d018184, Zm00001d044122, Zm00001d026268	8
ko00910	Metabolism	Energy metabolism	Nitrogen metabolism	Zm00001d018161, Zm00001d011610, Zm00001d017352, Zm00001d049995, Zm00001d051804, Zm00001d044096, Zm00001d044095, Zm00001d011081, Zm00001d026501, Zm00001d044099, Zm00001d013257, Zm00001d052164, Zm00001d052165, Zm00001d052139, Zm00001d009860	15/1077	15/3066	1.43555e-07	Zm00001d017352, Zm00001d051804, Zm00001d009860	3	Zm00001d018161, Zm00001d011610, Zm00001d049995, Zm00001d044096, Zm00001d044095, Zm00001d011081, Zm00001d026501, Zm00001d044099, Zm00001d013257, Zm00001d052164, Zm00001d052165, Zm00001d052139	12
ko00945	Metabolism	Biosynthesis of other secondary metabolites	Stilbenoid, diarylheptanoid and gingerol biosynthesis	Zm00001d048625, Zm00001d004689, Zm00001d023216, Zm00001d039952, Zm00001d040479, Zm00001d050320, Zm00001d012510, Zm00001d043174, Zm00001d051334, Zm00001d027948, Zm00001d030540, Zm00001d040497, Zm00001d021324, Zm00001d045092, Zm00001d026268	15/1077	15/3066	1.43555e-07	Zm00001d012510, Zm00001d051334, Zm00001d027948, Zm00001d030540, Zm00001d021324, Zm00001d045092	6	Zm00001d048625, Zm00001d004689, Zm00001d023216, Zm00001d039952, Zm00001d040479, Zm00001d050320, Zm00001d043174, Zm00001d040497, Zm00001d026268	9
ko04146	Cellular Processes	Transport and catabolism	Peroxisome	Zm00001d044016, Zm00001d037859, Zm00001d043156, Zm00001d053009, Zm00001d054037, Zm00001d021378, Zm00001d054008, Zm00001d009134, Zm00001d045606, Zm00001d002834, Zm00001d038897, Zm00001d031729, Zm00001d033087, Zm00001d046262, Zm00001d003312	15/1077	15/3066	1.43555e-07	Zm00001d044016, Zm00001d043156, Zm00001d002834, Zm00001d033087, Zm00001d003312	5	Zm00001d037859, Zm00001d053009, Zm00001d054037, Zm00001d021378, Zm00001d054008, Zm00001d009134, Zm00001d045606, Zm00001d038897, Zm00001d031729, Zm00001d046262	10
ko03420	Genetic Information Processing	Replication and repair	Nucleotide excision repair	Zm00001d018531, Zm00001d051995, Zm00001d016581, Zm00001d018415, Zm00001d002958, Zm00001d041253, Zm00001d030037, Zm00001d038109, Zm00001d013095, Zm00001d012148, Zm00001d040276, Zm00001d021849, Zm00001d014584, Zm00001d020034	14/1077	14/3066	4.12163e-07	Zm00001d002958, Zm00001d041253, Zm00001d021849	3	Zm00001d018531, Zm00001d051995, Zm00001d016581, Zm00001d018415, Zm00001d030037, Zm00001d038109, Zm00001d013095, Zm00001d012148, Zm00001d040276, Zm00001d014584, Zm00001d020034	11
ko03430	Genetic Information Processing	Replication and repair	Mismatch repair	Zm00001d018531, Zm00001d051995, Zm00001d053740, Zm00001d018415, Zm00001d039596, Zm00001d022028, Zm00001d041253, Zm00001d030037, Zm00001d013095, Zm00001d012148, Zm00001d040276, Zm00001d021849, Zm00001d014584, Zm00001d020034	14/1077	14/3066	4.12163e-07	Zm00001d053740, Zm00001d041253, Zm00001d021849	3	Zm00001d018531, Zm00001d051995, Zm00001d018415, Zm00001d039596, Zm00001d022028, Zm00001d030037, Zm00001d013095, Zm00001d012148, Zm00001d040276, Zm00001d014584, Zm00001d020034	11
ko03440	Genetic Information Processing	Replication and repair	Homologous recombination	Zm00001d018531, Zm00001d038667, Zm00001d021898, Zm00001d024872, Zm00001d030304, Zm00001d041253, Zm00001d010986, Zm00001d012148, Zm00001d040276, Zm00001d021849, Zm00001d022156, Zm00001d014584, Zm00001d012961, Zm00001d020034	14/1077	14/3066	4.12163e-07	Zm00001d024872, Zm00001d030304, Zm00001d041253, Zm00001d021849, Zm00001d022156	5	Zm00001d018531, Zm00001d038667, Zm00001d021898, Zm00001d010986, Zm00001d012148, Zm00001d040276, Zm00001d014584, Zm00001d012961, Zm00001d020034	9
ko04712	Organismal Systems	Environmental adaptation	Circadian rhythm - plant	Zm00001d016915, Zm00001d024546, Zm00001d049543, Zm00001d008444, Zm00001d019478, Zm00001d037221, Zm00001d024547, Zm00001d045661, Zm00001d053020, Zm00001d014990, Zm00001d051047, Zm00001d024783, Zm00001d010740, Zm00001d040362	14/1077	14/3066	4.12163e-07	Zm00001d016915, Zm00001d024546, Zm00001d049543, Zm00001d019478, Zm00001d037221, Zm00001d024547, Zm00001d045661, Zm00001d024783, Zm00001d040362	9	Zm00001d008444, Zm00001d053020, Zm00001d014990, Zm00001d051047, Zm00001d010740	5
ko00600	Metabolism	Lipid metabolism	Sphingolipid metabolism	Zm00001d013244, Zm00001d048783, Zm00001d023715, Zm00001d005671, Zm00001d002859, Zm00001d009030, Zm00001d032022, Zm00001d051552, Zm00001d024482, Zm00001d021262, Zm00001d037070, Zm00001d016632, Zm00001d049259, Zm00001d042781	14/1077	14/3066	4.12163e-07	Zm00001d013244, Zm00001d048783, Zm00001d023715, Zm00001d032022, Zm00001d016632, Zm00001d042781	6	Zm00001d005671, Zm00001d002859, Zm00001d009030, Zm00001d051552, Zm00001d024482, Zm00001d021262, Zm00001d037070, Zm00001d049259	8
ko00380	Metabolism	Amino acid metabolism	Tryptophan metabolism	Zm00001d017352, Zm00001d031212, Zm00001d004467, Zm00001d051934, Zm00001d025005, Zm00001d038699, Zm00001d037674, Zm00001d027286, Zm00001d014459, Zm00001d031729, Zm00001d052683, Zm00001d027947, Zm00001d004287	13/1077	13/3066	1.18264e-06	Zm00001d017352, Zm00001d038699, Zm00001d052683, Zm00001d027947	4	Zm00001d031212, Zm00001d004467, Zm00001d051934, Zm00001d025005, Zm00001d037674, Zm00001d027286, Zm00001d014459, Zm00001d031729, Zm00001d004287	9
ko03040	Genetic Information Processing	Transcription	Spliceosome	Zm00001d047847, Zm00001d018341, Zm00001d047753, Zm00001d007200, Zm00001d025866, Zm00001d036402, Zm00001d031737, Zm00001d005001, Zm00001d047799, Zm00001d005002, Zm00001d034578, Zm00001d026364, Zm00001d041390	13/1077	13/3066	1.18264e-06	Zm00001d047847, Zm00001d018341, Zm00001d036402, Zm00001d047799, Zm00001d005002, Zm00001d034578, Zm00001d026364, Zm00001d041390	8	Zm00001d047753, Zm00001d007200, Zm00001d025866, Zm00001d031737, Zm00001d005001	5
ko04120	Genetic Information Processing	Folding, sorting and degradation	Ubiquitin mediated proteolysis	Zm00001d027649, Zm00001d000168, Zm00001d008260, Zm00001d039636, Zm00001d000224, Zm00001d002958, Zm00001d040390, Zm00001d034815, Zm00001d038881, Zm00001d014990, Zm00001d019371, Zm00001d008261	12/1077	12/3066	3.39136e-06	Zm00001d027649, Zm00001d000224, Zm00001d002958, Zm00001d034815, Zm00001d038881	5	Zm00001d000168, Zm00001d008260, Zm00001d039636, Zm00001d040390, Zm00001d014990, Zm00001d019371, Zm00001d008261	7
ko00900	Metabolism	Metabolism of terpenoids and polyketides	Terpenoid backbone biosynthesis	Zm00001d009431, Zm00001d006040, Zm00001d031212, Zm00001d027383, Zm00001d045159, Zm00001d048494, Zm00001d028152, Zm00001d054037, Zm00001d054008, Zm00001d019629, Zm00001d017607, Zm00001d008370	12/1077	12/3066	3.39136e-06	Zm00001d045159, Zm00001d019629	2	Zm00001d009431, Zm00001d006040, Zm00001d031212, Zm00001d027383, Zm00001d048494, Zm00001d028152, Zm00001d054037, Zm00001d054008, Zm00001d017607, Zm00001d008370	10
ko00860	Metabolism	Metabolism of cofactors and vitamins	Porphyrin metabolism	Zm00001d006825, Zm00001d026405, Zm00001d013995, Zm00001d018358, Zm00001d008903, Zm00001d030549, Zm00001d006211, Zm00001d023536, Zm00001d032926, Zm00001d052363, Zm00001d034523, Zm00001d039855	12/1077	12/3066	3.39136e-06	Zm00001d006825, Zm00001d026405, Zm00001d018358, Zm00001d030549, Zm00001d006211, Zm00001d032926, Zm00001d034523, Zm00001d039855	8	Zm00001d013995, Zm00001d008903, Zm00001d023536, Zm00001d052363	4
ko00360	Metabolism	Amino acid metabolism	Phenylalanine metabolism	Zm00001d003016, Zm00001d015356, Zm00001d016198, Zm00001d006293, Zm00001d006232, Zm00001d022647, Zm00001d019365, Zm00001d012510, Zm00001d027947, Zm00001d009944, Zm00001d004287	11/1077	11/3066	9.71914e-06	Zm00001d003016, Zm00001d015356, Zm00001d012510, Zm00001d027947, Zm00001d009944	5	Zm00001d016198, Zm00001d006293, Zm00001d006232, Zm00001d022647, Zm00001d019365, Zm00001d004287	6
ko02010	Environmental Information Processing	Membrane transport	ABC transporters	Zm00001d043762, Zm00001d023392, Zm00001d011745, Zm00001d025590, Zm00001d044895, Zm00001d048621, Zm00001d013960, Zm00001d035553, Zm00001d046537, Zm00001d011350, Zm00001d016794	11/1077	11/3066	9.71914e-06	Zm00001d043762, Zm00001d011745, Zm00001d048621, Zm00001d013960, Zm00001d035553, Zm00001d046537, Zm00001d011350, Zm00001d016794	8	Zm00001d023392, Zm00001d025590, Zm00001d044895	3
ko03008	Genetic Information Processing	Translation	Ribosome biogenesis in eukaryotes	Zm00001d039091, Zm00001d047472, Zm00001d039090, Zm00001d052945, Zm00001d042958, Zm00001d029002, Zm00001d009731, Zm00001d033338, Zm00001d044071, Zm00001d014074, Zm00001d031027	11/1077	11/3066	9.71914e-06	Zm00001d044071, Zm00001d014074, Zm00001d031027	3	Zm00001d039091, Zm00001d047472, Zm00001d039090, Zm00001d052945, Zm00001d042958, Zm00001d029002, Zm00001d009731, Zm00001d033338	8
ko00061	Metabolism	Lipid metabolism	Fatty acid biosynthesis	Zm00001d044016, Zm00001d049975, Zm00001d045027, Zm00001d037108, Zm00001d053009, Zm00001d036137, Zm00001d028787, Zm00001d026429, Zm00001d025201, Zm00001d010180, Zm00001d006796	11/1077	11/3066	9.71914e-06	Zm00001d044016	1	Zm00001d049975, Zm00001d045027, Zm00001d037108, Zm00001d053009, Zm00001d036137, Zm00001d028787, Zm00001d026429, Zm00001d025201, Zm00001d010180, Zm00001d006796	10
ko00460	Metabolism	Metabolism of other amino acids	Cyanoamino acid metabolism	Zm00001d034015, Zm00001d024891, Zm00001d041173, Zm00001d049234, Zm00001d017352, Zm00001d043309, Zm00001d028199, Zm00001d046210, Zm00001d034118, Zm00001d009738	10/1077	10/3066	2.78366e-05	Zm00001d017352, Zm00001d043309, Zm00001d028199	3	Zm00001d034015, Zm00001d024891, Zm00001d041173, Zm00001d049234, Zm00001d046210, Zm00001d034118, Zm00001d009738	7
ko00053	Metabolism	Carbohydrate metabolism	Ascorbate and aldarate metabolism	Zm00001d034072, Zm00001d024633, Zm00001d013245, Zm00001d020260, Zm00001d023582, Zm00001d051912, Zm00001d030877, Zm00001d007382, Zm00001d010644, Zm00001d005741	10/1077	10/3066	2.78366e-05	Zm00001d010644, Zm00001d005741	2	Zm00001d034072, Zm00001d024633, Zm00001d013245, Zm00001d020260, Zm00001d023582, Zm00001d051912, Zm00001d030877, Zm00001d007382	8
ko00350	Metabolism	Amino acid metabolism	Tyrosine metabolism	Zm00001d015356, Zm00001d045610, Zm00001d016198, Zm00001d027995, Zm00001d006293, Zm00001d006232, Zm00001d022647, Zm00001d019365, Zm00001d027947, Zm00001d009944	10/1077	10/3066	2.78366e-05	Zm00001d015356, Zm00001d045610, Zm00001d027947, Zm00001d009944	4	Zm00001d016198, Zm00001d027995, Zm00001d006293, Zm00001d006232, Zm00001d022647, Zm00001d019365	6
ko00906	Metabolism	Metabolism of terpenoids and polyketides	Carotenoid biosynthesis	Zm00001d044106, Zm00001d007345, Zm00001d007705, Zm00001d001866, Zm00001d043442, Zm00001d012394, Zm00001d046440, Zm00001d000095, Zm00001d021525, Zm00001d016844	10/1077	10/3066	2.78366e-05	Zm00001d044106, Zm00001d007345, Zm00001d021525	3	Zm00001d007705, Zm00001d001866, Zm00001d043442, Zm00001d012394, Zm00001d046440, Zm00001d000095, Zm00001d016844	7
ko00904	Metabolism	Metabolism of terpenoids and polyketides	Diterpenoid biosynthesis	Zm00001d024514, Zm00001d024875, Zm00001d045563, Zm00001d034898, Zm00001d048865, Zm00001d037565, Zm00001d002100, Zm00001d049957, Zm00001d040737, Zm00001d018839	10/1077	10/3066	2.78366e-05	Zm00001d045563, Zm00001d037565, Zm00001d049957	3	Zm00001d024514, Zm00001d024875, Zm00001d034898, Zm00001d048865, Zm00001d002100, Zm00001d040737, Zm00001d018839	7
ko04933	Human Diseases	Endocrine and metabolic disease	AGE-RAGE signaling pathway in diabetic complications	Zm00001d001936, Zm00001d047447, Zm00001d028984, Zm00001d005547, Zm00001d022526, Zm00001d037015, Zm00001d023402, Zm00001d016175, Zm00001d018465, Zm00001d005087	10/1077	10/3066	2.78366e-05	Zm00001d028984, Zm00001d022526, Zm00001d018465, Zm00001d005087	4	Zm00001d001936, Zm00001d047447, Zm00001d005547, Zm00001d037015, Zm00001d023402, Zm00001d016175	6
ko03050	Genetic Information Processing	Folding, sorting and degradation	Proteasome	Zm00001d033344, Zm00001d003257, Zm00001d024319, Zm00001d043137, Zm00001d023314, Zm00001d020512, Zm00001d022626, Zm00001d004440, Zm00001d002146, Zm00001d002455	10/1077	10/3066	2.78366e-05	Zm00001d033344, Zm00001d023314	2	Zm00001d003257, Zm00001d024319, Zm00001d043137, Zm00001d020512, Zm00001d022626, Zm00001d004440, Zm00001d002146, Zm00001d002455	8
ko00100	Metabolism	Lipid metabolism	Steroid biosynthesis	Zm00001d014887, Zm00001d019139, Zm00001d048585, Zm00001d027548, Zm00001d008569, Zm00001d029810, Zm00001d035503, Zm00001d011765, Zm00001d035392	9/1077	9/3066	7.96785e-05		0	Zm00001d014887, Zm00001d019139, Zm00001d048585, Zm00001d027548, Zm00001d008569, Zm00001d029810, Zm00001d035503, Zm00001d011765, Zm00001d035392	9
ko00330	Metabolism	Amino acid metabolism	Arginine and proline metabolism	Zm00001d026586, Zm00001d001883, Zm00001d033228, Zm00001d051056, Zm00001d016198, Zm00001d046112, Zm00001d024908, Zm00001d043681, Zm00001d004287	9/1077	9/3066	7.96785e-05	Zm00001d001883, Zm00001d033228, Zm00001d051056, Zm00001d046112, Zm00001d024908	5	Zm00001d026586, Zm00001d016198, Zm00001d043681, Zm00001d004287	4
ko00531	Metabolism	Glycan biosynthesis and metabolism	Glycosaminoglycan degradation	Zm00001d035598, Zm00001d011928, Zm00001d038196, Zm00001d048783, Zm00001d009030, Zm00001d021895, Zm00001d032022, Zm00001d016632, Zm00001d042781	9/1077	9/3066	7.96785e-05	Zm00001d048783, Zm00001d032022, Zm00001d016632, Zm00001d042781	4	Zm00001d035598, Zm00001d011928, Zm00001d038196, Zm00001d009030, Zm00001d021895	5
ko00604	Metabolism	Glycan biosynthesis and metabolism	Glycosphingolipid biosynthesis - ganglio series	Zm00001d035598, Zm00001d038196, Zm00001d048783, Zm00001d009030, Zm00001d021895, Zm00001d032022, Zm00001d004915, Zm00001d016632, Zm00001d042781	9/1077	9/3066	7.96785e-05	Zm00001d048783, Zm00001d032022, Zm00001d016632, Zm00001d042781	4	Zm00001d035598, Zm00001d038196, Zm00001d009030, Zm00001d021895, Zm00001d004915	5
ko00511	Metabolism	Glycan biosynthesis and metabolism	Other glycan degradation	Zm00001d035598, Zm00001d038196, Zm00001d048783, Zm00001d009030, Zm00001d021895, Zm00001d032022, Zm00001d016632, Zm00001d006161, Zm00001d042781	9/1077	9/3066	7.96785e-05	Zm00001d048783, Zm00001d032022, Zm00001d016632, Zm00001d042781	4	Zm00001d035598, Zm00001d038196, Zm00001d009030, Zm00001d021895, Zm00001d006161	5
ko00195	Metabolism	Energy metabolism	Photosynthesis	Zm00001d034345, Zm00001d018623, Zm00001d005458, Zm00001d008706, Zm00001d025874, Zm00001d042049, Zm00001d035002, Zm00001d021703	8/1077	8/3066	0.00022793	Zm00001d018623, Zm00001d005458, Zm00001d008706, Zm00001d025874, Zm00001d035002, Zm00001d021703	6	Zm00001d034345, Zm00001d042049	2
ko00410	Metabolism	Metabolism of other amino acids	beta-Alanine metabolism	Zm00001d026586, Zm00001d001883, Zm00001d046112, Zm00001d006293, Zm00001d006232, Zm00001d022647, Zm00001d043681, Zm00001d009944	8/1077	8/3066	0.00022793	Zm00001d001883, Zm00001d046112, Zm00001d009944	3	Zm00001d026586, Zm00001d006293, Zm00001d006232, Zm00001d022647, Zm00001d043681	5
ko00130	Metabolism	Metabolism of cofactors and vitamins	Ubiquinone and other terpenoid-quinone biosynthesis	Zm00001d015356, Zm00001d043249, Zm00001d052392, Zm00001d011773, Zm00001d038613, Zm00001d019365, Zm00001d012510, Zm00001d010099	8/1077	8/3066	0.00022793	Zm00001d015356, Zm00001d012510, Zm00001d010099	3	Zm00001d043249, Zm00001d052392, Zm00001d011773, Zm00001d038613, Zm00001d019365	5
ko00220	Metabolism	Amino acid metabolism	Arginine biosynthesis	Zm00001d051804, Zm00001d022152, Zm00001d016198, Zm00001d026501, Zm00001d024908, Zm00001d048433, Zm00001d051359, Zm00001d029232	8/1077	8/3066	0.00022793	Zm00001d051804, Zm00001d024908, Zm00001d048433, Zm00001d029232	4	Zm00001d022152, Zm00001d016198, Zm00001d026501, Zm00001d051359	4
ko00250	Metabolism	Amino acid metabolism	Alanine, aspartate and glutamate metabolism	Zm00001d011610, Zm00001d051804, Zm00001d022152, Zm00001d016198, Zm00001d026501, Zm00001d044608, Zm00001d052097	7/1077	7/3066	0.000651623	Zm00001d051804, Zm00001d044608	2	Zm00001d011610, Zm00001d022152, Zm00001d016198, Zm00001d026501, Zm00001d052097	5
ko00450	Metabolism	Metabolism of other amino acids	Selenocompound metabolism	Zm00001d047166, Zm00001d000018, Zm00001d013654, Zm00001d036801, Zm00001d004513, Zm00001d038340, Zm00001d014263	7/1077	7/3066	0.000651623	Zm00001d000018, Zm00001d014263	2	Zm00001d047166, Zm00001d013654, Zm00001d036801, Zm00001d004513, Zm00001d038340	5
ko00603	Metabolism	Glycan biosynthesis and metabolism	Glycosphingolipid biosynthesis - globo and isoglobo series	Zm00001d035598, Zm00001d038196, Zm00001d023715, Zm00001d021895, Zm00001d024482, Zm00001d021262, Zm00001d004915	7/1077	7/3066	0.000651623	Zm00001d023715	1	Zm00001d035598, Zm00001d038196, Zm00001d021895, Zm00001d024482, Zm00001d021262, Zm00001d004915	6
ko00510	Metabolism	Glycan biosynthesis and metabolism	N-Glycan biosynthesis	Zm00001d012086, Zm00001d001846, Zm00001d032400, Zm00001d047562, Zm00001d032088, Zm00001d032173, Zm00001d005802	7/1077	7/3066	0.000651623	Zm00001d032173, Zm00001d005802	2	Zm00001d012086, Zm00001d001846, Zm00001d032400, Zm00001d047562, Zm00001d032088	5
ko00280	Metabolism	Amino acid metabolism	Valine, leucine and isoleucine degradation	Zm00001d040721, Zm00001d009779, Zm00001d031212, Zm00001d043156, Zm00001d027383, Zm00001d048494, Zm00001d003312	7/1077	7/3066	0.000651623	Zm00001d043156, Zm00001d003312	2	Zm00001d040721, Zm00001d009779, Zm00001d031212, Zm00001d027383, Zm00001d048494	5
ko00960	Metabolism	Biosynthesis of other secondary metabolites	Tropane, piperidine and pyridine alkaloid biosynthesis	Zm00001d016198, Zm00001d006293, Zm00001d006232, Zm00001d048723, Zm00001d022647, Zm00001d048590, Zm00001d009944	7/1077	7/3066	0.000651623	Zm00001d009944	1	Zm00001d016198, Zm00001d006293, Zm00001d006232, Zm00001d048723, Zm00001d022647, Zm00001d048590	6
ko00905	Metabolism	Metabolism of terpenoids and polyketides	Brassinosteroid biosynthesis	Zm00001d005823, Zm00001d050097, Zm00001d024574, Zm00001d049643, Zm00001d003349, Zm00001d039650, Zm00001d022351	7/1077	7/3066	0.000651623	Zm00001d024574	1	Zm00001d005823, Zm00001d050097, Zm00001d049643, Zm00001d003349, Zm00001d039650, Zm00001d022351	6
ko00073	Metabolism	Lipid metabolism	Cutin, suberine and wax biosynthesis	Zm00001d012274, Zm00001d017528, Zm00001d032284, Zm00001d030494, Zm00001d046865, Zm00001d017251	6/1077	6/3066	0.00186178	Zm00001d012274, Zm00001d017528, Zm00001d032284, Zm00001d046865	4	Zm00001d030494, Zm00001d017251	2
ko00071	Metabolism	Lipid metabolism	Fatty acid degradation	Zm00001d044016, Zm00001d031212, Zm00001d053009, Zm00001d027995, Zm00001d045606, Zm00001d003312	6/1077	6/3066	0.00186178	Zm00001d044016, Zm00001d003312	2	Zm00001d031212, Zm00001d053009, Zm00001d027995, Zm00001d045606	4
ko00730	Metabolism	Metabolism of cofactors and vitamins	Thiamine metabolism	Zm00001d041112, Zm00001d044103, Zm00001d024051, Zm00001d027502, Zm00001d037916, Zm00001d016303	6/1077	6/3066	0.00186178	Zm00001d037916	1	Zm00001d041112, Zm00001d044103, Zm00001d024051, Zm00001d027502, Zm00001d016303	5
ko00901	Metabolism	Biosynthesis of other secondary metabolites	Indole alkaloid biosynthesis	Zm00001d007351, Zm00001d037828, Zm00001d033044, Zm00001d036237, Zm00001d008934, Zm00001d027947	6/1077	6/3066	0.00186178	Zm00001d007351, Zm00001d027947	2	Zm00001d037828, Zm00001d033044, Zm00001d036237, Zm00001d008934	4
ko00750	Metabolism	Metabolism of cofactors and vitamins	Vitamin B6 metabolism	Zm00001d013845, Zm00001d043780, Zm00001d007936, Zm00001d007858, Zm00001d003086, Zm00001d016301	6/1077	6/3066	0.00186178	Zm00001d013845	1	Zm00001d043780, Zm00001d007936, Zm00001d007858, Zm00001d003086, Zm00001d016301	5
ko00780	Metabolism	Metabolism of cofactors and vitamins	Biotin metabolism	Zm00001d049975, Zm00001d045027, Zm00001d037108, Zm00001d025201, Zm00001d010180, Zm00001d006796	6/1077	6/3066	0.00186178		0	Zm00001d049975, Zm00001d045027, Zm00001d037108, Zm00001d025201, Zm00001d010180, Zm00001d006796	6
ko00970	Genetic Information Processing	Translation	Aminoacyl-tRNA biosynthesis	Zm00001d053055, Zm00001d038218, Zm00001d005995, Zm00001d040554, Zm00001d012810, Zm00001d007935	6/1077	6/3066	0.00186178	Zm00001d040554, Zm00001d012810	2	Zm00001d053055, Zm00001d038218, Zm00001d005995, Zm00001d007935	4
ko00950	Metabolism	Biosynthesis of other secondary metabolites	Isoquinoline alkaloid biosynthesis	Zm00001d016198, Zm00001d006293, Zm00001d006232, Zm00001d022647, Zm00001d027947, Zm00001d009944	6/1077	6/3066	0.00186178	Zm00001d027947, Zm00001d009944	2	Zm00001d016198, Zm00001d006293, Zm00001d006232, Zm00001d022647	4
ko00908	Metabolism	Metabolism of terpenoids and polyketides	Zeatin biosynthesis	Zm00001d020418, Zm00001d004013, Zm00001d019258, Zm00001d038921, Zm00001d019265, Zm00001d005239	6/1077	6/3066	0.00186178	Zm00001d019258	1	Zm00001d020418, Zm00001d004013, Zm00001d038921, Zm00001d019265, Zm00001d005239	5
ko03060	Genetic Information Processing	Folding, sorting and degradation	Protein export	Zm00001d026703, Zm00001d028826, Zm00001d041422, Zm00001d034167, Zm00001d036708, Zm00001d028748	6/1077	6/3066	0.00186178	Zm00001d026703, Zm00001d028748	2	Zm00001d028826, Zm00001d041422, Zm00001d034167, Zm00001d036708	4
ko03410	Genetic Information Processing	Replication and repair	Base excision repair	Zm00001d051995, Zm00001d005767, Zm00001d016581, Zm00001d018415, Zm00001d020034	5/1077	5/3066	0.00531615		0	Zm00001d051995, Zm00001d005767, Zm00001d016581, Zm00001d018415, Zm00001d020034	5
ko00650	Metabolism	Carbohydrate metabolism	Butanoate metabolism	Zm00001d031212, Zm00001d043156, Zm00001d027383, Zm00001d048494, Zm00001d052097	5/1077	5/3066	0.00531615	Zm00001d043156	1	Zm00001d031212, Zm00001d027383, Zm00001d048494, Zm00001d052097	4
ko00515	Metabolism	Glycan biosynthesis and metabolism	Mannose type O-glycan biosynthesis	Zm00001d037041, Zm00001d046093, Zm00001d030391, Zm00001d008526, Zm00001d016101	5/1077	5/3066	0.00531615	Zm00001d008526	1	Zm00001d037041, Zm00001d046093, Zm00001d030391, Zm00001d016101	4
ko03020	Genetic Information Processing	Transcription	RNA polymerase	Zm00001d038489, Zm00001d041609, Zm00001d022478, Zm00001d004483, Zm00001d004096	5/1077	5/3066	0.00531615	Zm00001d004483, Zm00001d004096	2	Zm00001d038489, Zm00001d041609, Zm00001d022478	3
ko01040	Metabolism	Lipid metabolism	Biosynthesis of unsaturated fatty acids	Zm00001d025201, Zm00001d045606, Zm00001d017841, Zm00001d006796, Zm00001d003312	5/1077	5/3066	0.00531615	Zm00001d003312	1	Zm00001d025201, Zm00001d045606, Zm00001d017841, Zm00001d006796	4
ko00670	Metabolism	Metabolism of cofactors and vitamins	One carbon pool by folate	Zm00001d049234, Zm00001d002258, Zm00001d003658, Zm00001d009738	4/1077	4/3066	0.0151706		0	Zm00001d049234, Zm00001d002258, Zm00001d003658, Zm00001d009738	4
ko00920	Metabolism	Energy metabolism	Sulfur metabolism	Zm00001d047166, Zm00001d021596, Zm00001d004513, Zm00001d014263	4/1077	4/3066	0.0151706	Zm00001d021596, Zm00001d014263	2	Zm00001d047166, Zm00001d004513	2
ko00261	Metabolism	Biosynthesis of other secondary metabolites	Monobactam biosynthesis	Zm00001d019988, Zm00001d004513, Zm00001d005535, Zm00001d014263	4/1077	4/3066	0.0151706	Zm00001d014263	1	Zm00001d019988, Zm00001d004513, Zm00001d005535	3
ko00062	Metabolism	Lipid metabolism	Fatty acid elongation	Zm00001d046444, Zm00001d033637, Zm00001d009354, Zm00001d047190	4/1077	4/3066	0.0151706		0	Zm00001d046444, Zm00001d033637, Zm00001d009354, Zm00001d047190	4
ko04136	Cellular Processes	Transport and catabolism	Autophagy - other	Zm00001d045692, Zm00001d011347, Zm00001d051912, Zm00001d027651	4/1077	4/3066	0.0151706	Zm00001d045692, Zm00001d011347, Zm00001d027651	3	Zm00001d051912	1
ko00640	Metabolism	Carbohydrate metabolism	Propanoate metabolism	Zm00001d040721, Zm00001d009779, Zm00001d031212, Zm00001d051129	4/1077	4/3066	0.0151706		0	Zm00001d040721, Zm00001d009779, Zm00001d031212, Zm00001d051129	4
ko00402	Metabolism	Biosynthesis of other secondary metabolites	Benzoxazinoid biosynthesis	Zm00001d048705, Zm00001d049181, Zm00001d041328, Zm00001d048634	4/1077	4/3066	0.0151706	Zm00001d041328	1	Zm00001d048705, Zm00001d049181, Zm00001d048634	3
ko00333	Metabolism	Biosynthesis of other secondary metabolites	Prodigiosin biosynthesis	Zm00001d049975, Zm00001d028787, Zm00001d025201, Zm00001d006796	4/1077	4/3066	0.0151706		0	Zm00001d049975, Zm00001d028787, Zm00001d025201, Zm00001d006796	4
ko00400	Metabolism	Amino acid metabolism	Phenylalanine, tyrosine and tryptophan biosynthesis	Zm00001d016198, Zm00001d050412, Zm00001d048461, Zm00001d034082	4/1077	4/3066	0.0151706		0	Zm00001d016198, Zm00001d050412, Zm00001d048461, Zm00001d034082	4
ko00592	Metabolism	Lipid metabolism	alpha-Linolenic acid metabolism	Zm00001d039695, Zm00001d049594, Zm00001d045606, Zm00001d003312	4/1077	4/3066	0.0151706	Zm00001d049594, Zm00001d003312	2	Zm00001d039695, Zm00001d045606	2
ko00514	Metabolism	Glycan biosynthesis and metabolism	Other types of O-glycan biosynthesis	Zm00001d006640, Zm00001d040060, Zm00001d028576, Zm00001d011838	4/1077	4/3066	0.0151706	Zm00001d011838	1	Zm00001d006640, Zm00001d040060, Zm00001d028576	3
ko00790	Metabolism	Metabolism of cofactors and vitamins	Folate biosynthesis	Zm00001d016006, Zm00001d046979, Zm00001d006341, Zm00001d052731	4/1077	4/3066	0.0151706	Zm00001d046979, Zm00001d006341	2	Zm00001d016006, Zm00001d052731	2
ko00310	Metabolism	Amino acid metabolism	Lysine degradation	Zm00001d031212, Zm00001d009134, Zm00001d051126	3/1077	3/3066	0.0432658		0	Zm00001d031212, Zm00001d009134, Zm00001d051126	3
ko00770	Metabolism	Metabolism of cofactors and vitamins	Pantothenate and CoA biosynthesis	Zm00001d031929, Zm00001d039454, Zm00001d011535	3/1077	3/3066	0.0432658	Zm00001d011535	1	Zm00001d031929, Zm00001d039454	2
ko00760	Metabolism	Metabolism of cofactors and vitamins	Nicotinate and nicotinamide metabolism	Zm00001d039454, Zm00001d038085, Zm00001d034725	3/1077	3/3066	0.0432658		0	Zm00001d039454, Zm00001d038085, Zm00001d034725	3
ko00565	Metabolism	Lipid metabolism	Ether lipid metabolism	Zm00001d013244, Zm00001d005770, Zm00001d006262	3/1077	3/3066	0.0432658	Zm00001d013244	1	Zm00001d005770, Zm00001d006262	2
ko00196	Metabolism	Energy metabolism	Photosynthesis - antenna proteins	Zm00001d039040, Zm00001d020002, Zm00001d026599	3/1077	3/3066	0.0432658	Zm00001d039040, Zm00001d020002	2	Zm00001d026599	1
ko00944	Metabolism	Biosynthesis of other secondary metabolites	Flavone and flavonol biosynthesis	Zm00001d016091, Zm00001d052042, Zm00001d039642	3/1077	3/3066	0.0432658	Zm00001d039642	1	Zm00001d016091, Zm00001d052042	2
