# Supplementary material for: Integrative Transcriptome and Metabolome Analysis Identifies Potential Pathways Associated with Cadmium Tolerance in Two Maize Inbred Lines
Source: Plants (Basel). 2025 Jun 16;14(12):1853. doi: 10.3390/plants14121853 (PMC12196682; doi:10.3390/plants14121853)
Supplement: Supplementary file 1 [file plants-14-01853-s001.zip › Table S4. The differentially accumulated metabolites (DAMs) in C7_2 and Z58 under control and Cd stress.xlsx]

## Sheet: C7_2
Table S4-1. The differentially accumulated metabolites (DAMs) in C7_2 under control and Cd stress
ID	C7_2_CK1	C7_2_CK2	C7_2_CK3	C7_2_CK4	C7_2_CK5	C7_2_CK6	C7_2_T1	C7_2_T2	C7_2_T3	C7_2_T4	C7_2_T5	C7_2_T6	Ratio	t.tesTp.value	wilcox.tesTp.value	t.tesTp.value_BHcorrect	wilcox.tesTp.value_BHcorrect	VIP	cv	regulated	MZ	RT	MS2Metabolite	MS2superclass	MS2class	MS2hmdb	MS2kegg	MS2keggPathway
neg-M132T39	2.55661e+07	1.9178e+07	2.00873e+07	2.05087e+07	2.48596e+07	2.26641e+07	4.13136e+07	3.76912e+07	4.78169e+07	3.92417e+07	4.04006e+07	5.26124e+07	1.94994	3.18342e-06	0.0021645	0.000227283	0.0217147	1.40486	0.028241	up	132.03	0.65046	L-Aspartic acid	Organic acids and derivatives	Carboxylic acids and derivatives	HMDB0000191	C00049	(map00220)Arginine biosynthesis;(map00250)Alanine, aspartate and glutamate metabolism;(map00260)Glycine, serine and threonine metabolism;(map00261)Monobactam biosynthesis;(map00270)Cysteine and methionine metabolism;(map00300)Lysine biosynthesis;(map00340)Histidine metabolism;(map00410)beta-Alanine metabolism;(map00460)Cyanoamino acid metabolism;(map00710)Carbon fixation in photosynthetic organis…
neg-M134T116	2.61789e+07	1.38086e+07	8.48561e+06	1.48792e+07	1.65573e+07	8.70983e+06	5.85043e+06	6.84244e+06	1.25894e+07	6.77341e+06	6.30167e+06	7.93404e+06	0.522362	0.0170576	0.00865801	0.0953613	0.0566457	1.09028	0.0589722	down	134.047	1.93205	Adenine	Organoheterocyclic compounds	Imidazopyrimidines	HMDB0000034	C00147	(map00230)Purine metabolism;(map00908)Zeatin biosynthesis;(map01100)Metabolic pathways
neg-M135T250	1.68978e+06	2.93859e+06	2.58543e+06	2.38554e+06	1.59534e+06	1.20601e+06	956435	956131	961696	1.04448e+06	1.06491e+06	1.19079e+06	0.497911	0.00447583	0.0021645	0.0394108	0.0217147	1.17435	0.315805	down	135.045	4.16405	M-toluic Acid	Benzenoids	Benzene and substituted derivatives	HMDB0062810	C07211	(map00622)Xylene degradation;(map01100)Metabolic pathways;(map01120)Microbial metabolism in diverse environments;(map01220)Degradation of aromatic compounds
neg-M135T267	1.02764e+06	1.07135e+06	1.12103e+06	920097	772791	624072	1.93826e+06	1.33705e+06	2.24253e+06	2.0535e+06	1.43908e+06	1.81648e+06	1.95538	0.000299752	0.0021645	0.0055467	0.0217147	1.19403	0.0703909	up	135.045	4.44863	2-Hydroxy-4-methylbenzaldehyde	Benzenoids	Benzene and substituted derivatives	HMDB0032603	null	-
neg-M137T194	980195	313230	792676	454929	547990	628429	1.56304e+06	617395	898518	749709	1.33095e+06	1.5678e+06	1.80969	0.0281461	0.0649351	0.130171	0.207161	1.10313	0.35396	up	137.025	3.23022	4-Hydroxybenzoic acid	Benzenoids	Benzene and substituted derivatives	HMDB0000500	C00156	(map00130)Ubiquinone and other terpenoid-quinone biosynthesis;(map00360)Phenylalanine metabolism;(map00362)Benzoate degradation;(map00363)Bisphenol degradation;(map00623)Toluene degradation;(map00627)Aminobenzoate degradation;(map01061)Biosynthesis of phenylpropanoids;(map01100)Metabolic pathways;(map01110)Biosynthesis of secondary metabolites;(map01120)Microbial metabolism in diverse environment…
neg-M143T268	2.7587e+06	1.67657e+06	1.11816e+06	1.4783e+06	2.47626e+06	2.26162e+06	483872	446166	1.68921e+06	815734	603442	822855	0.413037	0.00368426	0.0151515	0.034516	0.0820029	1.37268	0.129009	down	143.108	4.46686	1,1-Dimethoxy-trans-2-hexene	Organooxygen compounds	Ethers	HMDB0032225	null	-
neg-M145T43	2.8784e+07	1.8391e+07	1.10389e+07	1.20853e+07	1.49092e+07	1.40843e+07	5.35822e+06	4.23912e+06	6.54759e+06	4.06757e+06	4.5936e+06	3.52107e+06	0.28529	6.34574e-05	0.0021645	0.00184608	0.0217147	1.88535	0.0513266	down	145.062	0.714958	L-Glutamine	Organic acids and derivatives	Carboxylic acids and derivatives	HMDB0000641	C00064	(map00220)Arginine biosynthesis;(map00230)Purine metabolism;(map00240)Pyrimidine metabolism;(map00250)Alanine, aspartate and glutamate metabolism;(map00471)D-Glutamine and D-glutamate metabolism;(map00630)Glyoxylate and dicarboxylate metabolism;(map00910)Nitrogen metabolism;(map00970)Aminoacyl-tRNA biosynthesis;(map01060)Biosynthesis of plant secondary metabolites;(map01100)Metabolic pathways;(ma…
neg-M160T267	145603	210693	196319	179522	234941	499819	88690.9	117946	84986.9	106776	144920	113305	0.447628	0.00631087	0.0021645	0.0497797	0.0217147	1.35251	0.105712	down	160.041	4.45716	1H-Indole-3-carboxylic acid	Organoheterocyclic compounds	Indoles and derivatives	HMDB0003320	C19837	-
neg-M161T359	187360	214251	250373	147975	168968	120471	280274	667381	716840	594996	495864	737028	3.20579	0.000144424	0.0021645	0.0032691	0.0217147	1.9806	0.0487704	up	160.957	5.98857	3,4-Dichlorophenol	Benzenoids	Benzene and substituted derivatives	NA	C14462	-
neg-M164T154	5.54114e+07	2.29465e+07	1.3379e+07	2.42322e+07	2.94854e+07	1.58991e+07	3.66101e+07	3.84974e+07	5.61567e+07	3.77995e+07	3.09607e+07	5.60988e+07	1.58734	0.0455559	0.025974	0.174125	0.115993	1.05731	0.0285175	up	164.072	2.57013	L-(-)-Phenylalanine	Organic acids and derivatives	Carboxylic acids and derivatives	NA	NA	-
neg-M167T355	483958	1.06533e+06	920369	606958	566951	611241	1.14744e+06	2.18009e+06	2.22818e+06	1.98406e+06	1.69515e+06	2.34584e+06	2.7218	0.000120446	0.0021645	0.00287444	0.0217147	1.66663	0.103519	up	167.108	5.92473	gamma-Diosphenol	Lipids and lipid-like molecules	Prenol lipids	HMDB0037014	null	-
neg-M167T372	324957	530478	568110	459059	523641	474582	1.15471e+06	1.57903e+06	1.45222e+06	1.56802e+06	1.62619e+06	1.61579e+06	3.1227	1.29207e-06	0.0021645	0.000131922	0.0217147	1.78408	0.459988	up	167.108	6.20075	4-Isopropyl-3-cyclohexene-1-carboxylic acid	Lipids and lipid-like molecules	Prenol lipids	HMDB0037175	null	-
neg-M167T73	1.29717e+06	809865	1.00149e+06	673128	1.0943e+06	1.24031e+06	1.65133e+06	1.24756e+06	2.41963e+06	1.22576e+06	2.01717e+06	1.67072e+06	1.67294	0.00678046	0.0151515	0.0521235	0.0820029	1.01319	0.110229	up	167.021	1.2146	Uric acid	Organoheterocyclic compounds	Imidazopyrimidines	HMDB0000289	C00366	(map00230)Purine metabolism;(map01100)Metabolic pathways;(map01120)Microbial metabolism in diverse environments;(map04976)Bile secretion
neg-M181T45	1.39914e+06	1.90196e+06	4.30684e+06	3.61896e+06	1.89187e+06	5.10006e+06	8.20862e+06	5.80189e+06	3.39145e+06	6.63373e+06	9.41462e+06	5.11761e+06	2.11693	0.012974	0.0151515	0.0802576	0.0820029	1.13719	0.0650232	up	181.072	0.74326	D-(-)-Mannitol	Organic oxygen compounds	Organooxygen compounds	HMDB0000765	C00392	(map00051)Fructose and mannose metabolism;(map02010)ABC transporters;(map02060)Phosphotransferase system (PTS)
neg-M193T241	2.60462e+07	3.10375e+07	2.98551e+07	2.41854e+07	2.65855e+07	2.8077e+07	6.35773e+07	7.37114e+07	5.96412e+07	6.44453e+07	6.53401e+07	7.02643e+07	2.39452	9.88254e-09	0.0021645	1.0911e-05	0.0217147	1.55384	0.0216253	up	193.051	4.01565	trans-4-Hydroxy-3-methoxycinnamate	Phenylpropanoids and polyketides	Cinnamic acids and derivatives	HMDB0000954	C01494	(map00940)Phenylpropanoid biosynthesis;(map01061)Biosynthesis of phenylpropanoids;(map01100)Metabolic pathways;(map01110)Biosynthesis of secondary metabolites
neg-M206T180	990536	471795	332811	729309	498648	355970	924510	937013	1.49665e+06	1.06805e+06	750457	1.60488e+06	2.00693	0.00668606	0.0151515	0.0516527	0.0820029	1.33044	0.0603649	up	206.083	3.00455	N-Acetyl-L-phenylalanine	Organic acids and derivatives	Carboxylic acids and derivatives	HMDB0000512	C03519	(map00360)Phenylalanine metabolism
neg-M207T321	2.73519e+06	5.44646e+06	6.17881e+06	2.00238e+06	2.57918e+06	2.073e+06	5.43018e+06	5.73341e+06	4.14382e+06	5.92943e+06	5.10843e+06	1.19401e+07	1.82181	0.0285298	0.132035	0.131131	0.32196	1.09677	0.0380544	up	207.067	5.35622	trans-3,5-Dimethoxy-4-hydroxycinnamaldehyde	Unknown	-	NA	C05610	(map00940)Phenylpropanoid biosynthesis;(map01061)Biosynthesis of phenylpropanoids;(map01100)Metabolic pathways;(map01110)Biosynthesis of secondary metabolites
neg-M208T294	6.82302e+06	1.09276e+07	1.36775e+07	1.30944e+07	6.98646e+06	7.86982e+06	2.63008e+06	8846.7	2.61086e+06	5395.26	2.89938e+06	2.69356e+06	0.182693	0.0495732	0.0021645	0.183187	0.0217147	2.61785	0.037082	down	208.078	4.89693	2-Hydroxyiminostilbene	Organoheterocyclic compounds	Benzazepines	HMDB0060652	C16604	(map00982)Drug metabolism - cytochrome P450
neg-M211T177	3.43548e+06	1.68439e+06	1.10317e+06	2.09126e+06	2.58207e+06	711281	563701	657341	757466	816892	787535	1.14613e+06	0.407409	0.0177766	0.0411255	0.0980057	0.154232	1.10256	0.0471132	down	211.098	2.94233	2-Amino-3,4-dimethylimidazo[4,5-f]quinoline	Organoheterocyclic compounds	Quinolines and derivatives	HMDB0029707	C19254	-
neg-M221T281	3.92816e+06	4.16261e+06	1.95982e+06	1.59347e+06	3.85347e+06	2.57394e+06	502372	737356	718883	1.02145e+06	861680	908188	0.262841	0.00013552	0.0021645	0.00312115	0.0217147	2.07584	0.0406029	down	221.082	4.68037	Monoisobutyl phthalate	Benzenoids	Benzene and substituted derivatives	HMDB0002056	NA	-
neg-M223T240	79247.5	214117	461057	152678	221381	202864	609108	720930	493168	261077	1.437e+06	536620	3.04798	0.00642783	0.004329	0.0503386	0.0351219	1.53511	0.0851097	up	223.062	3.99615	Sinapic acid	Phenylpropanoids and polyketides	Cinnamic acids and derivatives	HMDB0032616	C00482	(map00940)Phenylpropanoid biosynthesis;(map01061)Biosynthesis of phenylpropanoids;(map01100)Metabolic pathways;(map01110)Biosynthesis of secondary metabolites
neg-M237T357	4.47052e+06	4.44917e+06	3.83135e+06	4.33313e+06	3.9786e+06	4.23734e+06	1.43049e+07	1.916e+07	2.0358e+07	1.86719e+07	1.64518e+07	2.30354e+07	4.42614	4.72752e-07	0.0021645	6.89897e-05	0.0217147	2.30989	0.0445942	up	237.15	5.94675	Geranyl acetoacetate	Lipids and lipid-like molecules	Fatty Acyls	HMDB0038256	null	-
neg-M239T494	2.1516e+07	2.0298e+07	3.11341e+07	2.79913e+07	1.96489e+07	2.38656e+07	4.10299e+07	3.84141e+07	2.07375e+07	4.92101e+07	4.95245e+07	4.05004e+07	1.65739	0.0127067	0.025974	0.0792966	0.115993	1.07629	0.0475046	up	239.202	8.23566	9-Pentadecenoic acid	Lipids and lipid-like molecules	Fatty Acyls	HMDB0029765	null	-
neg-M241T525	9.0024e+07	9.69888e+07	1.19484e+08	1.05786e+08	8.61422e+07	1.77157e+08	1.94027e+08	2.18153e+08	1.16179e+08	2.38468e+08	2.70371e+08	1.72162e+08	1.7901	0.00526893	0.0151515	0.0440191	0.0820029	1.33758	0.211852	up	241.218	8.75652	Pentadecanoic acid	Lipids and lipid-like molecules	Fatty Acyls	HMDB0000826	C16537	-
neg-M241T574	1.82458e+07	2.08826e+07	2.31128e+07	1.95389e+07	2.62129e+07	2.20731e+07	4.01806e+07	4.33078e+07	3.24061e+07	4.39886e+07	4.20594e+07	3.44701e+07	1.81763	1.06288e-05	0.0021645	0.00053409	0.0217147	1.33992	0.216921	up	241.218	9.56178	13-Methylmyristic acid	Lipids and lipid-like molecules	Fatty Acyls	HMDB0061707	null	-
neg-M244T169	5.79872e+06	3.76622e+06	3.25303e+06	3.69685e+06	4.93464e+06	2.38908e+06	7.15577e+06	7.14152e+06	1.5474e+07	1.03509e+07	8.71211e+06	1.5826e+07	2.71243	0.000520599	0.0021645	0.00835249	0.0217147	1.37206	0.0583032	up	244.083	2.81102	3-Methyl-3H-imidazo[4,5-f]quinoxalin-2-amine	Organoheterocyclic compounds	Diazanaphthalenes	HMDB0040443	null	-
neg-M247T317	979870	606374	418458	382636	526598	512108	1.52441e+06	1.57437e+06	1.37034e+06	1.15616e+06	674439	830511	2.08119	0.00375909	0.00865801	0.0349685	0.0566457	1.34412	0.104695	up	247.134	5.2912	Atractylenolide III	Lipids and lipid-like molecules	Prenol lipids	NA	NA	-
neg-M247T337	1.17334e+06	1.25554e+06	965517	1.20356e+06	2.06281e+06	909208	1.82248e+06	2.54083e+06	1.90814e+06	2.05532e+06	2.45809e+06	3.92118e+06	1.94268	0.00235666	0.0151515	0.0251127	0.0820029	1.17252	0.0253628	up	247.134	5.61435	Atractylenolide III	Lipids and lipid-like molecules	Prenol lipids	NA	NA	-
neg-M263T366	1.1625e+06	1.90754e+06	2.7201e+06	2.40902e+06	1.17405e+06	2.01609e+06	10171.1	11333.1	73254.9	110977	33228.5	100157	0.0297755	0.000145014	0.0021645	0.00327813	0.0217147	3.22681	0.0387651	down	263.133	6.09825	2-cis-4-trans-Abscisic acid	Unknown	-	NA	NA	-
neg-M265T385	1.79765e+06	2.01733e+06	2.26259e+06	1.88608e+06	1.98524e+06	2.38649e+06	2.59619e+06	3.03715e+06	3.07669e+06	3.76024e+06	3.3234e+06	3.71463e+06	1.58149	0.000113288	0.0021645	0.00274956	0.0217147	1.09773	0.0459968	up	265.181	6.4243	8S-Hydroxy-4Z,6E,10Z-hexadecatrienoic acid	Unknown	-	NA	NA	-
neg-M271T502	8.67817e+07	1.26989e+08	2.5625e+07	1.14333e+08	7.13484e+07	8.31019e+07	3.14737e+07	1.68274e+07	1.81213e+07	2.50897e+06	6.20984e+07	5.87983e+07	0.373546	0.0471516	0.0151515	0.177883	0.0820029	1.72243	0.439326	down	271.228	8.37482	16-Hydroxyhexadecanoic acid	Lipids and lipid-like molecules	Fatty Acyls	HMDB0006294	NA	-
neg-M279T566	5.44529e+08	3.98883e+08	2.53219e+08	2.4429e+08	3.26464e+08	2.51755e+08	2.07149e+08	2.25387e+08	2.59646e+08	1.89493e+08	1.63506e+08	2.27094e+08	0.630108	0.0215007	0.0151515	0.11038	0.0820029	1.05372	0.0574209	down	279.233	9.44062	Octadecadienoate	Lipids and lipid-like molecules	Fatty Acyls	HMDB0062784	null	-
neg-M285T480	2.95453e+06	2.33311e+06	6.13216e+06	2.99047e+06	3.26553e+06	5.04437e+06	7.71515e+06	8.2872e+06	5.28431e+06	9.06728e+06	8.24845e+06	7.78491e+06	2.04168	0.00232424	0.004329	0.0249379	0.0351219	1.21441	0.37388	up	285.244	8.00659	12-hydroxyheptadecanoic acid	Lipids and lipid-like molecules	Fatty Acyls	HMDB0061663	null	-
neg-M295T342	105229	128840	74463	77252.1	64354.5	86078	123515	268224	397959	400834	415492	451594	3.83729	0.000594544	0.004329	0.00920282	0.0351219	1.58397	0.151695	up	295.138	5.69224	Cryptotanshinone	Lipids and lipid-like molecules	Prenol lipids	HMDB0035220	null	-
neg-M295T448	1.0629e+08	9.15151e+07	4.50221e+07	4.24952e+07	4.66733e+07	4.72925e+07	2.6596e+07	2.99767e+07	2.87535e+07	2.5935e+07	2.65471e+07	3.28992e+07	0.450073	0.00627153	0.0021645	0.0495677	0.0217147	1.40705	0.0733536	down	295.228	7.4664	13-HODE	Lipids and lipid-like molecules	Fatty Acyls	HMDB0061708	null	-
neg-M297T364	1.08342e+07	5.08067e+06	7.25477e+06	6.14541e+06	4.01382e+06	4.79807e+06	1.54088e+07	1.4013e+07	1.60502e+07	1.57703e+07	1.72098e+07	1.60186e+07	2.47779	0.000957115	0.0021645	0.0130783	0.0217147	1.51025	0.038568	up	297.153	6.07475	2,9-Dimethyl-2,9-diazatricyclo[10.2.2.25,8]octadeca-5,7,12,14,15,17-hexaene-3,10-diol, 9CI	Organonitrogen compounds	Amines	HMDB0038832	null	-
neg-M297T562	3.24888e+06	2.68388e+06	3.63444e+06	3.77841e+06	2.93138e+06	3.95432e+06	5.24293e+06	6.43485e+06	7.9023e+06	7.31637e+06	6.81093e+06	9.08766e+06	2.11529	2.48263e-05	0.0021645	0.000951673	0.0217147	1.32878	0.478441	up	297.28	9.37052	Tuberculostearic acid	Lipids and lipid-like molecules	Fatty Acyls	HMDB0004085	C16794	-
neg-M299T323	135786	69813.5	46474.6	61757.9	51341.6	254667	480310	227399	236044	129291	123480	242886	2.32223	0.0206856	0.0930736	0.107539	0.259488	1.36565	0.223012	up	299.057	5.37968	Pratensein	Phenylpropanoids and polyketides	Isoflavonoids	HMDB0030617	C10520	(map00943)Isoflavonoid biosynthesis
neg-M303T359	388317	442420	167468	488381	365247	2.21671e+06	1.56543e+06	1.80957e+06	447611	1.78303e+06	2.2644e+06	1.35429e+06	2.26723	0.0313178	0.0649351	0.1387	0.207161	1.59909	0.116917	up	303.197	5.98388	16-Oxoandrostenediol	Lipids and lipid-like molecules	Sterol Lipids	HMDB0000322	null	-
neg-M312T291	16914.8	102409	239014	192156	152703	336941	542996	463949	361222	342406	345682	485896	2.44406	0.0401096	0.0021645	0.161409	0.0217147	1.27692	0.0363463	up	312.125	4.84219	Norisoboldine	Unknown	-	NA	NA	-
neg-M314T189	3.69452e+06	2.76102e+06	2.68314e+06	1.973e+06	2.96276e+06	1.44116e+06	981314	1.66196e+06	1.64644e+06	1.3401e+06	1.14516e+06	1.8986e+06	0.559023	0.00871488	0.0151515	0.0618519	0.0820029	1.07533	0.0254053	down	314.209	3.15177	Val-Val-Val	Organic acids and derivatives	Carboxylic acids and derivatives	HMDB0094676	null	-
neg-M325T393	4.3823e+07	2.23039e+07	3.19668e+07	2.89586e+07	2.10132e+07	2.75293e+07	7.05277e+07	7.72473e+07	8.42578e+07	8.30454e+07	1.06857e+08	9.29557e+07	2.93227	2.51857e-05	0.0021645	0.000961153	0.0217147	1.84526	0.0562949	up	325.185	6.55203	Dodecylbenzenesulfonic acid	Lipids and lipid-like molecules	Fatty Acyls	NA	NA	-
neg-M329T528	2.03784e+07	2.47432e+07	3.53784e+07	3.81525e+07	2.64989e+07	2.45335e+07	1.76395e+07	2.04811e+07	8.41889e+06	2.00938e+07	1.9965e+07	1.9699e+07	0.626439	0.0204676	0.004329	0.106794	0.0351219	1.05496	0.0566538	down	329.249	8.79468	4,8,12,15,19-Docosapentaenoic acid	Lipids and lipid-like molecules	Fatty Acyls	HMDB0039133	null	-
neg-M331T547	2.08418e+06	3.69997e+06	3.04923e+06	2.77644e+06	2.42871e+06	3.58905e+06	1.86608e+06	1.34352e+06	1.21763e+06	3.02494e+06	2.01133e+06	1.48821e+06	0.621283	0.0134079	0.0151515	0.0817382	0.0820029	1.05786	0.206943	down	331.266	9.11763	2-Methyl-5-(8-pentadecenyl)-1,3-benzenediol	Benzenoids	Phenols	HMDB0038910	null	-
neg-M341T431	804121	612276	350962	509231	826168	344572	281691	170944	93235.7	194870	254048	240316	0.358279	0.00114776	0.0021645	0.0148218	0.0217147	1.62636	0.139745	down	341.212	7.18473	17-Keto-4(Z),7(Z),10(Z),13(Z),15(E),19(Z)-docosahexaenoic acid	Lipids and lipid-like molecules	Fatty Acyls	NA	NA	-
neg-M351T380	269555	387995	736961	507269	469850	508015	2.24301e+07	2.51007e+07	1.09975e+07	2.53451e+07	2.89947e+07	2.44647e+07	47.6909	2.62333e-09	0.0021645	6.85964e-06	0.0217147	3.65822	0.0553524	up	351.221	6.33055	Lipoxin A4	Lipids and lipid-like molecules	Fatty Acyls	HMDB0004385	C06314	(map00590)Arachidonic acid metabolism;(map04080)Neuroactive ligand-receptor interaction;(map05145)Toxoplasmosis
neg-M357T566	254891	827921	1.27137e+06	935140	547289	981808	1.72048e+06	2.14525e+06	682649	2.16415e+06	2.14932e+06	1.94706e+06	2.24325	0.0178289	0.025974	0.0981678	0.115993	1.32423	0.158212	up	357.281	9.43025	Tetracosapentaenoic acid (24:5n-6)	Lipids and lipid-like molecules	Fatty Acyls	HMDB0006322	null	-
neg-M362T99	3.06569e+06	2.5887e+06	2.50137e+06	1.9568e+06	2.4466e+06	1.74704e+06	1.00709e+06	989773	1.07355e+06	1.46523e+06	1.49595e+06	1.54744e+06	0.529773	0.000351083	0.0021645	0.00622086	0.0217147	1.15548	0.0754723	down	362.051	1.64475	Guanosine 5'-monophosphate	Nucleosides, nucleotides, and analogues	-	NA	NA	-
neg-M387T175	3.34048e+06	2.59555e+06	2.13637e+06	1.90933e+06	2.45743e+06	1.48053e+06	834757	1.46146e+06	960752	652239	347617	1.02858e+06	0.379707	0.00215209	0.0021645	0.0235329	0.0217147	1.76736	0.2866	down	387.19	2.92058	Ramiprilat	Organic acids and derivatives	Carboxylic acids and derivatives	HMDB0060579	null	-
neg-M393T381	2.48488e+06	1.89007e+06	942859	1.91806e+06	2.39157e+06	1.60665e+06	86144.4	102769	746613	900673	542752	1.55395e+06	0.350086	0.0292223	0.004329	0.133153	0.0351219	1.95295	0.373903	down	393.226	6.352	bicyclo-PGE2	Lipids and lipid-like molecules	Fatty Acyls	HMDB0060054	null	-
neg-M409T314	38059.7	73938	193101	252832	258079	158122	600114	445457	117548	461580	520197	338476	2.54932	0.0286483	0.025974	0.13157	0.115993	1.12039	0.099224	up	409.115	5.23333	Aloenin	Unknown	-	NA	NA	-
neg-M435T401	2.16567e+06	2.65996e+06	7.25699e+06	7.96337e+06	2.94847e+06	8.25432e+06	1.62199e+07	1.39084e+07	2.87682e+06	1.76117e+07	1.82291e+07	1.32567e+07	2.62739	0.0297575	0.025974	0.134697	0.115993	1.52862	0.0709096	up	435.254	6.69153	1-Oleoyl-L-.alpha.-lysophosphatidic acid	Unknown	-	NA	NA	-
neg-M436T388	409579	388053	328809	489843	404419	320272	694119	1.18701e+06	325762	772232	873896	739215	1.96167	0.0152294	0.0411255	0.0889118	0.154232	1.17691	0.355148	up	436.247	6.46762	LysoPE 15:1	Lipids and lipid-like molecules	Glycerophospholipids	-	C04438	(map00564)Glycerophospholipid metabolism
neg-M438T405	36802.1	107058	475691	393659	67306.3	628336	1.61529e+06	1.92341e+06	453858	2.73477e+06	3.06683e+06	1.84909e+06	6.8135	0.00364946	0.00865801	0.034359	0.0566457	2.83251	0.229042	up	438.263	6.75324	LysoPE 15:0	Lipids and lipid-like molecules	Glycerophospholipids	HMDB11472	C04438	(map00564)Glycerophospholipid metabolism
neg-M450T394	1.2785e+06	3.05517e+06	5.97812e+06	7.30589e+06	3.04084e+06	6.27586e+06	1.39402e+07	1.31765e+07	4.87765e+06	1.51254e+07	1.95204e+07	1.45597e+07	3.01473	0.00612464	0.0151515	0.0488141	0.0820029	1.85027	0.0368184	up	450.263	6.56363	LysoPE 16:1	Lipids and lipid-like molecules	Glycerophospholipids	HMDB11474	C04438	(map00564)Glycerophospholipid metabolism
neg-M464T417	639342	1.27111e+06	3.22425e+06	3.70378e+06	1.38296e+06	3.34679e+06	6.82527e+06	5.1957e+06	1.35636e+06	5.55703e+06	9.28005e+06	5.94494e+06	2.5176	0.035215	0.025974	0.149558	0.115993	1.46689	0.0288464	up	464.279	6.94512	LysoPE 17:1	Lipids and lipid-like molecules	Glycerophospholipids	-	C04438	(map00564)Glycerophospholipid metabolism
neg-M481T367	556547	1.85918e+06	3.42441e+06	2.93181e+06	1.28182e+06	3.34211e+06	1.01218e+07	1.03275e+07	3.37006e+06	1.11338e+07	1.33315e+07	1.05735e+07	4.39375	0.00163006	0.004329	0.0192894	0.0351219	2.18648	0.0506693	up	481.259	6.11843	LysoPG 16:1; LysoPG 16:1	Lipids and lipid-like molecules	Glycerophospholipids	-	C05980	(map00564)Glycerophospholipid metabolism;(map01100)Metabolic pathways
neg-M492T466	226865	658086	856522	972289	612491	656599	2.38134e+06	2.03211e+06	581237	2.17533e+06	2.81372e+06	1.86113e+06	2.97397	0.00634001	0.0411255	0.0498927	0.154232	1.63564	0.0392619	up	492.31	7.76573	LysoPE 19:1	Lipids and lipid-like molecules	Glycerophospholipids	-	C04438	(map00564)Glycerophospholipid metabolism
neg-M509T395	448339	2.36647e+06	4.74589e+06	4.51432e+06	2.80734e+06	4.91644e+06	8.52529e+06	7.94419e+06	2.84337e+06	7.34088e+06	1.07631e+07	7.53267e+06	2.27032	0.048949	0.0151515	0.181664	0.0820029	1.74812	0.0928204	up	509.29	6.5876	LysoPG 18:1; LysoPG 18:1	Lipids and lipid-like molecules	Glycerophospholipids	-	C05980	(map00564)Glycerophospholipid metabolism;(map01100)Metabolic pathways
neg-M559T502	2.00315e+06	2.01848e+06	2.22481e+06	2.08227e+06	1.66025e+06	2.47e+06	2.63606e+06	2.32514e+06	3.1802e+06	4.42425e+06	2.91722e+06	3.35074e+06	1.51165	0.00511371	0.004329	0.0430793	0.0351219	1.03887	0.141495	up	559.477	8.36832	FAHFA 36:3; FAHFA(14:0/22:3)	Lipids and lipid-like molecules	Fatty Acyls	-	-	-
neg-M618T490	9.25077e+06	1.84002e+07	3.16123e+07	2.27183e+07	1.35817e+07	3.10651e+07	6.61002e+07	6.27541e+07	1.91191e+07	6.65421e+07	7.02717e+07	4.79281e+07	2.62749	0.00641757	0.0151515	0.0503043	0.0820029	1.5943	0.0971904	up	618.478	8.16697	N-Palmitoyl-D-erythro-dihydroceramide-1-phosphate	Unknown	-	NA	NA	-
neg-M701T468	134869	330802	484187	290449	254106	477619	8.37961e+06	7.89402e+06	4.15938e+06	7.67562e+06	8.43624e+06	6.49544e+06	21.8254	6.6161e-07	0.0021645	8.5884e-05	0.0217147	3.44363	0.133143	up	700.502	7.7984	GlcCer[AP] 32:2; GlcCer[AP](t18:2/14:0)	Lipids and lipid-like molecules	Sphingolipids	-	C01190	(map00600)Sphingolipid metabolism;(map01100)Metabolic pathways
neg-M729T498	1.22976e+07	7.49643e+06	6.94213e+06	6.45109e+06	6.80709e+06	2.13593e+06	3.71247e+07	3.93119e+07	1.98956e+07	3.39405e+07	3.17501e+07	2.65354e+07	4.4756	0.000494528	0.0021645	0.00804724	0.0217147	2.48787	0.28443	up	728.532	8.30309	GlcCer[AP] 34:2; GlcCer[AP](t20:2/14:0)	Lipids and lipid-like molecules	Sphingolipids	-	C01190	(map00600)Sphingolipid metabolism;(map01100)Metabolic pathways
neg-M729T574	975222	734795	757377	701435	628985	930861	3.22633e+06	3.53608e+06	1.65263e+06	3.07943e+06	2.98569e+06	2.67907e+06	3.62876	7.30548e-06	0.0021645	0.000411774	0.0217147	2.08161	0.314507	up	728.533	9.55912	GlcCer[AP] 34:2; GlcCer[AP](t18:2/16:0)	Lipids and lipid-like molecules	Sphingolipids	-	C01190	(map00600)Sphingolipid metabolism;(map01100)Metabolic pathways
neg-M739T573	1.05491e+07	1.66094e+07	1.61039e+07	1.74664e+07	2.81708e+07	6.96498e+07	3.90134e+07	6.97426e+07	3.31898e+07	7.76365e+07	7.41675e+07	6.15589e+07	2.241	0.0138523	0.0151515	0.0837541	0.0820029	1.49928	0.381909	up	738.509	9.55368	PE 36:4; PE(18:2/18:2)	Lipids and lipid-like molecules	Glycerophospholipids	HMDB09093	C00350	(map00563)Glycosylphosphatidylinositol (GPI)-anchor biosynthesis;(map00564)Glycerophospholipid metabolism;(map01100)Metabolic pathways;(map01110)Biosynthesis of secondary metabolites;(map04138)Autophagy - yeast;(map04140)Autophagy - animal;(map04723)Retrograde endocannabinoid signaling;(map05130)Pathogenic Escherichia coli infection
neg-M743T574	271482	383349	875271	481851	350030	1.09163e+06	2.04719e+06	3.08062e+06	1.02141e+06	2.0739e+06	1.72758e+06	1.72716e+06	3.38134	0.00101965	0.004329	0.0136819	0.0351219	2.05979	0.410433	up	742.548	9.56613	PE(18:2(9Z,12Z)/18:0)	Lipids and lipid-like molecules	Glycerophospholipids	HMDB0009090	C00350	(map00563)Glycosylphosphatidylinositol (GPI)-anchor biosynthesis;(map00564)Glycerophospholipid metabolism;(map01100)Metabolic pathways;(map01110)Biosynthesis of secondary metabolites;(map04138)Autophagy - yeast;(map04140)Autophagy - animal;(map04723)Retrograde endocannabinoid signaling;(map05130)Pathogenic Escherichia coli infection
neg-M832T574	1.82037e+06	1.08301e+06	606485	568069	1.09246e+06	1.18765e+06	1.59889e+06	1.53084e+06	2.37452e+06	1.65844e+06	1.36895e+06	1.55595e+06	1.58658	0.0323913	0.0411255	0.141696	0.154232	1.00448	0.472072	up	831.505	9.56125	PI 34:3; PI(16:0/18:3)	Lipids and lipid-like molecules	Glycerophospholipids	-	C01194	(map00562)Inositol phosphate metabolism;(map00563)Glycosylphosphatidylinositol (GPI)-anchor biosynthesis;(map00564)Glycerophospholipid metabolism;(map01100)Metabolic pathways;(map04070)Phosphatidylinositol signaling system;(map04138)Autophagy - yeast;(map04140)Autophagy - animal;(map05152)Tuberculosis
neg-M834T492	3.21086e+07	2.41867e+07	2.19614e+07	2.20765e+07	2.28692e+07	1.01397e+07	5.12325e+07	4.75006e+07	3.42553e+07	2.98885e+07	5.46481e+07	2.83602e+07	1.84402	0.0101772	0.00865801	0.0682798	0.0566457	1.10344	0.415472	up	833.518	8.19769	PI 34:2; PI(16:0/18:2)	Lipids and lipid-like molecules	Glycerophospholipids	-	C01194	(map00562)Inositol phosphate metabolism;(map00563)Glycosylphosphatidylinositol (GPI)-anchor biosynthesis;(map00564)Glycerophospholipid metabolism;(map01100)Metabolic pathways;(map04070)Phosphatidylinositol signaling system;(map04138)Autophagy - yeast;(map04140)Autophagy - animal;(map05152)Tuberculosis
neg-M91T250	5.52194e+06	1.25461e+07	8.50744e+06	5.45778e+06	6.17626e+06	4.39934e+06	2.07689e+06	2.60764e+06	3.54467e+06	2.39216e+06	2.45139e+06	3.3157e+06	0.384625	0.000943603	0.0021645	0.0129556	0.0217147	1.0709	0.140042	down	91.0555	4.16603	Toluene	Benzenoids	Benzene and substituted derivatives	HMDB0034168	C01455	(map00623)Toluene degradation;(map01100)Metabolic pathways;(map01120)Microbial metabolism in diverse environments;(map01220)Degradation of aromatic compounds
pos-M100T169	1.15281e+06	2.41531e+06	2.33885e+06	2.42423e+06	1.61544e+06	1.80817e+06	1.17217e+06	1.05253e+06	634910	1.12045e+06	1.16712e+06	1.26991e+06	0.545911	0.003968	0.0151515	0.0362574	0.0820029	1.03136	0.131161	down	100.076	2.82032	5-Aminopentanal	Organic oxygen compounds	Organooxygen compounds	HMDB0012815	C12455	(map00960)Tropane, piperidine and pyridine alkaloid biosynthesis;(map01100)Metabolic pathways;(map01110)Biosynthesis of secondary metabolites
pos-M101T72	285020	294970	892235	834701	64398.3	175316	1.21918e+06	1.34756e+06	2.24521e+06	1.49849e+06	1.97377e+06	1.82813e+06	3.97086	0.0073491	0.0021645	0.0550445	0.0217147	1.95348	0.0823491	up	101.06	1.19261	1-Hydroxy-2-pentanone	Organic oxygen compounds	Organooxygen compounds	HMDB0059678	null	-
pos-M109T340	1.59758e+06	1.59824e+06	1.59321e+06	1.26773e+06	1.27596e+06	1.11024e+06	2.19822e+06	2.68784e+06	2.31371e+06	2.48128e+06	2.21733e+06	2.35432e+06	1.68811	0.000124171	0.0021645	0.00294692	0.0217147	1.30448	0.0444515	up	109.101	5.66695	2,4-Octadiene	Hydrocarbons	Unsaturated hydrocarbons	HMDB0061900	null	-
pos-M116T38	2.72512e+06	2.25807e+06	2.15268e+06	2.34901e+06	1.85442e+06	2.8455e+06	3.86787e+06	4.74046e+06	3.16417e+06	4.11296e+06	3.47965e+06	4.74567e+06	1.69976	0.000196055	0.0021645	0.00405807	0.0217147	1.07894	0.130704	up	116.034	0.640027	N-Acetylglycine	Unknown	Unknown	-	-	-
pos-M120T157	3.95696e+07	1.73316e+07	1.06216e+07	1.71759e+07	2.3271e+07	1.25909e+07	3.28541e+07	3.13462e+07	4.26707e+07	2.81997e+07	2.53521e+07	4.43205e+07	1.69826	0.0236169	0.025974	0.116891	0.115993	1.19487	0.0236953	up	120.081	2.62102	1-Phenylethylamine	Organic nitrogen compounds	Organonitrogen compounds	HMDB0002017	C02455	-
pos-M121T130	7.62994e+06	1.69404e+07	2.13878e+07	3.0111e+07	1.32649e+07	3.77249e+07	4.22435e+07	3.3857e+07	3.4079e+07	4.0806e+07	3.70183e+07	3.57909e+07	1.76135	0.032095	0.025974	0.140795	0.115993	1.01627	0.0744305	up	121.065	2.16758	4-Methylbenzyl alcohol	Benzenoids	Benzene and substituted derivatives	HMDB0041609	C06757	(map00622)Xylene degradation;(map01100)Metabolic pathways;(map01120)Microbial metabolism in diverse environments;(map01220)Degradation of aromatic compounds
pos-M130T80	3.79683e+06	6.19246e+06	7.96357e+06	7.65839e+06	5.3364e+06	5.78155e+06	2.894e+06	3.46895e+06	1.67063e+06	4.01511e+06	3.82021e+06	3.6165e+06	0.530515	0.00422129	0.00865801	0.0378608	0.0566457	1.3007	0.178654	down	130.086	1.32811	Pyrrolidine	Organoheterocyclic compounds	Pyrrolidines	HMDB0031641	null	-
pos-M134T38	2.65743e+07	2.39214e+07	2.05849e+07	2.46942e+07	2.0755e+07	3.10412e+07	3.76664e+07	4.48222e+07	2.99347e+07	4.26075e+07	3.36221e+07	4.67646e+07	1.59528	0.000684019	0.004329	0.010183	0.0351219	1.01441	0.118057	up	134.045	0.639665	Sarcosine	Organic acids and derivatives	Carboxylic acids and derivatives	HMDB0000271	C00213	(map00260)Glycine, serine and threonine metabolism;(map00330)Arginine and proline metabolism;(map01100)Metabolic pathways
pos-M136T120	9.28739e+07	4.6658e+07	2.52986e+07	4.07044e+07	4.67086e+07	2.6613e+07	1.94916e+07	2.3699e+07	4.3019e+07	2.39041e+07	1.65811e+07	2.70506e+07	0.551342	0.046184	0.0411255	0.175624	0.154232	1.03927	0.096665	down	136.062	1.9982	1-Methylnicotinamide	Organoheterocyclic compounds	Pyridines and derivatives	HMDB0000699	C02918	(map00760)Nicotinate and nicotinamide metabolism;(map01100)Metabolic pathways;(map04976)Bile secretion
pos-M150T234	728291	790961	1.11459e+06	1.30898e+06	1.0361e+06	1.41067e+06	1.75269e+06	1.44883e+06	1.34085e+06	1.64105e+06	1.93863e+06	5.54896e+06	2.13957	0.0284612	0.004329	0.131009	0.0351219	1.1674	0.0603619	up	150.055	3.89195	Paracetamol	Benzenoids	Phenols	HMDB0001859	NA	-
pos-M151T357	161076	157139	155670	139844	128654	138157	398886	451409	549833	450171	435390	541044	3.21023	1.98427e-08	0.0021645	1.47583e-05	0.0217147	1.84951	0.0671193	up	151.075	5.94558	p-Xylene	Benzenoids	Benzene and substituted derivatives	HMDB0059924	C06756	(map00622)Xylene degradation;(map01100)Metabolic pathways;(map01120)Microbial metabolism in diverse environments;(map01220)Degradation of aromatic compounds
pos-M166T157	1.94512e+08	8.29239e+07	5.19667e+07	8.59704e+07	1.07069e+08	5.99231e+07	1.60957e+08	1.52711e+08	2.1054e+08	1.40097e+08	1.33562e+08	2.01387e+08	1.71585	0.0207304	0.025974	0.10766	0.115993	1.21421	0.0368057	up	166.086	2.62115	1-Phenylethylamine	Organic nitrogen compounds	Organonitrogen compounds	HMDB0002017	C02455	-
pos-M175T355	2.83181e+06	2.42664e+06	2.22291e+06	2.76901e+06	2.39807e+06	2.75897e+06	5.16455e+06	4.82578e+06	5.42948e+06	5.89705e+06	4.68087e+06	5.3188e+06	2.03256	1.34057e-07	0.0021645	3.35042e-05	0.0217147	1.44507	0.0266556	up	175.148	5.9211	1-Methyl-2-n-hexylbenzene	Benzenoids	Benzene and substituted derivatives	HMDB0061826	null	-
pos-M177T212	4.2421e+06	4.48206e+06	9.1866e+06	3.97208e+06	9.51294e+06	4.87746e+06	2.21163e+07	1.47893e+07	2.48109e+07	1.63475e+07	1.53524e+07	1.86365e+07	3.08914	0.000256583	0.0021645	0.00493441	0.0217147	1.76764	0.0504753	up	177.055	3.54163	4-Methoxycinnamic acid	Unknown	Unknown	-	-	-
pos-M184T293	1.017e+07	8.1528e+06	8.26944e+06	9.38269e+06	7.69415e+06	7.30962e+06	5.26154e+06	4.41328e+06	4.66945e+06	4.51581e+06	3.33149e+06	4.86314e+06	0.530706	1.94537e-05	0.0021645	0.000805167	0.0217147	1.22404	0.120896	down	184.061	4.87873	4-Hydroxydiphenylamine	Benzenoids	Benzene and substituted derivatives	HMDB0032597	null	-
pos-M185T43	1.64488e+07	1.20996e+07	5.03535e+06	7.43576e+06	8.05469e+06	6.98782e+06	3.63708e+06	2.30946e+06	2.66542e+06	2.10056e+06	2.18426e+06	2.56852e+06	0.275861	0.000327363	0.0021645	0.00592331	0.0217147	1.72815	0.0667592	down	185.033	0.714605	Pyrocoll	Organoheterocyclic compounds	Pyrrolopyrazines	HMDB0033163	null	-
pos-M187T46	4.77288e+06	4.61788e+06	2.82342e+06	4.3355e+06	2.55531e+06	3.77613e+06	9.76321e+06	7.02031e+06	7.53383e+06	6.51118e+06	7.46899e+06	8.32708e+06	2.03769	0.000397396	0.0021645	0.00679579	0.0217147	1.25708	0.310453	up	187.108	0.77095	Leucyl-Glycine	Organic acids and derivatives	Carboxylic acids and derivatives	HMDB0028929	null	-
pos-M203T357	545644	513143	596761	472970	428566	433030	1.65091e+06	1.87498e+06	2.06237e+06	1.72526e+06	1.58184e+06	1.88187e+06	3.60429	9.23075e-09	0.0021645	1.0911e-05	0.0217147	2.15574	0.0299505	up	203.143	5.94325	2-Benzylidene-1-heptanol	Phenylpropanoids and polyketides	Cinnamyl alcohols	HMDB0036170	null	-
pos-M211T130	1.86789e+07	9.74921e+06	4.44444e+06	6.27994e+06	1.32256e+07	4.00457e+06	3.38358e+06	3.18481e+06	8.13121e+06	3.21301e+06	2.74148e+06	4.39713e+06	0.444307	0.0386387	0.025974	0.158164	0.115993	1.2179	0.154255	down	211.108	2.174	Pyrocurzerenone	Lipids and lipid-like molecules	Prenol lipids	HMDB0036454	null	-
pos-M219T337	504313	456397	396453	359028	357366	267726	1.39548e+06	1.66053e+06	1.91948e+06	1.51753e+06	1.3409e+06	1.85128e+06	4.13671	4.75097e-07	0.0021645	6.89897e-05	0.0217147	2.23114	0.0346106	up	219.138	5.61042	5,7alpha-Dihydro-1,4,4,7a-tetramethyl-4H-indene	Hydrocarbons	Unsaturated hydrocarbons	HMDB0036683	null	-
pos-M221T261	344075	1.39315e+06	1.80952e+06	621792	253041	736266	1.96547e+06	2.05543e+06	5.63564e+06	1.81165e+06	2.12398e+06	1.7358e+06	2.97178	0.00961195	0.004329	0.0659067	0.0351219	1.91411	0.110517	up	221.154	4.35638	1-Methyl-2-n-hexylbenzene	Benzenoids	Benzene and substituted derivatives	HMDB0061826	null	-
pos-M225T209	3.88057e+06	2.74558e+06	1.81261e+06	2.04596e+06	2.58869e+06	1.87263e+06	1.84622e+06	584396	1.91487e+06	406586	1.5717e+06	953440	0.486899	0.0234888	0.0151515	0.11657	0.0820029	1.33506	0.193141	down	225.095	3.47633	Carnosine	Organic acids and derivatives	Peptidomimetics	HMDB0000033	C00386	(map00340)Histidine metabolism;(map00410)beta-Alanine metabolism;(map01100)Metabolic pathways
pos-M226T281	2.65319e+07	2.45621e+07	2.43446e+07	2.13633e+07	2.31686e+07	2.4343e+07	1.81702e+07	1.56707e+07	1.42422e+07	1.50193e+07	1.58206e+07	1.42967e+07	0.645953	4.24412e-06	0.0021645	0.000281872	0.0217147	1.04201	0.0310999	down	226.071	4.67788	Pyridoxal	Organoheterocyclic compounds	Pyridines and derivatives	HMDB0001545	C00250	(map00750)Vitamin B6 metabolism;(map01100)Metabolic pathways;(map01120)Microbial metabolism in diverse environments;(map04977)Vitamin digestion and absorption
pos-M243T323	1.33369e+07	1.87416e+07	5.97432e+06	9.56361e+06	5.2634e+06	4.78957e+06	1.90882e+06	1.70674e+06	3.64299e+06	2.03159e+06	1.90496e+06	3.81022e+06	0.260196	0.00122195	0.0021645	0.0154639	0.0217147	1.94926	0.0250409	down	243.076	5.38658	Haematopodin	Organoheterocyclic compounds	Quinolines and derivatives	HMDB0040734	null	-
pos-M249T386	3.08432e+06	3.90381e+06	4.89304e+06	4.04925e+06	3.54711e+06	4.03967e+06	5.24095e+06	5.53903e+06	5.92044e+06	6.19488e+06	6.32587e+06	6.16555e+06	1.50472	0.00049932	0.0021645	0.00809447	0.0217147	1.02153	0.0450631	up	249.185	6.42733	2,7,10-Bisabolatriene	Lipids and lipid-like molecules	Prenol lipids	HMDB0035161	null	-
pos-M259T350	1.96105e+06	3.1141e+06	1.70697e+06	1.41599e+06	1.6945e+06	772979	474226	380018	618629	420191	348224	610034	0.267338	0.000390898	0.0021645	0.00669804	0.0217147	1.41978	0.0255233	down	259.097	5.83483	Monobenzone	Benzenoids	Phenols	HMDB0014738	C14244	-
pos-M263T224	3.20603e+07	5.98103e+07	3.17354e+07	3.37398e+07	4.00426e+07	2.90459e+07	2.40804e+07	2.13245e+07	2.5572e+07	2.21225e+07	2.42994e+07	2.1441e+07	0.613156	0.0067346	0.0021645	0.051935	0.0217147	1.05353	0.0881111	down	263.103	3.74111	Acetyl-N-formyl-5-methoxykynurenamine	Organic oxygen compounds	Organooxygen compounds	HMDB0004259	C05642	(map00380)Tryptophan metabolism
pos-M271T322	643879	1.27312e+06	999676	578857	782929	589688	1.69423e+06	2.05338e+06	1.00736e+06	1.69915e+06	2.17042e+06	2.05434e+06	2.19363	0.00102221	0.004329	0.0136951	0.0351219	1.52375	0.0418022	up	271.108	5.36238	1a,11b-Dihydro-4,9-dimethylbenz[a]anthra[3,4-b]oxirene	Benzenoids	Phenanthrenes and derivatives	HMDB0060341	null	-
pos-M273T312	3.84954e+06	4.1098e+06	1.50109e+06	1.98721e+06	1.18355e+06	1.48777e+06	660265	537739	796355	645923	613595	847022	0.290453	0.00240563	0.0021645	0.0255077	0.0217147	1.70354	0.0490868	down	273.087	5.19403	2,2'-Dihydroxy-4,4'-dimethoxybenzophenone	Unknown	Unknown	-	-	-
pos-M289T298	8.09661e+06	3.62455e+06	2.20645e+06	3.0608e+06	5.08368e+06	1.33842e+06	455878	271039	669246	492450	4518.77	572145	0.105306	0.0160963	0.0021645	0.0919369	0.0217147	2.44281	0.0548138	down	289.082	4.96808	2,3-Dihydro-2,3-dihydroxy-9-phenyl-1H-phenalen-1-one	Benzenoids	Naphthalenes	HMDB0034688	null	-
pos-M295T381	4.80577e+08	4.26798e+08	5.36596e+08	2.86849e+08	5.8614e+08	3.92213e+08	2.12065e+08	2.19827e+08	2.84012e+08	4.00609e+08	1.65932e+08	2.19951e+08	0.554558	0.00406251	0.00865801	0.0368508	0.0566457	1.16835	0.336188	down	295.227	6.35399	(10E,12Z)-9-HODE	Lipids and lipid-like molecules	Fatty Acyls	HMDB0062652	null	-
pos-M299T362	344080	281287	187416	112362	159047	126141	416290	428056	446072	338501	231479	337724	1.81613	0.0134092	0.025974	0.0817382	0.115993	1.2159	0.137525	up	299.048	6.04035	Luteolin 7-methyl ether	Unknown	Unknown	-	-	-
pos-M307T418	4.33341e+06	1.23115e+07	1.32965e+07	3.0636e+06	1.02673e+07	7.45905e+06	2.78117e+06	2.5705e+06	2.16585e+06	2.77798e+06	2.91369e+06	2.89786e+06	0.317497	0.00787487	0.0021645	0.0576403	0.0217147	1.79562	0.0126416	down	307.227	6.96968	3,4-Dimethyl-5-propyl-2-furandecanoic acid	Lipids and lipid-like molecules	Fatty Acyls	HMDB0094643	null	-
pos-M313T381	8.45265e+07	7.38284e+07	4.9567e+07	5.01674e+07	5.73301e+07	5.56013e+07	3.58989e+07	3.70272e+07	4.7728e+07	5.03551e+07	2.79399e+07	3.66603e+07	0.63503	0.00460408	0.00865801	0.0400461	0.0566457	1.05392	0.0259632	down	313.238	6.35528	12,13-DHOME	Lipids and lipid-like molecules	Fatty Acyls	HMDB0004705	C14829	(map00591)Linoleic acid metabolism
pos-M317T532	2.30985e+06	4.48449e+06	6.62228e+06	6.22231e+06	2.62214e+06	4.26169e+06	758546	568845	332126	921776	819670	817623	0.159055	1.78532e-05	0.0021645	0.000764788	0.0217147	2.46039	0.0933584	down	317.247	8.87406	5-(8-Pentadecenyl)-1,3-benzenediol	Benzenoids	Benzene and substituted derivatives	HMDB0030983	C10770	-
pos-M345T198	7.85624e+06	9.54464e+06	6.90223e+06	1.27855e+07	1.91332e+07	1.19121e+07	3.80129e+06	3.77289e+06	6.79473e+06	3.77921e+06	3.40754e+06	3.47465e+06	0.367369	0.000506266	0.0021645	0.00819931	0.0217147	1.4314	0.202704	down	345.116	3.29522	9-(3,4-Dimethoxyphenyl)-2-methoxy-1H-phenalen-1-one	Benzenoids	Naphthalenes	HMDB0034692	null	-
pos-M345T299	1.32604e+06	955162	584954	618562	1.50269e+06	462225	212647	418712	478849	244801	275265	391219	0.370941	0.00333161	0.004329	0.0321436	0.0351219	1.53471	0.0854603	down	345.108	4.97607	5,7-Dihydroxy-3',4',5'-trimethoxyflavanone	Unknown	Unknown	-	-	-
pos-M363T360	445389	447425	421058	354895	419865	475113	906567	1.12182e+06	697936	813873	740005	810557	1.98567	2.62583e-05	0.0021645	0.000986702	0.0217147	1.14024	0.0196636	up	363.101	5.99212	(S)-10-Hydroxycamptothecin	Unknown	Unknown	-	-	-
pos-M397T258	612045	779659	1.8616e+06	779653	708171	1.59009e+06	2.5098e+06	2.26229e+06	1.21654e+06	1.58793e+06	1.73703e+06	1.31508e+06	1.67877	0.030774	0.0930736	0.13726	0.259488	1.13458	0.10468	up	397.184	4.30521	Cinncassiol E	Lipids and lipid-like molecules	Prenol lipids	HMDB0036857	null	-
pos-M731T557	2.00909e+06	1.7566e+06	1.54853e+06	1.97273e+06	1.91905e+06	2.52468e+06	3.64436e+06	6.63161e+06	6.35443e+06	5.58729e+06	4.84433e+06	1.16675e+07	3.30156	0.000360393	0.0021645	0.00633368	0.0217147	1.76755	0.309546	up	730.546	9.28916	GlcCer[AP] 34:1	Unknown	Unknown	-	-	-
pos-M98T300	3.8278e+07	3.59867e+07	2.4253e+07	1.91326e+07	2.58504e+07	1.64864e+07	1.4063e+07	1.87731e+07	1.89718e+07	1.36516e+07	1.33658e+07	1.5186e+07	0.587618	0.0130405	0.00865801	0.0804637	0.0566457	1.02904	0.0863697	down	98.0601	4.99487	1-Pyrrolidinecarboxaldehyde	Organoheterocyclic compounds	Pyrrolidines	HMDB0034587	null	-

## Sheet: Z58
Table S4-2. The differentially accumulated metabolites (DAMs) in Z58 under control and Cd stress
ID	Z58_CK1	Z58_CK2	Z58_CK3	Z58_CK4	Z58_CK5	Z58_CK6	Z58_T1	Z58_T2	Z58_T3	Z58_T4	Z58_T5	Z58_T6	Ratio	t.tesTp.value	wilcox.tesTp.value	t.tesTp.value_BHcorrect	wilcox.tesTp.value_BHcorrect	VIP	cv	regulated	MZ	RT	MS2Metabolite	MS2superclass	MS2class	MS2hmdb	MS2kegg	MS2keggPathway
neg-M103T45	3.83001e+06	2.56906e+06	3.18048e+06	3.17546e+06	3.16496e+06	3.74152e+06	4.26975e+06	4.45765e+06	5.28534e+06	7.1738e+06	7.40791e+06	6.62884e+06	1.79149	0.00109282	0.0021645	0.00520874	0.00788284	1.07206	0.0413731	up	103.004	0.750913	Malonic acid	Organic acids and derivatives	Carboxylic acids and derivatives	HMDB0000691	C00383	(map00240)Pyrimidine metabolism;(map00410)beta-Alanine metabolism
neg-M104T42	8.36138e+06	8.29519e+06	8.90575e+06	7.78459e+06	9.35833e+06	7.72469e+06	1.91094e+07	1.82521e+07	1.84803e+07	1.37683e+07	1.54306e+07	1.61093e+07	2.00575	2.76084e-06	0.0021645	7.33441e-05	0.00788284	1.24116	0.0311621	up	104.035	0.698598	L-Serine	Organic acids and derivatives	Carboxylic acids and derivatives	HMDB00187	C00065	(map00260)Glycine, serine and threonine metabolism;(map00261)Monobactam biosynthesis;(map00270)Cysteine and methionine metabolism;(map00460)Cyanoamino acid metabolism;(map00600)Sphingolipid metabolism;(map00630)Glyoxylate and dicarboxylate metabolism;(map00680)Methane metabolism;(map00920)Sulfur metabolism;(map00970)Aminoacyl-tRNA biosynthesis;(map01060)Biosynthesis of plant secondary metabolites…
neg-M105T43	5.75339e+06	7.02348e+06	6.00026e+06	7.42953e+06	7.06852e+06	6.09986e+06	1.08742e+07	1.2962e+07	1.20243e+07	9.73128e+06	9.18547e+06	1.00793e+07	1.64715	3.69424e-05	0.0021645	0.000426843	0.00788284	1.09272	0.0391407	up	105.02	0.722982	Glyceric acid	Organic oxygen compounds	Organooxygen compounds	HMDB0000139	C00258	(map00030)Pentose phosphate pathway;(map00260)Glycine, serine and threonine metabolism;(map00561)Glycerolipid metabolism;(map00630)Glyoxylate and dicarboxylate metabolism;(map00680)Methane metabolism;(map01100)Metabolic pathways;(map01110)Biosynthesis of secondary metabolites;(map01120)Microbial metabolism in diverse environments;(map01130)Biosynthesis of antibiotics;(map01200)Carbon metabolism
neg-M113T41	1.1038e+06	1.76562e+06	971944	1.74874e+06	1.51166e+06	1.94797e+06	6.29812e+06	7.39666e+06	1.05987e+07	3.73128e+06	6.2489e+06	4.67693e+06	4.30406	2.38916e-05	0.0021645	0.000313152	0.00788284	1.76958	0.236564	up	113.036	0.68211	Norfuraneol	Organoheterocyclic compounds	Dihydrofurans	HMDB0031859	null	-
neg-M116T50	1.37169e+07	1.60362e+07	1.62672e+07	1.66145e+07	1.64537e+07	1.4752e+07	3.57739e+07	4.48568e+07	3.51185e+07	3.23451e+07	3.40178e+07	3.70675e+07	2.33566	1.37267e-07	0.0021645	9.33358e-06	0.00788284	1.49887	0.0198309	up	116.072	0.825253	5-Aminopentanoic acid	Organic acids and derivatives	Carboxylic acids and derivatives	HMDB0003355	C00431	(map00310)Lysine degradation;(map00330)Arginine and proline metabolism
neg-M118T282	378358	392939	367767	200897	357091	398276	622589	601530	571797	857206	675950	765394	1.95409	0.000537359	0.0021645	0.00309422	0.00788284	1.14752	0.1838	up	118.03	4.69428	1,2-Diacylglycerol-LD-PI-pool	Benzenoids	Benzene and substituted derivatives	HMDB0062270	null	-
neg-M124T230	3.46971e+06	4.32898e+06	3.44171e+06	5.20977e+06	6.75106e+06	4.87725e+06	1.08505e+07	2.19729e+07	8.92003e+06	1.37073e+07	8.61463e+06	1.27509e+07	2.73577	0.000307944	0.0021645	0.00203417	0.00788284	1.32247	0.0890302	up	124.017	3.83741	2-Aminoethylphosphonic acid	Organic acids and derivatives	Organic phosphonic acids and derivatives	HMDB0011747	C03557	(map00440)Phosphonate and phosphinate metabolism;(map01100)Metabolic pathways;(map01120)Microbial metabolism in diverse environments;(map02010)ABC transporters
neg-M130T79	5.01907e+07	5.49616e+07	5.46009e+07	6.1683e+07	5.51039e+07	5.72584e+07	1.34974e+08	1.69106e+08	1.27329e+08	1.23935e+08	1.11776e+08	1.29008e+08	2.38506	1.84805e-06	0.0021645	5.59477e-05	0.00788284	1.4915	0.0167566	up	130.087	1.32258	(??)-erythro-Isoleucine	Unknown	Unknown	-	-	-
neg-M131T42	1.10454e+07	2.55929e+07	2.73089e+07	2.51224e+07	3.24925e+07	1.49638e+07	1.2604e+08	1.58548e+08	2.04241e+08	8.34238e+07	1.2144e+08	1.0382e+08	5.84147	1.16758e-05	0.0021645	0.000192001	0.00788284	1.95006	0.0386257	up	131.046	0.698988	L-Asparagine	Organic acids and derivatives	Carboxylic acids and derivatives	HMDB0000168	C00152	(map00250)Alanine, aspartate and glutamate metabolism;(map00460)Cyanoamino acid metabolism;(map00970)Aminoacyl-tRNA biosynthesis;(map01060)Biosynthesis of plant secondary metabolites;(map01100)Metabolic pathways;(map01110)Biosynthesis of secondary metabolites;(map01230)Biosynthesis of amino acids;(map04974)Protein digestion and absorption;(map04978)Mineral absorption;(map05230)Central carbon meta…
neg-M135T267	724011	257765	365061	492930	308627	382453	1.69591e+06	1.47273e+06	1.47817e+06	1.46449e+06	1.46702e+06	1.34586e+06	3.52617	0.000226295	0.0021645	0.00160362	0.00788284	1.83933	0.0703909	up	135.045	4.44863	2-Hydroxy-4-methylbenzaldehyde	Benzenoids	Benzene and substituted derivatives	HMDB0032603	null	-
neg-M138T238	2.62993e+06	3.39237e+06	2.87519e+06	2.99297e+06	3.46438e+06	2.84662e+06	1.31396e+06	1.22708e+06	1.79502e+06	1.67454e+06	1.48022e+06	1.62794e+06	0.500991	5.74197e-06	0.0021645	0.000119226	0.00788284	1.10875	0.0486828	down	138.02	3.97386	6-Hydroxynicotinic acid	Organoheterocyclic compounds	Pyridines and derivatives	HMDB0002658	C01020	(map00760)Nicotinate and nicotinamide metabolism;(map01120)Microbial metabolism in diverse environments
neg-M141T327	5.14684e+06	5.78312e+06	5.24807e+06	6.43117e+06	5.70937e+06	6.20057e+06	710443	821499	169663	787595	188835	4.06658e+06	0.195388	0.00544455	0.0021645	0.0180799	0.00788284	2.20385	0.0934811	down	141.092	5.45712	Isopropyl tiglate	Lipids and lipid-like molecules	Fatty Acyls	HMDB0037624	null	-
neg-M143T268	549190	760323	737211	1.14354e+06	1.23592e+06	881979	254493	551777	302897	224757	170738	368349	0.352855	0.000531513	0.004329	0.00307063	0.0136783	1.25381	0.129009	down	143.108	4.46686	1,1-Dimethoxy-trans-2-hexene	Organooxygen compounds	Ethers	HMDB0032225	null	-
neg-M145T43	2.28515e+07	3.15175e+07	3.61618e+07	2.95075e+07	3.9222e+07	2.275e+07	8.60828e+06	9.57559e+06	2.20962e+07	8.4141e+06	8.32434e+06	7.04198e+06	0.351961	0.000446855	0.0021645	0.00268624	0.00788284	1.37003	0.0513266	down	145.062	0.714958	L-Glutamine	Organic acids and derivatives	Carboxylic acids and derivatives	HMDB0000641	C00064	(map00220)Arginine biosynthesis;(map00230)Purine metabolism;(map00240)Pyrimidine metabolism;(map00250)Alanine, aspartate and glutamate metabolism;(map00471)D-Glutamine and D-glutamate metabolism;(map00630)Glyoxylate and dicarboxylate metabolism;(map00910)Nitrogen metabolism;(map00970)Aminoacyl-tRNA biosynthesis;(map01060)Biosynthesis of plant secondary metabolites;(map01100)Metabolic pathways;(ma…
neg-M151T81	342759	308128	454346	372949	301478	428235	2.28452e+06	2.41908e+06	1.96636e+06	1.80179e+06	1.77235e+06	1.77274e+06	5.44267	5.9212e-09	0.0021645	1.38986e-06	0.00788284	2.32319	0.0719924	up	151.026	1.34275	Xanthine	Organoheterocyclic compounds	Imidazopyrimidines	HMDB0000292	C00385	(map00230)Purine metabolism;(map00232)Caffeine metabolism;(map01060)Biosynthesis of plant secondary metabolites;(map01065)Biosynthesis of alkaloids derived from histidine and purine;(map01100)Metabolic pathways;(map01110)Biosynthesis of secondary metabolites;(map01120)Microbial metabolism in diverse environments
neg-M153T220	825599	829567	781684	729503	783648	795732	1.74058e+06	1.79088e+06	1.37967e+06	1.40091e+06	1.93305e+06	1.60971e+06	2.07656	1.46206e-05	0.0021645	0.000223619	0.00788284	1.16739	0.0353337	up	153.02	3.66	Protocatechuic acid	Benzenoids	Benzene and substituted derivatives	HMDB0001856	C00230	(map00362)Benzoate degradation;(map00400)Phenylalanine, tyrosine and tryptophan biosynthesis;(map00623)Toluene degradation;(map00624)Polycyclic aromatic hydrocarbon degradation;(map00627)Aminobenzoate degradation;(map01061)Biosynthesis of phenylpropanoids;(map01100)Metabolic pathways;(map01110)Biosynthesis of secondary metabolites;(map01120)Microbial metabolism in diverse environments;(map01130)B…
neg-M154T43	3.17974e+06	2.79636e+06	3.45903e+06	2.80337e+06	3.42621e+06	2.51166e+06	1.48391e+07	1.32452e+07	1.09456e+07	9.78129e+06	1.02008e+07	9.49354e+06	3.76893	1.34579e-07	0.0021645	9.23568e-06	0.00788284	1.84961	0.093981	up	154.062	0.720439	L-Histidine	Organic acids and derivatives	Carboxylic acids and derivatives	HMDB0000177	C00135	(map00340)Histidine metabolism;(map00410)beta-Alanine metabolism;(map00970)Aminoacyl-tRNA biosynthesis;(map01060)Biosynthesis of plant secondary metabolites;(map01065)Biosynthesis of alkaloids derived from histidine and purine;(map01100)Metabolic pathways;(map01110)Biosynthesis of secondary metabolites;(map01230)Biosynthesis of amino acids;(map02010)ABC transporters;(map04974)Protein digestion an…
neg-M158T322	128489	67789	44345.9	65575.3	64684.8	21139.6	790232	829930	388352	689943	591323	536726	9.7609	4.23258e-05	0.0021645	0.000467422	0.00788284	2.64021	0.0852276	up	158.061	5.36363	Indole-3-acetaldehyde	Organoheterocyclic compounds	Indoles and derivatives	HMDB0001190	C00637	(map00380)Tryptophan metabolism;(map01100)Metabolic pathways
neg-M158T80	387660	356668	351218	281857	406152	270402	943165	950136	839257	720439	793143	648422	2.38299	2.8142e-06	0.0021645	7.39591e-05	0.00788284	1.49242	0.134557	up	158.082	1.33511	5-Acetamidovalerate	Lipids and lipid-like molecules	Fatty Acyls	HMDB0012175	C03087	(map00310)Lysine degradation
neg-M160T267	139006	164037	131993	146685	151345	179357	36204.1	25843.6	90431.4	62610.6	156973	107076	0.525128	0.0319342	0.025974	0.0722938	0.0584612	1.1904	0.105712	down	160.041	4.45716	1H-Indole-3-carboxylic acid	Organoheterocyclic compounds	Indoles and derivatives	HMDB0003320	C19837	-
neg-M161T359	296867	235067	205444	230557	241214	179509	696488	754563	480414	838844	599872	550601	2.82343	3.66544e-06	0.0021645	8.91748e-05	0.00788284	1.41219	0.0487704	up	160.957	5.98857	3,4-Dichlorophenol	Benzenoids	Benzene and substituted derivatives	NA	C14462	-
neg-M163T78	686632	677054	709004	717833	736750	688335	1.41482e+06	1.56648e+06	1.15943e+06	1.14474e+06	1.07359e+06	1.26057e+06	1.80748	0.000113144	0.0021645	0.000952224	0.00788284	1.15587	0.0431077	up	163.04	1.29279	3-Hydroxycinnamic acid	Phenylpropanoids and polyketides	Cinnamic acids and derivatives	HMDB0001713	C12621	(map00360)Phenylalanine metabolism;(map01120)Microbial metabolism in diverse environments;(map01220)Degradation of aromatic compounds
neg-M164T154	1.43787e+07	1.8378e+07	1.56446e+07	1.73576e+07	1.72403e+07	1.72499e+07	6.62752e+07	8.38626e+07	5.36958e+07	5.59747e+07	5.30007e+07	5.96922e+07	3.71576	4.38407e-07	0.0021645	2.0867e-05	0.00788284	1.85163	0.0285175	up	164.072	2.57013	L-(-)-Phenylalanine	Organic acids and derivatives	Carboxylic acids and derivatives	NA	NA	-
neg-M167T355	435668	336697	411338	409265	452039	504245	1.32927e+06	1.30452e+06	1.05495e+06	1.53173e+06	1.4697e+06	1.342e+06	3.1508	3.38172e-08	0.0021645	4.10963e-06	0.00788284	1.5025	0.103519	up	167.108	5.92473	gamma-Diosphenol	Lipids and lipid-like molecules	Prenol lipids	HMDB0037014	null	-
neg-M167T372	525328	400866	555843	542378	565287	577510	2.02627e+06	1.61625e+06	1.70017e+06	2.49507e+06	2.85646e+06	2.02631e+06	4.01632	7.44008e-07	0.0021645	2.93071e-05	0.00788284	1.71451	0.459988	up	167.108	6.20075	4-Isopropyl-3-cyclohexene-1-carboxylic acid	Lipids and lipid-like molecules	Prenol lipids	HMDB0037175	null	-
neg-M167T73	858885	776601	1.18209e+06	793549	1.20987e+06	839760	2.85649e+06	3.26255e+06	3.22231e+06	2.1998e+06	4.08252e+06	1.84786e+06	3.08643	3.03108e-05	0.0021645	0.000371079	0.00788284	1.74788	0.110229	up	167.021	1.2146	Uric acid	Organoheterocyclic compounds	Imidazopyrimidines	HMDB0000289	C00366	(map00230)Purine metabolism;(map01100)Metabolic pathways;(map01120)Microbial metabolism in diverse environments;(map04976)Bile secretion
neg-M168T238	1.76267e+07	2.20379e+07	1.97768e+07	1.794e+07	2.10192e+07	1.66303e+07	5.94769e+06	1.25853e+07	1.21782e+07	1.12488e+07	7.16582e+06	8.22375e+06	0.498557	0.0014381	0.0021645	0.00642259	0.00788284	1.27126	0.0959858	down	168.067	3.96637	5-Hydroxydopamine	Benzenoids	Phenols	HMDB0004817	NA	-
neg-M168T272	3.4282e+06	3.78091e+06	3.74342e+06	3.25792e+06	3.82378e+06	3.79468e+06	2.01503e+06	1.98936e+06	2.62911e+06	1.77292e+06	1.44647e+06	1.86634e+06	0.536867	0.000244383	0.0021645	0.0017064	0.00788284	1.21627	0.171943	down	168.031	4.53255	2-Methoxy-5-nitrophenol	Benzenoids	Phenols	NA	C17385	-
neg-M172T161	223378	178336	298738	151587	362327	149039	953283	924243	1.70755e+06	626985	2.05588e+06	313200	4.82699	0.00197579	0.004329	0.00819738	0.0136783	1.82226	0.361462	up	172.098	2.68759	N-Acetyl-D-norleucine	Organic acids and derivatives	Carboxylic acids and derivatives	NA	NA	-
neg-M175T227	1.77018e+06	1.87738e+06	1.94375e+06	1.94624e+06	2.17615e+06	1.89402e+06	678015	898411	1.02982e+06	952944	1.15939e+06	1.06767e+06	0.498483	9.99662e-05	0.0021645	0.000868181	0.00788284	1.08971	0.0341453	down	175.098	3.77505	2-(2-Butoxyethoxy)acetic acid	Unknown	-	NA	NA	-
neg-M175T40	8.36872e+06	9.09223e+06	9.47169e+06	9.356e+06	8.71285e+06	8.32043e+06	6.23645e+06	7.10921e+06	3.911e+06	3.68864e+06	2.71554e+06	5.30715e+06	0.543266	0.00614716	0.0021645	0.0198365	0.00788284	1.31664	0.0273513	down	175.048	0.661433	Allantoic acid	Organic acids and derivatives	Carboxylic acids and derivatives	HMDB0001209	C00499	(map00230)Purine metabolism;(map01100)Metabolic pathways;(map01120)Microbial metabolism in diverse environments
neg-M180T51	6.96202e+06	9.66445e+06	8.12811e+06	6.96178e+06	8.01951e+06	6.32499e+06	1.83088e+07	1.80727e+07	1.91956e+07	1.32566e+07	1.76176e+07	1.36867e+07	2.17404	6.28228e-06	0.0021645	0.00012526	0.00788284	1.30897	0.208214	up	180.067	0.848978	L-Tyrosine	Organic acids and derivatives	Carboxylic acids and derivatives	HMDB0000158	C00082	(map00130)Ubiquinone and other terpenoid-quinone biosynthesis;(map00231)Puromycin biosynthesis;(map00261)Monobactam biosynthesis;(map00350)Tyrosine metabolism;(map00360)Phenylalanine metabolism;(map00400)Phenylalanine, tyrosine and tryptophan biosynthesis;(map00401)Novobiocin biosynthesis;(map00460)Cyanoamino acid metabolism;(map00680)Methane metabolism;(map00730)Thiamine metabolism;(map00940)Phe…
neg-M180T78	3.09008e+07	3.1281e+07	3.41657e+07	3.3944e+07	3.66638e+07	3.2947e+07	7.36699e+07	8.13061e+07	6.02231e+07	5.75621e+07	5.55013e+07	6.02898e+07	1.94371	3.44869e-05	0.0021645	0.000408103	0.00788284	1.23443	0.0274503	up	180.067	1.29279	L-Tyrosine	Organic acids and derivatives	Carboxylic acids and derivatives	HMDB0000158	C00082	(map00130)Ubiquinone and other terpenoid-quinone biosynthesis;(map00231)Puromycin biosynthesis;(map00261)Monobactam biosynthesis;(map00350)Tyrosine metabolism;(map00360)Phenylalanine metabolism;(map00400)Phenylalanine, tyrosine and tryptophan biosynthesis;(map00401)Novobiocin biosynthesis;(map00460)Cyanoamino acid metabolism;(map00680)Methane metabolism;(map00730)Thiamine metabolism;(map00940)Phe…
neg-M183T341	508885	517367	532717	500223	525218	573589	1.0249e+06	1.5253e+06	1.50121e+06	785330	897122	1.40273e+06	2.25985	0.000970361	0.0021645	0.00478341	0.00788284	1.19083	0.0213147	up	183.103	5.68122	(1'R)-Nepetalic acid	Lipids and lipid-like molecules	Prenol lipids	HMDB0036117	null	-
neg-M183T39	1.82693e+06	3.55741e+06	1.46412e+06	1.62846e+06	1.67253e+06	1.82917e+06	4.52199e+06	4.90554e+06	2.82863e+06	4.03203e+06	3.13863e+06	3.6791e+06	1.92893	0.00183924	0.00865801	0.00775479	0.0239553	1.11369	0.068314	up	182.996	0.64615	Chelidonic acid	Unknown	-	NA	C08476	-
neg-M187T77	767617	836115	772599	1.0742e+06	2.53919e+06	988182	3.88777e+06	4.32315e+06	3.13267e+06	1.10988e+06	1.93509e+06	1.47611e+06	2.27356	0.0208556	0.0151515	0.0515765	0.0376372	1.23095	0.150519	up	187.109	1.28531	Ile-Gly	Organic acids and derivatives	Carboxylic acids and derivatives	HMDB0028907	NA	-
neg-M189T169	1.5807e+06	6.83429e+06	2.00261e+06	9.08788e+06	2.92833e+06	5.23369e+06	8.47001e+06	2.83726e+07	7.5088e+06	1.55209e+07	7.14997e+06	1.72698e+07	3.04662	0.00984342	0.0151515	0.0286264	0.0376372	1.23251	0.100575	up	189.004	2.82408	(-)-Hydroxycitric acid lactone	Organic acids and derivatives	Carboxylic acids and derivatives	NA	NA	-
neg-M189T47	802583	664189	633500	673045	633025	671544	5.26705e+06	3.78298e+06	1.88374e+06	2.91257e+06	2.60886e+06	2.68114e+06	4.69271	8.22189e-05	0.0021645	0.000754817	0.00788284	2.11147	0.169097	up	189.088	0.784349	Threoninyl-Alanine	Organic acids and derivatives	Carboxylic acids and derivatives	HMDB0029054	null	-
neg-M190T156	124417	342820	164437	60040.9	410331	75256.3	991993	790640	703678	620697	609957	243566	3.36407	0.00581441	0.00865801	0.0189916	0.0239553	1.29441	0.134435	up	190.055	2.60202	N-Acetyl-L-methionine	Organic acids and derivatives	Carboxylic acids and derivatives	HMDB0011745	C02712	-
neg-M191T39	2.03288e+06	2.04148e+06	2.79183e+06	3.57497e+06	2.40556e+06	3.09421e+06	6.29732e+06	9.90447e+06	4.95021e+06	6.08086e+06	6.50204e+06	6.49371e+06	2.52361	3.56063e-05	0.0021645	0.000416449	0.00788284	1.19686	0.112772	up	191.02	0.65051	Citric acid	Organic acids and derivatives	NA	HMDB0000094	C00158	(map00020)Citrate cycle (TCA cycle);(map00250)Alanine, aspartate and glutamate metabolism;(map00630)Glyoxylate and dicarboxylate metabolism;(map00720)Carbon fixation pathways in prokaryotes;(map01060)Biosynthesis of plant secondary metabolites;(map01061)Biosynthesis of phenylpropanoids;(map01062)Biosynthesis of terpenoids and steroids;(map01063)Biosynthesis of alkaloids derived from shikimate pat…
neg-M193T241	1.9075e+07	1.8693e+07	1.96826e+07	2.03935e+07	2.02737e+07	2.07345e+07	5.14272e+07	7.33965e+07	5.92069e+07	7.96796e+07	6.22698e+07	6.68539e+07	3.30523	3.21439e-06	0.0021645	8.11173e-05	0.00788284	1.68487	0.0216253	up	193.051	4.01565	trans-4-Hydroxy-3-methoxycinnamate	Phenylpropanoids and polyketides	Cinnamic acids and derivatives	HMDB0000954	C01494	(map00940)Phenylpropanoid biosynthesis;(map01061)Biosynthesis of phenylpropanoids;(map01100)Metabolic pathways;(map01110)Biosynthesis of secondary metabolites
neg-M196T154	216742	282000	99957.3	258706	300242	266692	1.60765e+06	1.77074e+06	1.12533e+06	1.19363e+06	1.01819e+06	1.23608e+06	5.58267	2.13741e-05	0.0021645	0.000293466	0.00788284	2.07116	0.126876	up	196.062	2.5698	L-Dopa	Organic acids and derivatives	Carboxylic acids and derivatives	HMDB0000181	C00355	(map00350)Tyrosine metabolism;(map00950)Isoquinoline alkaloid biosynthesis;(map00965)Betalain biosynthesis;(map01060)Biosynthesis of plant secondary metabolites;(map01063)Biosynthesis of alkaloids derived from shikimate pathway;(map01100)Metabolic pathways;(map01110)Biosynthesis of secondary metabolites;(map04728)Dopaminergic synapse;(map04917)Prolactin signaling pathway;(map05012)Parkinson's dis…
neg-M196T78	1.63633e+06	1.56567e+06	1.74391e+06	1.67322e+06	1.95643e+06	1.62319e+06	4.08435e+06	4.02439e+06	3.16593e+06	2.93239e+06	2.93425e+06	3.01219e+06	1.97608	2.2609e-05	0.0021645	0.000304324	0.00788284	1.25256	0.0337093	up	196.062	1.29279	3,4-Dihydroxy-L-phenylalanine	Organic acids and derivatives	Carboxylic acids and derivatives	HMDB0000181	C00355	(map00350)Tyrosine metabolism;(map00950)Isoquinoline alkaloid biosynthesis;(map00965)Betalain biosynthesis;(map01060)Biosynthesis of plant secondary metabolites;(map01063)Biosynthesis of alkaloids derived from shikimate pathway;(map01100)Metabolic pathways;(map01110)Biosynthesis of secondary metabolites;(map04728)Dopaminergic synapse;(map04917)Prolactin signaling pathway;(map05012)Parkinson's dis…
neg-M202T264	433239	876040	510477	656061	874950	625082	175153	284225	135181	267541	273276	246741	0.347628	9.3439e-05	0.0021645	0.000828715	0.00788284	1.4831	0.125239	down	202.051	4.39967	2-Hydroxy-7-methoxyquinoline-3-carbaldehyde	Organoheterocyclic compounds	Quinolines and derivatives	NA	NA	-
neg-M203T187	1.60634e+07	1.59751e+07	1.71248e+07	1.80483e+07	1.74384e+07	1.78302e+07	1.14522e+08	1.0922e+08	8.52944e+07	8.71409e+07	7.96629e+07	9.25802e+07	5.54663	9.39529e-08	0.0021645	7.47736e-06	0.00788284	2.40947	0.016781	up	203.083	3.12365	L-Tryptophan	Organoheterocyclic compounds	Indoles and derivatives	HMDB0000929	C00078	(map00260)Glycine, serine and threonine metabolism;(map00380)Tryptophan metabolism;(map00400)Phenylalanine, tyrosine and tryptophan biosynthesis;(map00404)Staurosporine biosynthesis;(map00901)Indole alkaloid biosynthesis;(map00966)Glucosinolate biosynthesis;(map00970)Aminoacyl-tRNA biosynthesis;(map01060)Biosynthesis of plant secondary metabolites;(map01061)Biosynthesis of phenylpropanoids;(map01…
neg-M205T72	213069	179376	215558	315854	238632	333186	580685	517114	451122	721876	512460	405368	2.1319	0.000160435	0.0021645	0.00123719	0.00788284	1.09639	0.117169	up	205.066	1.20473	Gly-Met	Organic acids and derivatives	Carboxylic acids and derivatives	HMDB0028847	NA	-
neg-M206T180	771502	972993	926564	922431	886948	871181	3.02512e+06	3.9603e+06	2.22511e+06	2.73266e+06	3.0556e+06	2.61393e+06	3.2911	3.77168e-06	0.0021645	9.0515e-05	0.00788284	1.63968	0.0603649	up	206.083	3.00455	N-Acetyl-L-phenylalanine	Organic acids and derivatives	Carboxylic acids and derivatives	HMDB0000512	C03519	(map00360)Phenylalanine metabolism
neg-M206T193	1.28003e+06	1.23972e+06	1.10116e+06	1.06012e+06	1.10922e+06	1.07805e+06	2.11929e+06	1.54715e+06	2.08471e+06	2.33086e+06	3.05298e+06	2.2815e+06	1.95339	0.000391783	0.0021645	0.00244205	0.00788284	1.05107	0.0342023	up	206.046	3.22388	4-(2-Aminophenyl)-2,4-dioxobutanoic acid	Organic oxygen compounds	Organooxygen compounds	HMDB0000978	C01252	(map00380)Tryptophan metabolism;(map01100)Metabolic pathways
neg-M207T321	2.09494e+06	2.07912e+06	2.16541e+06	2.28729e+06	2.704e+06	1.8859e+06	5.41146e+06	4.03975e+06	3.79978e+06	1.18167e+07	4.50115e+06	6.7675e+06	2.74928	0.00224472	0.0021645	0.00904166	0.00788284	1.26772	0.0380544	up	207.067	5.35622	trans-3,5-Dimethoxy-4-hydroxycinnamaldehyde	Unknown	-	NA	C05610	(map00940)Phenylpropanoid biosynthesis;(map01061)Biosynthesis of phenylpropanoids;(map01100)Metabolic pathways;(map01110)Biosynthesis of secondary metabolites
neg-M209T303	852853	947827	928775	1.22583e+06	1.29429e+06	1.17377e+06	150797	208895	140624	471371	209257	439606	0.252291	0.000548871	0.0021645	0.00314747	0.00788284	1.76937	0.0228543	down	209.119	5.0514	Jasmonic acid	Lipids and lipid-like molecules	Fatty Acyls	HMDB0032797	C08491	(map00592)alpha-Linolenic acid metabolism;(map01060)Biosynthesis of plant secondary metabolites;(map01070)Biosynthesis of plant hormones;(map01100)Metabolic pathways;(map01110)Biosynthesis of secondary metabolites;(map04075)Plant hormone signal transduction
neg-M212T77	556177	355456	519450	456724	509502	439507	1.50603e+06	1.46677e+06	1.05127e+06	1.04493e+06	918873	897061	2.427	2.98026e-05	0.0021645	0.000367122	0.00788284	1.42367	0.0540238	up	212.057	1.28998	Droxidopa	Organic acids and derivatives	Carboxylic acids and derivatives	HMDB0015627	null	-
neg-M219T188	722485	652203	717769	719457	682910	797784	2.4058e+06	2.40922e+06	1.84153e+06	1.95023e+06	1.74868e+06	1.99361e+06	2.87682	3.66021e-07	0.0021645	1.84467e-05	0.00788284	1.78668	0.0197277	up	219.078	3.12888	5-Hydroxy-L-tryptophan	Organoheterocyclic compounds	Indoles and derivatives	HMDB0000472	C00643	(map00380)Tryptophan metabolism;(map01063)Biosynthesis of alkaloids derived from shikimate pathway;(map01100)Metabolic pathways;(map04726)Serotonergic synapse
neg-M221T281	1.07606e+06	1.22483e+06	1.18332e+06	1.27178e+06	1.19664e+06	1.1267e+06	442463	598758	448888	468574	733197	609889	0.466395	0.000132631	0.0021645	0.00107149	0.00788284	1.00039	0.0406029	down	221.082	4.68037	Monoisobutyl phthalate	Benzenoids	Benzene and substituted derivatives	HMDB0002056	NA	-
neg-M229T42	2.85418e+06	4.68998e+06	5.3098e+06	4.41262e+06	5.9649e+06	3.01637e+06	1.91415e+07	2.27223e+07	3.1176e+07	1.25884e+07	1.82241e+07	1.53852e+07	4.54275	7.0049e-06	0.0021645	0.00013399	0.00788284	1.74726	0.0441538	up	229.024	0.698988	D-Ribose 5-phosphate	Organic oxygen compounds	Organooxygen compounds	HMDB0001548	C00117	(map00030)Pentose phosphate pathway;(map00230)Purine metabolism;(map00440)Phosphonate and phosphinate metabolism;(map00710)Carbon fixation in photosynthetic organisms;(map01100)Metabolic pathways;(map01110)Biosynthesis of secondary metabolites;(map01120)Microbial metabolism in diverse environments;(map01130)Biosynthesis of antibiotics;(map01200)Carbon metabolism;(map01230)Biosynthesis of amino ac…
neg-M230T90	514966	517497	560893	582409	438256	641921	2.14952e+06	4.81497e+06	2.07585e+06	2.51574e+06	2.31358e+06	3.26321e+06	5.26203	1.39891e-05	0.0021645	0.000217856	0.00788284	2.12597	0.128262	up	230.013	1.50488	Acetaminophen sulfate	Benzenoids	Phenols	NA	NA	-
neg-M231T187	184702	96844.5	218241	153451	170684	96883.4	901078	855590	655966	652224	555522	604840	4.58861	1.12649e-05	0.0021645	0.000187766	0.00788284	2.07716	0.0653502	up	231.078	3.1242	8-Methylsulfinyloctyl isothiocyanate	Organosulfur compounds	Sulfoxides	HMDB0035923	NA	-
neg-M231T78	3.45762e+06	2.851e+06	3.65826e+06	3.93325e+06	5.51748e+06	4.03525e+06	1.07228e+07	8.12718e+06	7.49082e+06	7.73794e+06	7.14118e+06	6.58661e+06	2.03841	0.000100701	0.0021645	0.000873679	0.00788284	1.13133	0.0620326	up	231.135	1.29301	Leu-Thr	Organic acids and derivatives	Carboxylic acids and derivatives	HMDB0028939	NA	-
neg-M237T242	162972	244832	273389	203677	241211	178317	598658	939005	458751	445853	438086	511461	2.60029	0.000126869	0.0021645	0.0010347	0.00788284	1.44989	0.147612	up	237.077	4.03803	Ethyl p-coumarate	Unknown	-	NA	NA	-
neg-M237T357	3.44902e+06	3.51398e+06	3.14925e+06	3.5099e+06	4.34265e+06	3.85872e+06	1.65473e+07	1.40499e+07	1.08119e+07	1.51732e+07	1.2523e+07	1.1781e+07	3.70638	6.3214e-08	0.0021645	6.09698e-06	0.00788284	1.62436	0.0445942	up	237.15	5.94675	Geranyl acetoacetate	Lipids and lipid-like molecules	Fatty Acyls	HMDB0038256	null	-
neg-M244T169	834617	233776	774191	706825	890135	697946	6.50831e+06	7.29375e+06	5.43447e+06	6.38364e+06	5.71631e+06	5.37161e+06	8.87207	6.11914e-05	0.0021645	0.000609956	0.00788284	2.45825	0.0583032	up	244.083	2.81102	3-Methyl-3H-imidazo[4,5-f]quinoxalin-2-amine	Organoheterocyclic compounds	Diazanaphthalenes	HMDB0040443	null	-
neg-M244T72	1.10734e+06	979762	962099	1.23409e+06	1.30983e+06	1.3633e+06	2.86709e+06	2.36073e+06	2.08082e+06	2.94599e+06	2.29312e+06	2.385e+06	2.14661	3.13501e-06	0.0021645	7.9465e-05	0.00788284	1.17826	0.169317	up	244.131	1.19206	Asparaginyl-Leucine	Organic acids and derivatives	Carboxylic acids and derivatives	HMDB0028735	null	-
neg-M247T317	372645	265125	783659	372722	532270	530486	981938	911196	927150	1.14149e+06	1.07854e+06	1.59147e+06	2.32132	0.00113092	0.0021645	0.00535003	0.00788284	1.25581	0.104695	up	247.134	5.2912	Atractylenolide III	Lipids and lipid-like molecules	Prenol lipids	NA	NA	-
neg-M247T337	984994	887588	866833	640092	973383	770186	2.75366e+06	1.56485e+06	2.12304e+06	1.44903e+06	1.92415e+06	2.33971e+06	2.37249	6.45134e-05	0.0021645	0.000635412	0.00788284	1.18681	0.0253628	up	247.134	5.61435	Atractylenolide III	Lipids and lipid-like molecules	Prenol lipids	NA	NA	-
neg-M251T107	403598	423733	463896	485943	548817	528832	911591	839578	861108	872540	822388	829585	1.79934	2.6658e-05	0.0021645	0.000338649	0.00788284	1.03754	0.105317	up	251.104	1.77783	Phe-Ser	Organic acids and derivatives	Carboxylic acids and derivatives	HMDB0029004	NA	-
neg-M251T70	42600.7	18912.7	44621.6	18543.7	27934.3	42962.5	70852	65472.5	67343.9	82880.7	49175.8	70313.3	2.07612	0.00401068	0.0021645	0.0141873	0.00788284	1.24453	0.186914	up	251.115	1.16515	Ala-Tyr	Organic acids and derivatives	Carboxylic acids and derivatives	HMDB0028699	NA	-
neg-M253T371	538212	438084	403546	444510	417774	559170	1.38052e+06	1.04325e+06	845146	1.22131e+06	911115	907178	2.252	1.56251e-05	0.0021645	0.000235062	0.00788284	1.46375	0.108759	up	253.181	6.18408	Kessyl glycol	Organoheterocyclic compounds	Oxepanes	HMDB0037197	null	-
neg-M258T70	618236	661879	633742	245532	684952	262656	1.35882e+06	1.33689e+06	1.03437e+06	1.33357e+06	1.25316e+06	1.17978e+06	2.41281	0.00408611	0.0021645	0.0143976	0.00788284	1.52992	0.0890179	up	258.183	1.16802	Isoleucyl-Lysine	Organic acids and derivatives	Carboxylic acids and derivatives	HMDB0028912	null	-
neg-M258T76	1.48345e+06	5.13627e+06	3.20175e+06	2.17728e+06	4.72917e+06	1.76136e+06	7.95876e+06	7.77158e+06	6.80557e+06	7.11613e+06	6.94448e+06	5.46335e+06	2.27482	0.0062234	0.0021645	0.020026	0.00788284	1.24779	0.0895662	up	258.146	1.27127	Hydroxyprolyl-Lysine	Organic acids and derivatives	Carboxylic acids and derivatives	HMDB0028868	null	-
neg-M261T210	842826	633860	751061	1.24588e+06	1.16839e+06	1.32197e+06	2.5049e+06	2.28122e+06	1.89766e+06	2.90928e+06	2.50951e+06	2.28773e+06	2.41287	0.000270967	0.0021645	0.00183882	0.00788284	1.38944	0.0414889	up	261.125	3.50345	Phe-Pro	Organic acids and derivatives	Carboxylic acids and derivatives	HMDB11177	NA	-
neg-M263T366	1.08643e+06	876571	1.57452e+06	1.4857e+06	986732	1.46391e+06	9977.01	3614.49	3836.14	4639.81	18723.3	8180.82	0.00655238	8.34182e-07	0.0021645	3.19056e-05	0.00788284	3.46875	0.0387651	down	263.133	6.09825	2-cis-4-trans-Abscisic acid	Unknown	-	NA	NA	-
neg-M265T385	2.10535e+06	1.66549e+06	1.97426e+06	1.94837e+06	1.84144e+06	2.14099e+06	3.48124e+06	3.83932e+06	2.70423e+06	3.87019e+06	4.08047e+06	2.98125e+06	1.79487	7.14087e-05	0.0021645	0.000682045	0.00788284	1.11596	0.0459968	up	265.181	6.4243	8S-Hydroxy-4Z,6E,10Z-hexadecatrienoic acid	Unknown	-	NA	NA	-
neg-M267T286	81927.9	141471	122550	123784	154639	139716	329868	212195	201153	315416	363530	526242	2.54998	0.000676043	0.0021645	0.00367396	0.00788284	1.26279	0.107121	up	267.161	4.77078	N-(p-Hydroxyphenethyl)actinidine	Benzenoids	Phenols	HMDB0030347	C09984	-
neg-M267T408	1.60561e+06	1.90039e+06	879937	1.10552e+06	1.93225e+06	1.58611e+06	1.17093e+06	1.08923e+06	759738	606000	612732	573355	0.534083	0.00597658	0.0151515	0.0194103	0.0376372	1.0106	0.360039	down	267.233	6.80635	9Z-heptadecenoic acid	Lipids and lipid-like molecules	Fatty Acyls	HMDB0062437	null	-
neg-M267T75	415104	418788	473318	520412	778362	592429	1.42427e+06	1.25605e+06	1.31461e+06	1.42535e+06	1.26859e+06	1.19215e+06	2.46404	0.000111584	0.0021645	0.000942799	0.00788284	1.38018	0.0913201	up	267.147	1.2445	Isoleucyl-Histidine	Organic acids and derivatives	Carboxylic acids and derivatives	HMDB0028909	null	-
neg-M273T459	356327	333463	647207	549709	368431	457088	1.65213e+06	1.10022e+06	1.5181e+06	1.11646e+06	1.50188e+06	1.83215e+06	3.21542	9.26368e-06	0.0021645	0.000162803	0.00788284	1.41418	0.068795	up	273.186	7.64761	Nandrolone	Lipids and lipid-like molecules	Sterol Lipids	HMDB0002725	C07254	-
neg-M274T188	541709	479839	512122	592224	579408	616543	1.16499e+06	1.04511e+06	902436	1.14919e+06	939836	911163	1.84016	2.18551e-06	0.0021645	6.22073e-05	0.00788284	1.06854	0.0204613	up	274.12	3.1317	Ala-Trp	Organic acids and derivatives	Carboxylic acids and derivatives	HMDB0013209	NA	-
neg-M275T472	9.71922e+06	8.47037e+06	1.4049e+07	1.09192e+07	6.42435e+06	8.85385e+06	3.60403e+07	3.36991e+07	3.58329e+07	2.55445e+07	2.98249e+07	3.79479e+07	3.40355	8.49071e-06	0.0021645	0.000153146	0.00788284	1.6292	0.0195598	up	275.202	7.86787	4,8,12,15-Octadecatetraenoic acid	Lipids and lipid-like molecules	Fatty Acyls	HMDB0032672	null	-
neg-M275T485	6.4306e+06	6.31697e+06	9.13229e+06	7.30641e+06	4.74669e+06	7.35855e+06	1.78828e+07	1.70731e+07	2.16846e+07	1.60222e+07	1.81646e+07	2.09885e+07	2.70796	1.0902e-05	0.0021645	0.000183825	0.00788284	1.43382	0.0633247	up	275.202	8.0797	4,8,12,15-Octadecatetraenoic acid	Lipids and lipid-like molecules	Fatty Acyls	HMDB0032672	null	-
neg-M279T395	2.11607e+06	1.17963e+06	1.8576e+06	1.29084e+06	1.03338e+06	2.29349e+06	601723	467163	537448	1.19682e+06	1.13984e+06	947340	0.500495	0.00811719	0.0151515	0.0246174	0.0376372	1.12164	0.158716	down	279.233	6.5781	Linoleic acid	Lipids and lipid-like molecules	Fatty Acyls	HMDB0000673	C01595	(map00591)Linoleic acid metabolism;(map01040)Biosynthesis of unsaturated fatty acids;(map01060)Biosynthesis of plant secondary metabolites;(map01100)Metabolic pathways
neg-M282T286	1.32497e+06	14397.2	287395	97833.7	156667	243312	1.79678e+06	767788	450917	2.1927e+06	3.61399e+06	493231	4.3846	0.0238376	0.0151515	0.057408	0.0376372	1.7846	0.0433147	up	282.114	4.77078	N-(p-Hydroxyphenyl)ethyl p-hydroxycinnamide	Phenylpropanoids and polyketides	Cinnamic acids and derivatives	HMDB0039521	null	-
neg-M285T480	3.82405e+06	2.46491e+06	1.67505e+06	1.43688e+06	1.09582e+06	3.57767e+06	2.47852e+06	3.86146e+06	7.9064e+06	5.87032e+06	7.62027e+06	5.17844e+06	2.33867	0.00956545	0.00865801	0.0280206	0.0239553	1.14392	0.37388	up	285.244	8.00659	12-hydroxyheptadecanoic acid	Lipids and lipid-like molecules	Fatty Acyls	HMDB0061663	null	-
neg-M286T77	1.28732e+06	2.32593e+06	1.45694e+06	3.02187e+06	1.702e+06	2.85484e+06	4.27775e+06	4.3875e+06	3.60724e+06	4.15431e+06	3.67151e+06	3.69832e+06	1.88132	0.00473165	0.0021645	0.0161347	0.00788284	1.2072	0.189229	up	286.189	1.27785	Leu-Arg	Organic acids and derivatives	Carboxylic acids and derivatives	HMDB0028923	NA	-
neg-M291T408	2.68603e+08	2.43747e+08	2.53764e+08	2.56226e+08	2.41267e+08	2.86943e+08	5.67336e+08	4.68321e+08	4.27515e+08	5.08499e+08	4.61354e+08	5.14742e+08	1.90111	5.32678e-07	0.0021645	2.38938e-05	0.00788284	1.37936	0.0184386	up	291.197	6.79535	(2'E,4'Z,7'Z,8E)-Colnelenic acid	Lipids and lipid-like molecules	Fatty Acyls	HMDB0030996	C16320	(map00592)alpha-Linolenic acid metabolism;(map01110)Biosynthesis of secondary metabolites
neg-M293T109	294621	137867	117224	357817	485225	413507	769549	663935	803953	787859	1.04851e+06	640844	2.61017	0.00558355	0.0021645	0.0184183	0.00788284	1.23517	0.204287	up	293.115	1.81924	Glu-Phe	Organic acids and derivatives	Carboxylic acids and derivatives	HMDB0029156	NA	-
neg-M293T427	1.6402e+09	1.7661e+09	1.51868e+09	1.82385e+09	1.66047e+09	1.89529e+09	3.29902e+09	2.86552e+09	2.53909e+09	2.98481e+09	2.49227e+09	2.84096e+09	1.65185	4.83918e-06	0.0021645	0.00010658	0.00788284	1.09745	0.0232653	up	293.213	7.10888	9-OxoODE	Lipids and lipid-like molecules	Fatty Acyls	HMDB0004669	C14766	(map00591)Linoleic acid metabolism
neg-M293T441	8.50366e+08	9.62194e+08	8.45861e+08	9.99074e+08	8.9145e+08	1.06984e+09	1.95503e+09	1.61647e+09	1.41228e+09	1.72435e+09	1.45199e+09	1.63334e+09	1.74299	6.07259e-06	0.0021645	0.000123287	0.00788284	1.16242	0.0394471	up	293.213	7.3501	(9Z,12Z,14E)-16-Hydroxy-9,12,14-octadecatrienoic acid	Lipids and lipid-like molecules	Fatty Acyls	HMDB0034586	null	-
neg-M293T498	2.68523e+08	2.71994e+08	2.50814e+08	3.05998e+08	2.85365e+08	3.02086e+08	5.40539e+08	4.62091e+08	4.1642e+08	5.1504e+08	4.41311e+08	5.06533e+08	1.71057	1.99395e-06	0.0021645	5.83044e-05	0.00788284	1.12809	0.0339157	up	293.213	8.30688	3,4-Dimethyl-5-propyl-2-furannonanoic acid	Lipids and lipid-like molecules	Fatty Acyls	HMDB0061644	null	-
neg-M295T342	29433.5	44203.3	69720.7	15221.6	39536.8	49362.2	317333	333982	274273	124031	284150	176576	6.10295	5.71769e-05	0.0021645	0.00058075	0.00788284	1.80553	0.151695	up	295.138	5.69224	Cryptotanshinone	Lipids and lipid-like molecules	Prenol lipids	HMDB0035220	null	-
neg-M297T364	8.2479e+06	7.01072e+06	5.77817e+06	1.08623e+06	3.75843e+06	1.03957e+07	1.59762e+07	1.40959e+07	1.01631e+07	1.09162e+07	1.12255e+07	1.21493e+07	2.05436	0.0401036	0.004329	0.0859493	0.0136783	1.1403	0.038568	up	297.153	6.07475	2,9-Dimethyl-2,9-diazatricyclo[10.2.2.25,8]octadeca-5,7,12,14,15,17-hexaene-3,10-diol, 9CI	Organonitrogen compounds	Amines	HMDB0038832	null	-
neg-M302T205	625850	697012	628331	795456	703281	778357	1.54616e+06	1.30604e+06	1.13512e+06	1.44993e+06	1.22469e+06	1.20477e+06	1.8605	2.40328e-06	0.0021645	6.62061e-05	0.00788284	1.05764	0.0223379	up	302.152	3.41105	Valyl-Tryptophan	Organic acids and derivatives	Carboxylic acids and derivatives	HMDB0029138	null	-
neg-M303T359	3.90137e+06	676778	2.51255e+06	812652	1.48457e+06	1.42321e+06	863724	199939	639589	333945	1.71668e+06	440701	0.387987	0.0348945	0.0649351	0.0773502	0.122163	1.19029	0.116917	down	303.197	5.98388	16-Oxoandrostenediol	Lipids and lipid-like molecules	Sterol Lipids	HMDB0000322	null	-
neg-M306T176	1.00505e+07	9.22463e+06	9.84264e+06	1.01655e+07	1.04922e+07	1.02772e+07	1.36876e+06	2.63634e+06	1.33349e+06	1.50245e+06	1.42922e+06	2.0011e+06	0.171039	1.11197e-05	0.0021645	0.000185526	0.00788284	2.15923	0.0140129	down	306.077	2.9385	L-Glutathione, reduced	Organic acids and derivatives	Carboxylic acids and derivatives	HMDB0000125	C00051	(map00270)Cysteine and methionine metabolism;(map00480)Glutathione metabolism;(map01100)Metabolic pathways;(map02010)ABC transporters;(map04918)Thyroid hormone synthesis;(map04976)Bile secretion
neg-M307T349	4.20589e+06	3.34154e+06	5.38126e+06	4.00211e+06	3.57652e+06	6.36398e+06	9.13194e+06	6.93318e+06	7.19722e+06	9.00917e+06	7.61181e+06	7.10379e+06	1.7486	0.00117429	0.0021645	0.00550971	0.00788284	1.20301	0.164867	up	307.192	5.80938	3-Cyclopentene-1-octanoic acid, 2-(3-hydroxy-1-penten-1-yl)-5-oxo-	Unknown	-	NA	NA	-
neg-M307T370	2.9528e+06	2.20578e+06	2.90803e+06	2.34864e+06	2.87972e+06	2.83193e+06	5.20936e+06	3.41453e+06	4.21829e+06	4.45469e+06	4.64367e+06	5.32664e+06	1.69079	0.000127918	0.0021645	0.00104078	0.00788284	1.14855	0.0367073	up	307.192	6.17355	3-Cyclopentene-1-octanoic acid, 2-(3-hydroxy-1-penten-1-yl)-5-oxo-	Unknown	-	NA	NA	-
neg-M309T75	196808	964838	165355	403868	329051	177823	1.14743e+06	829118	880958	509350	1.96713e+06	1.00453e+06	2.83254	0.00648568	0.0151515	0.0206713	0.0376372	1.47433	0.218673	up	309.11	1.24512	.alpha.-L-Glu-L-Tyr	Organic acids and derivatives	Carboxylic acids and derivatives	HMDB0028831	NA	-
neg-M311T233	967480	1.02066e+06	950695	1.05323e+06	1.01774e+06	1.13808e+06	1.84099e+06	1.71563e+06	1.54593e+06	1.77434e+06	1.65386e+06	1.67997e+06	1.66085	6.66098e-08	0.0021645	6.20304e-06	0.00788284	1.11363	0.047024	up	311.141	3.88872	Phe-Phe	Organic acids and derivatives	Carboxylic acids and derivatives	HMDB0013302	NA	-
neg-M316T234	791713	1.30432e+06	1.32477e+06	1.59236e+06	1.50909e+06	939265	3.17028e+06	2.82859e+06	2.47999e+06	3.12699e+06	2.6395e+06	2.62029e+06	2.26035	0.000340222	0.0021645	0.00218833	0.00788284	1.42615	0.152641	up	316.167	3.9033	Ile-Trp	Organic acids and derivatives	Carboxylic acids and derivatives	HMDB0028918	NA	-
neg-M327T206	667883	697604	650675	795474	764129	1.01674e+06	1.73181e+06	850389	1.34872e+06	1.15617e+06	1.3633e+06	1.36376e+06	1.7015	0.00167846	0.004329	0.00723715	0.0136783	1.03881	0.124899	up	327.136	3.43653	Tyrosyl-Phenylalanine	Organic acids and derivatives	Carboxylic acids and derivatives	HMDB0029112	null	-
neg-M331T547	3.82746e+06	2.00316e+06	2.41336e+06	2.04823e+06	2.29645e+06	2.82114e+06	1.09511e+06	991354	1.50462e+06	1.07003e+06	1.30789e+06	1.32108e+06	0.47308	0.000189676	0.0021645	0.00140332	0.00788284	1.19093	0.206943	down	331.266	9.11763	2-Methyl-5-(8-pentadecenyl)-1,3-benzenediol	Benzenoids	Phenols	HMDB0038910	null	-
neg-M341T49	2.23567e+08	1.71874e+08	2.39687e+08	1.3816e+08	1.36869e+08	1.29097e+08	8.41317e+06	1.00828e+07	4.8612e+07	1.17151e+07	3.86544e+07	1.90139e+07	0.131336	0.000336144	0.0021645	0.00217379	0.00788284	2.48674	0.0778804	down	341.109	0.815499	D-(+)-Trehalose	Organic oxygen compounds	Organooxygen compounds	HMDB0000975	C01083	(map00500)Starch and sucrose metabolism;(map01100)Metabolic pathways;(map01110)Biosynthesis of secondary metabolites;(map02010)ABC transporters;(map02060)Phosphotransferase system (PTS)
neg-M346T274	1.10311e+06	1.09959e+06	565965	747058	1.03721e+06	1.30271e+06	427990	530998	203179	382390	398550	351344	0.391836	0.000431882	0.0021645	0.00261865	0.00788284	1.17647	0.130126	down	346.057	4.57047	2'-Deoxyguanosine 5'-monophosphate	Nucleosides, nucleotides, and analogues	Purine nucleotides	HMDB0001044	C00362	(map00230)Purine metabolism;(map01100)Metabolic pathways
neg-M351T380	353571	228041	431047	504882	399933	387480	1.03691e+07	7.52917e+06	1.67547e+07	2.15677e+07	2.08188e+07	1.42591e+07	39.6097	3.70304e-08	0.0021645	4.34599e-06	0.00788284	2.76168	0.0553524	up	351.221	6.33055	Lipoxin A4	Lipids and lipid-like molecules	Fatty Acyls	HMDB0004385	C06314	(map00590)Arachidonic acid metabolism;(map04080)Neuroactive ligand-receptor interaction;(map05145)Toxoplasmosis
neg-M351T462	6.59004e+06	7.73979e+06	9.21828e+06	7.54361e+06	6.84294e+06	9.61388e+06	2.81775e+06	909495	2.56411e+06	5.44222e+06	4.65313e+06	3.2108e+06	0.412158	0.00997671	0.0021645	0.0289255	0.00788284	1.22528	0.380007	down	351.221	7.69957	8-isoprostaglandin E2	Lipids and lipid-like molecules	Fatty Acyls	HMDB0005844	null	-
neg-M387T49	3.4715e+06	2.4741e+06	4.00013e+06	1.91254e+06	2.21956e+06	1.87053e+06	332888	662132	794991	583741	956036	289731	0.226952	0.000126758	0.0021645	0.0010347	0.00788284	1.91706	0.137078	down	387.115	0.814065	Sucrose	Organic oxygen compounds	Organooxygen compounds	HMDB0000258	C00089	(map00052)Galactose metabolism;(map00500)Starch and sucrose metabolism;(map01100)Metabolic pathways;(map02010)ABC transporters;(map02060)Phosphotransferase system (PTS);(map04742)Taste transduction;(map04973)Carbohydrate digestion and absorption
neg-M401T49	9.47889e+07	7.50339e+07	1.01811e+08	5.87535e+07	5.99518e+07	6.15532e+07	5.866e+06	6.63438e+06	2.84926e+07	1.27585e+07	3.16586e+07	1.44395e+07	0.220959	0.00135511	0.0021645	0.00615911	0.00788284	2.10455	0.0735994	down	401.131	0.809558	Trehalose	Organic oxygen compounds	Organooxygen compounds	HMDB0000975	C01083	(map00500)Starch and sucrose metabolism;(map01100)Metabolic pathways;(map01110)Biosynthesis of secondary metabolites;(map02010)ABC transporters;(map02060)Phosphotransferase system (PTS)
neg-M409T314	401838	434335	576693	267389	158750	353544	838354	1.03454e+06	1.53582e+06	1.05199e+06	1.79813e+06	1.33627e+06	3.46405	0.000283312	0.0021645	0.00190599	0.00788284	1.11178	0.099224	up	409.115	5.23333	Aloenin	Unknown	-	NA	NA	-
neg-M438T405	652569	822172	1.13932e+06	406775	999190	967446	1.00638e+06	1.36527e+06	2.60897e+06	3.57829e+06	4.00319e+06	1.80443e+06	2.88052	0.0053599	0.004329	0.0178763	0.0136783	1.00965	0.229042	up	438.263	6.75324	LysoPE 15:0	Lipids and lipid-like molecules	Glycerophospholipids	HMDB11472	C04438	(map00564)Glycerophospholipid metabolism
neg-M452T374	400668	347962	346026	385790	337119	413422	1.15353e+06	943000	936891	855427	957224	1.24627e+06	2.73079	3.6099e-07	0.0021645	1.83005e-05	0.00788284	1.76605	0.0572497	up	452.28	6.23408	1-Palmitoyl-2-hydroxy-sn-glycero-3-phosphoethanolamine	Lipids and lipid-like molecules	Glycerophospholipids	HMDB0011503	NA	-
neg-M481T367	2.38486e+06	1.13353e+06	3.51467e+06	1.27131e+06	1.28531e+06	2.57039e+06	3.79434e+06	1.90143e+06	5.04595e+06	8.88733e+06	1.33887e+07	5.65109e+06	3.17999	0.0113152	0.0151515	0.0319259	0.0376372	1.19721	0.0506693	up	481.259	6.11843	LysoPG 16:1; LysoPG 16:1	Lipids and lipid-like molecules	Glycerophospholipids	-	C05980	(map00564)Glycerophospholipid metabolism;(map01100)Metabolic pathways
neg-M505T363	1.79982e+06	1.73509e+06	1.62906e+06	1.20483e+06	1.22994e+06	3.0973e+06	530611	683704	641417	920558	932687	941089	0.434747	0.00114281	0.0021645	0.00539152	0.00788284	1.1342	0.0966205	down	505.258	6.04265	LysoPG 18:3; LysoPG 18:3	Lipids and lipid-like molecules	Glycerophospholipids	-	C05980	(map00564)Glycerophospholipid metabolism;(map01100)Metabolic pathways
neg-M507T378	2.55377e+07	2.69336e+07	2.62905e+07	1.99913e+07	2.66616e+07	4.66423e+07	7.36886e+06	9.89968e+06	8.85753e+06	8.22144e+06	1.02545e+07	9.7015e+06	0.315613	4.40382e-05	0.0021645	0.000480434	0.00788284	1.47926	0.0419172	down	507.275	6.29768	LysoPG 18:2; LysoPG 18:2	Lipids and lipid-like molecules	Glycerophospholipids	-	C05980	(map00564)Glycerophospholipid metabolism;(map01100)Metabolic pathways
neg-M563T225	2.02759e+07	1.42975e+07	3.00981e+07	2.0081e+07	1.32144e+07	1.26083e+07	920975	2.24656e+06	1.21547e+07	1.2855e+07	8.65339e+06	8.41627e+06	0.409196	0.0412313	0.004329	0.0878466	0.0136783	1.17834	0.0253837	down	563.142	3.75406	Apigenin 6-C-glucoside 8-C-arabinoside	Phenylpropanoids and polyketides	Flavonoids	HMDB0029260	NA	-
neg-M565T39	3.19874e+06	6.95001e+06	3.9439e+06	6.2764e+06	3.97157e+06	5.55241e+06	725624	2.83461e+06	1.09414e+06	1.76288e+06	954687	2.87803e+06	0.342888	0.00273534	0.0021645	0.0105563	0.00788284	1.00041	0.42864	down	565.049	0.654018	UDP-D-glucose	Nucleosides, nucleotides, and analogues	Pyrimidine nucleotides	HMDB0000286	C00029	(map00040)Pentose and glucuronate interconversions;(map00052)Galactose metabolism;(map00053)Ascorbate and aldarate metabolism;(map00240)Pyrimidine metabolism;(map00500)Starch and sucrose metabolism;(map00520)Amino sugar and nucleotide sugar metabolism;(map00524)Neomycin, kanamycin and gentamicin biosynthesis;(map00561)Glycerolipid metabolism;(map00908)Zeatin biosynthesis;(map01051)Biosynthesis of…
neg-M577T252	7.93741e+06	4.12548e+06	6.52249e+06	7.8105e+06	4.22844e+06	2.96569e+06	132723	365146	2.7464e+06	2.33475e+06	1.56654e+06	927941	0.240354	0.0119572	0.0021645	0.0333736	0.00788284	1.4712	0.212024	down	577.158	4.19825	Vitexin-2''-O-rhamnoside	Phenylpropanoids and polyketides	Flavonoids	NA	C12628	(map00944)Flavone and flavonol biosynthesis
neg-M593T215	1.19999e+07	7.54912e+06	1.71523e+07	1.14097e+07	7.47732e+06	6.92621e+06	398643	1.10147e+06	6.52898e+06	7.00205e+06	4.37508e+06	3.61032e+06	0.368179	0.0342754	0.004329	0.0764128	0.0136783	1.21367	0.0179737	down	593.153	3.58688	Vicenin 2	Phenylpropanoids and polyketides	Flavonoids	HMDB0030708	C10195	-
neg-M593T229	4.76714e+07	1.55151e+07	3.13885e+07	4.2165e+07	1.25073e+07	1.4709e+07	1.24338e+06	3.387e+06	2.21212e+07	1.33855e+07	9.63e+06	1.06174e+07	0.368296	0.0399729	0.025974	0.0857489	0.0584612	1.14381	0.198552	down	593.153	3.81882	Vicenin 2	Phenylpropanoids and polyketides	Flavonoids	HMDB0030708	C10195	-
neg-M597T381	4.41083e+06	2.73458e+06	3.77982e+06	2.59275e+06	2.60211e+06	6.3216e+06	611919	810828	997782	1.0728e+06	1.31813e+06	861497	0.252787	3.73975e-05	0.0021645	0.000429495	0.00788284	1.76057	0.0390405	down	597.306	6.34288	LysoPI 18:1; LysoPI 18:1	Lipids and lipid-like molecules	Glycerophospholipids	-	C03819	(map00564)Glycerophospholipid metabolism
neg-M599T407	1.0088e+06	890319	1.09245e+06	1.19669e+06	829257	922697	3.82867e+06	1.55735e+06	3.43028e+06	2.0331e+06	1.70041e+06	2.92419e+06	2.60496	0.00128492	0.0021645	0.00590903	0.00788284	1.35803	0.118329	up	599.322	6.7807	LysoPI 18:0; LysoPI 18:0	Lipids and lipid-like molecules	Glycerophospholipids	-	C03819	(map00564)Glycerophospholipid metabolism
neg-M623T226	7.52753e+06	3.05006e+06	6.58507e+06	5.62382e+06	2.91287e+06	3.24544e+06	1.14297e+06	1.23113e+06	2.59164e+06	1.83017e+06	1.10425e+06	708935	0.297431	0.000682159	0.0021645	0.00369431	0.00788284	1.39354	0.231938	down	623.165	3.76115	isorhamnetin-3-O-galactoside-6''-rhamnoside	Phenylpropanoids and polyketides	Flavonoids	NA	NA	-
neg-M657T503	2.21517e+07	4.88608e+07	3.8057e+07	4.94079e+07	3.60976e+07	6.33386e+07	1.87236e+07	9.99521e+06	2.54706e+07	5.59744e+06	8.79078e+06	7.17174e+06	0.293701	0.00131136	0.004329	0.00599683	0.0136783	1.45756	0.463536	down	657.452	8.39127	PA 33:2; PA(16:1/17:1)	Lipids and lipid-like molecules	Glycerophospholipids	-	C00416	(map00561)Glycerolipid metabolism;(map00564)Glycerophospholipid metabolism;(map01100)Metabolic pathways;(map01110)Biosynthesis of secondary metabolites;(map04024)cAMP signaling pathway;(map04070)Phosphatidylinositol signaling system;(map04072)Phospholipase D signaling pathway;(map04666)Fc gamma R-mediated phagocytosis;(map04912)GnRH signaling pathway;(map04975)Fat digestion and absorption;(map052…
neg-M701T468	409551	507956	395710	543434	522691	483329	3.83412e+06	2.72071e+06	4.57675e+06	6.61721e+06	5.18513e+06	4.37661e+06	9.54023	7.85739e-07	0.0021645	3.0611e-05	0.00788284	1.95891	0.133143	up	700.502	7.7984	GlcCer[AP] 32:2; GlcCer[AP](t18:2/14:0)	Lipids and lipid-like molecules	Sphingolipids	-	C01190	(map00600)Sphingolipid metabolism;(map01100)Metabolic pathways
neg-M729T498	6.91542e+06	7.20783e+06	6.52149e+06	7.23063e+06	7.51892e+06	7.13996e+06	2.50523e+07	1.8313e+07	2.06591e+07	2.58517e+07	2.49477e+07	2.35732e+07	3.25378	6.51362e-07	0.0021645	2.68942e-05	0.00788284	1.45396	0.28443	up	728.532	8.30309	GlcCer[AP] 34:2; GlcCer[AP](t20:2/14:0)	Lipids and lipid-like molecules	Sphingolipids	-	C01190	(map00600)Sphingolipid metabolism;(map01100)Metabolic pathways
neg-M729T574	574371	970689	889960	916365	648977	543469	2.28025e+06	1.69957e+06	2.52532e+06	2.96918e+06	2.76794e+06	2.07564e+06	3.15106	8.25574e-06	0.0021645	0.000150451	0.00788284	1.51814	0.314507	up	728.533	9.55912	GlcCer[AP] 34:2; GlcCer[AP](t18:2/16:0)	Lipids and lipid-like molecules	Sphingolipids	-	C01190	(map00600)Sphingolipid metabolism;(map01100)Metabolic pathways
neg-M816T494	3.37986e+07	4.40871e+07	2.84111e+07	3.79504e+07	3.82194e+07	3.84268e+07	1.87962e+07	2.86502e+07	2.20001e+07	1.92359e+07	1.39607e+07	2.362e+07	0.571602	0.00103666	0.004329	0.00500966	0.0136783	1.02393	0.125696	down	815.501	8.23723	SQDG 34:3; SQDG(16:0/18:3)	Lipids and lipid-like molecules	Glycerolipids	-	C13508	(map00561)Glycerolipid metabolism;(map01100)Metabolic pathways
neg-M818T501	6.49614e+07	8.62343e+07	5.31249e+07	7.69477e+07	8.3014e+07	8.28503e+07	3.25172e+07	4.57384e+07	3.49316e+07	2.85187e+07	2.52998e+07	3.53118e+07	0.452478	3.63845e-05	0.0021645	0.000422677	0.00788284	1.26207	0.12408	down	817.517	8.35418	SQDG 34:2; SQDG(16:0/18:2)	Lipids and lipid-like molecules	Glycerolipids	-	C13508	(map00561)Glycerolipid metabolism;(map01100)Metabolic pathways
neg-M820T501	1.08159e+07	1.54598e+07	9.57956e+06	1.31792e+07	1.72332e+07	1.39862e+07	7.036e+06	8.70968e+06	7.44147e+06	5.96699e+06	4.60728e+06	6.67442e+06	0.503849	0.000288167	0.0021645	0.00193107	0.00788284	1.09378	0.198488	down	819.52	8.35432	SQDG 34:1; SQDG(16:0/18:1)	Lipids and lipid-like molecules	Glycerolipids	-	C13508	(map00561)Glycerolipid metabolism;(map01100)Metabolic pathways
neg-M820T513	2.94341e+06	8.44508e+06	3.95958e+06	6.93886e+06	8.60293e+06	2.67341e+06	1.30051e+07	1.5263e+07	9.10382e+06	9.08963e+06	6.45175e+06	8.58123e+06	1.8322	0.0269061	0.025974	0.0632682	0.0584612	1.0169	0.155769	up	819.503	8.54208	PI 33:2; PI(15:0/18:2)	Lipids and lipid-like molecules	Glycerophospholipids	-	C01194	(map00562)Inositol phosphate metabolism;(map00563)Glycosylphosphatidylinositol (GPI)-anchor biosynthesis;(map00564)Glycerophospholipid metabolism;(map01100)Metabolic pathways;(map04070)Phosphatidylinositol signaling system;(map04138)Autophagy - yeast;(map04140)Autophagy - animal;(map05152)Tuberculosis
neg-M837T478	1.49388e+06	1.99136e+06	1.15524e+06	1.32088e+06	1.34839e+06	1.35001e+06	318319	1.07938e+06	596018	296966	78712.5	373015	0.316685	0.0101085	0.0021645	0.0292286	0.00788284	1.71225	0.189848	down	837.485	7.97115	SQDG 36:6; SQDG(18:3/18:3)	Lipids and lipid-like molecules	Glycerolipids	-	C13508	(map00561)Glycerolipid metabolism;(map01100)Metabolic pathways
neg-M839T487	1.92203e+07	2.39274e+07	1.43553e+07	2.26126e+07	2.36866e+07	2.51784e+07	8.87451e+06	1.47005e+07	8.82463e+06	9.19352e+06	5.68282e+06	1.0318e+07	0.446532	0.000421774	0.004329	0.00257467	0.0136783	1.31024	0.136597	down	839.499	8.11593	SQDG 36:5; SQDG(18:2/18:3)	Lipids and lipid-like molecules	Glycerolipids	-	C13508	(map00561)Glycerolipid metabolism;(map01100)Metabolic pathways
neg-M842T495	4.26562e+07	5.4922e+07	3.28168e+07	5.71037e+07	5.76675e+07	5.89705e+07	2.14216e+07	3.24112e+07	2.02352e+07	2.03133e+07	1.37155e+07	2.1758e+07	0.426962	0.000176615	0.0021645	0.00132882	0.00788284	1.32925	0.116262	down	841.517	8.24472	SQDG 36:4; SQDG(18:2/18:2)	Lipids and lipid-like molecules	Glycerolipids	-	C13508	(map00561)Glycerolipid metabolism;(map01100)Metabolic pathways
neg-M844T504	3.9117e+06	4.07096e+06	3.27725e+06	3.98551e+06	4.44355e+06	3.81869e+06	528637	1.768e+06	1.89909e+06	1.32816e+06	1.51513e+06	1.64515e+06	0.369419	0.00226477	0.0021645	0.00911173	0.00788284	1.48746	0.233948	down	843.531	8.40112	SQDG 36:3; SQDG(18:0/18:3)	Lipids and lipid-like molecules	Glycerolipids	-	C13508	(map00561)Glycerolipid metabolism;(map01100)Metabolic pathways
neg-M860T573	2.50257e+06	4.73519e+06	1.96612e+06	1.97552e+06	3.78347e+06	2.79705e+06	239619	530945	273346	341946	422219	354776	0.121783	7.91708e-07	0.0021645	3.07617e-05	0.00788284	2.15093	0.156239	down	859.536	9.55712	PI 36:3; PI(18:1/18:2)	Lipids and lipid-like molecules	Glycerophospholipids	-	C01194	(map00562)Inositol phosphate metabolism;(map00563)Glycosylphosphatidylinositol (GPI)-anchor biosynthesis;(map00564)Glycerophospholipid metabolism;(map01100)Metabolic pathways;(map04070)Phosphatidylinositol signaling system;(map04138)Autophagy - yeast;(map04140)Autophagy - animal;(map05152)Tuberculosis
neg-M86T47	2.75551e+06	2.45579e+06	4.21443e+06	3.2293e+06	3.47922e+06	2.55249e+06	5.494e+06	8.53262e+06	1.3062e+07	7.55969e+06	5.34537e+06	4.75919e+06	2.3949	0.0016633	0.0021645	0.00718442	0.00788284	1.06314	0.486065	up	86.0249	0.777395	3-Isoxazolidinone	Organoheterocyclic compounds	Azolidines	HMDB0039426	null	-
neg-M89T175	3.3846e+06	3.99511e+06	3.55465e+06	3.8787e+06	3.87682e+06	3.80301e+06	6.39798e+06	6.85012e+06	6.21739e+06	7.51536e+06	4.96473e+06	5.51547e+06	1.66546	0.000152604	0.0021645	0.00119481	0.00788284	1.06579	0.0488621	up	88.9882	2.91748	trans-3-Chloroallyl aldehyde	Organic oxygen compounds	Organooxygen compounds	HMDB0060516	null	-
neg-M89T246	3.46452e+07	3.89664e+07	3.59088e+07	2.36552e+07	3.97757e+07	2.31644e+07	2.18989e+07	1.54932e+07	1.44023e+07	1.68931e+07	2.35892e+07	1.29697e+07	0.536654	0.00120406	0.004329	0.00561555	0.0136783	1.09953	0.0513739	down	88.9882	4.09567	Oxalic acid	Organic acids and derivatives	Carboxylic acids and derivatives	HMDB0002329	C00209	(map00625)Chloroalkane and chloroalkene degradation;(map00630)Glyoxylate and dicarboxylate metabolism;(map01100)Metabolic pathways;(map01120)Microbial metabolism in diverse environments
neg-M89T40	2.68642e+06	2.67299e+06	2.93941e+06	2.7666e+06	2.88025e+06	2.62781e+06	2.14527e+06	1.92349e+06	919273	1.87972e+06	1.29457e+06	1.56686e+06	0.587033	0.00643654	0.0021645	0.0205497	0.00788284	1.16067	0.0590222	down	89.0358	0.659922	Glyceraldehyde	Organic oxygen compounds	Organooxygen compounds	HMDB0001051	C02154	-
pos-M103T157	875908	666260	862411	797223	916730	772073	1.61039e+06	2.28187e+06	1.18062e+06	1.29698e+06	1.41112e+06	1.53138e+06	1.90413	0.000456534	0.0021645	0.00272758	0.00788284	1.05639	0.223432	up	103.054	2.61738	Styrene	Benzenoids	Benzene and substituted derivatives	HMDB0034240	C07083	(map00642)Ethylbenzene degradation;(map00643)Styrene degradation;(map01100)Metabolic pathways;(map01120)Microbial metabolism in diverse environments;(map01220)Degradation of aromatic compounds
pos-M103T227	1.01073e+06	1.10553e+06	1.13442e+06	981561	1.01179e+06	906734	314791	406126	531869	311392	463147	404400	0.395353	3.19456e-05	0.0021645	0.000386574	0.00788284	1.35584	0.0812279	down	103.039	3.78365	3-Hydroxybutyric acid	Organic acids and derivatives	Hydroxy acids and derivatives	HMDB0000357	C01089	(map00072)Synthesis and degradation of ketone bodies;(map00650)Butanoate metabolism;(map01100)Metabolic pathways;(map04024)cAMP signaling pathway
pos-M105T202	177769	332364	74601.9	47109.6	10468.5	30414.8	177383	223611	306173	3.11155e+06	4.32492e+06	1.02232e+06	13.6251	0.00897916	0.025974	0.0266282	0.0584612	2.36693	0.0658841	up	105.07	3.36435	p-Xylene	Benzenoids	Benzene and substituted derivatives	HMDB0059924	C06756	(map00622)Xylene degradation;(map01100)Metabolic pathways;(map01120)Microbial metabolism in diverse environments;(map01220)Degradation of aromatic compounds
pos-M111T427	799857	660009	880575	1.11456e+06	935793	694986	1.69355e+06	1.91258e+06	1.49785e+06	1.40234e+06	1.1603e+06	1.32397e+06	1.76779	0.000352097	0.0021645	0.00224032	0.00788284	1.16897	0.0819175	up	111.044	7.11532	1,2-Cyclohexanedione	Organic oxygen compounds	Organooxygen compounds	HMDB0031344	C06105	(map00930)Caprolactam degradation;(map01120)Microbial metabolism in diverse environments
pos-M118T50	1.99401e+07	2.21698e+07	2.29763e+07	2.22855e+07	2.34278e+07	2.04249e+07	4.62946e+07	5.59836e+07	4.58376e+07	4.26477e+07	4.60742e+07	4.90592e+07	2.17868	4.21699e-08	0.0021645	4.72275e-06	0.00788284	1.49352	0.0257147	up	118.086	0.828007	2-methylpropan-2-amine	Organic nitrogen compounds	Organonitrogen compounds	HMDB0143690	null	-
pos-M120T157	1.30374e+07	1.46985e+07	1.31689e+07	1.50135e+07	1.644e+07	1.43944e+07	5.91108e+07	6.16593e+07	4.54651e+07	4.16488e+07	4.37502e+07	4.79455e+07	3.45326	3.35027e-07	0.0021645	1.73435e-05	0.00788284	1.82633	0.0236953	up	120.081	2.62102	1-Phenylethylamine	Organic nitrogen compounds	Organonitrogen compounds	HMDB0002017	C02455	-
pos-M121T130	1.74602e+07	2.51112e+07	2.20206e+07	1.86642e+07	1.68583e+07	1.74103e+07	4.40664e+07	7.41746e+07	5.24422e+07	6.10365e+07	6.57533e+07	5.82478e+07	3.02677	6.30886e-07	0.0021645	2.61749e-05	0.00788284	1.28212	0.0744305	up	121.065	2.16758	4-Methylbenzyl alcohol	Benzenoids	Benzene and substituted derivatives	HMDB0041609	C06757	(map00622)Xylene degradation;(map01100)Metabolic pathways;(map01120)Microbial metabolism in diverse environments;(map01220)Degradation of aromatic compounds
pos-M121T168	1.52161e+06	2.00912e+06	1.7802e+06	1.56976e+06	1.49686e+06	1.52611e+06	4.3328e+06	6.69012e+06	5.78024e+06	5.70952e+06	5.67076e+06	5.2467e+06	3.37554	2.79007e-08	0.0021645	3.62181e-06	0.00788284	1.44194	0.0733424	up	121.065	2.79687	4-Methylbenzyl alcohol	Benzenoids	Benzene and substituted derivatives	HMDB0041609	C06757	(map00622)Xylene degradation;(map01100)Metabolic pathways;(map01120)Microbial metabolism in diverse environments;(map01220)Degradation of aromatic compounds
pos-M123T49	4.01415e+06	5.46064e+06	4.90016e+06	4.77329e+06	4.43332e+06	3.167e+06	1.1171e+06	3.31092e+06	3.26294e+06	444667	681535	1.65545e+06	0.39152	0.015777	0.00865801	0.0416484	0.0239553	1.29249	0.0962344	down	123.055	0.822775	Methylimidazole acetaldehyde	Organoheterocyclic compounds	Azoles	HMDB0004181	C05827	(map00340)Histidine metabolism
pos-M123T72	6.1359e+06	7.68239e+06	7.36279e+06	6.30598e+06	6.53234e+06	4.66151e+06	2.01498e+06	5.31067e+06	4.13468e+06	204150	443803	3.00367e+06	0.390683	0.0438335	0.004329	0.0920225	0.0136783	1.41356	0.055416	down	123.055	1.19795	Methylimidazole acetaldehyde	Organoheterocyclic compounds	Azoles	HMDB0004181	C05827	(map00340)Histidine metabolism
pos-M123T79	850644	138452	638659	418387	683064	632866	3.57145e+06	3.1945e+06	1.8811e+06	1.86664e+06	1.96138e+06	3.21879e+06	4.66792	0.000854808	0.0021645	0.00436316	0.00788284	2.06425	0.179758	up	123.044	1.31812	Methylimidazole acetaldehyde	Organoheterocyclic compounds	Azoles	HMDB0004181	C05827	(map00340)Histidine metabolism
pos-M127T46	4.33333e+07	4.39463e+07	4.30136e+07	5.64144e+07	4.15376e+07	5.46485e+07	1.04462e+07	2.21838e+07	1.57256e+07	1.74257e+07	1.92754e+07	2.17307e+07	0.377482	8.63855e-05	0.0021645	0.000783183	0.00788284	1.5235	0.301074	down	127.039	0.770916	Osmundalactone	Organoheterocyclic compounds	Pyrans	HMDB0031303	null	-
pos-M130T40	2.47838e+07	8.65543e+06	3.31282e+07	2.84808e+07	3.30067e+07	1.52197e+07	1.04058e+07	1.00209e+07	1.82701e+07	1.18734e+07	1.18727e+07	1.00394e+07	0.505897	0.0386672	0.0930736	0.0836252	0.162653	1.05581	0.0569736	down	130.05	0.662222	3-Hydroxy-L-proline	Organic acids and derivatives	Carboxylic acids and derivatives	HMDB0002113	C04397	-
pos-M132T81	1.26976e+08	1.26785e+08	1.33743e+08	1.39355e+08	1.34356e+08	1.35583e+08	2.93261e+08	3.53652e+08	2.79306e+08	2.66281e+08	2.76046e+08	3.10488e+08	2.23273	1.2562e-06	0.0021645	4.25395e-05	0.00788284	1.46784	0.0216993	up	132.102	1.3456	2-Methylbutylamine	Organonitrogen compounds	Amines	HMDB0032392	null	-
pos-M136T246	942316	758091	1.12507e+06	1.01052e+06	1.38668e+06	1.03576e+06	420021	130531	452249	416673	312989	357766	0.333986	0.000926178	0.0021645	0.00462684	0.00788284	1.56384	0.254355	down	136.039	4.10523	m-Aminobenzoic acid	Benzenoids	Benzene and substituted derivatives	HMDB0001891	null	-
pos-M136T79	3.21446e+06	3.50758e+06	3.49655e+06	3.60723e+06	3.44408e+06	3.33709e+06	6.86291e+06	7.70122e+06	5.71303e+06	5.73407e+06	5.91762e+06	5.64941e+06	1.82357	3.4391e-05	0.0021645	0.000407531	0.00788284	1.20368	0.0485688	up	136.076	1.31945	2-Hydroxyphenethylamine	Organic nitrogen compounds	Organonitrogen compounds	HMDB0001065	C02735	-
pos-M138T130	5.7992e+06	1.01673e+07	7.92232e+06	6.93843e+06	5.36522e+06	6.4552e+06	1.83866e+07	3.10352e+07	2.07617e+07	2.52947e+07	2.58572e+07	2.41603e+07	3.41157	1.86827e-06	0.0021645	5.62613e-05	0.00788284	1.08134	0.128048	up	138.091	2.17275	2,4-Dimethyl-5-propyloxazole	Organoheterocyclic compounds	Azoles	HMDB0037868	null	-
pos-M139T249	3.82873e+07	4.65838e+07	4.24665e+07	4.29718e+07	5.23184e+07	3.9467e+07	1.20989e+07	1.99745e+07	2.12157e+07	1.15822e+07	1.50966e+07	1.25199e+07	0.352879	4.74982e-05	0.0021645	0.000508041	0.00788284	1.53399	0.126577	down	139.039	4.15635	Ethyl furoate	Organoheterocyclic compounds	Furans	HMDB0059862	null	-
pos-M141T220	3.13703e+06	3.7707e+06	3.03342e+06	3.48437e+06	4.04853e+06	3.2229e+06	2.15617e+06	2.40338e+06	1.36593e+06	2.00226e+06	1.63133e+06	1.64472e+06	0.541325	0.000237139	0.0021645	0.00166499	0.00788284	1.1413	0.0344066	down	141.055	3.66653	5-Ethyl-3-hydroxy-4-methyl-2(5H)-furanone	Organoheterocyclic compounds	Dihydrofurans	HMDB0033551	null	-
pos-M145T45	4.50155e+07	6.58955e+07	4.22566e+07	6.41442e+07	3.39417e+07	6.37063e+07	1.78307e+07	3.73884e+07	2.10176e+07	3.12723e+07	2.73131e+07	3.0349e+07	0.524419	0.00232149	0.004329	0.00928975	0.0136783	1.13721	0.161438	down	145.05	0.756955	Diacetyl	Organic oxygen compounds	Organooxygen compounds	HMDB0003407	C00741	(map00650)Butanoate metabolism
pos-M146T188	1.4321e+06	1.38723e+06	1.36441e+06	1.28729e+06	1.39206e+06	1.2915e+06	8.39428e+06	8.17838e+06	6.12482e+06	6.43241e+06	5.75851e+06	6.29279e+06	5.05007	5.73636e-07	0.0021645	2.49257e-05	0.00788284	2.35026	0.0258613	up	146.06	3.14137	3-(2-Furanylmethyl)-1H-pyrrole	Organoheterocyclic compounds	Pyrroles	HMDB0040011	null	-
pos-M151T357	85458.1	153683	53132.9	139690	141385	129681	433741	437634	291786	369183	280837	283572	2.98246	0.000428167	0.0021645	0.00260627	0.00788284	1.43811	0.0671193	up	151.075	5.94558	p-Xylene	Benzenoids	Benzene and substituted derivatives	HMDB0059924	C06756	(map00622)Xylene degradation;(map01100)Metabolic pathways;(map01120)Microbial metabolism in diverse environments;(map01220)Degradation of aromatic compounds
pos-M156T43	8.65584e+06	5.25848e+06	8.25323e+06	4.32016e+06	7.76606e+06	5.86318e+06	2.41902e+07	2.23612e+07	2.12349e+07	1.35348e+07	1.9461e+07	1.88233e+07	2.98142	2.42244e-05	0.0021645	0.000315886	0.00788284	1.49118	0.287891	up	156.077	0.722391	Betazole	Organic nitrogen compounds	Organonitrogen compounds	HMDB0014417	null	-
pos-M156T52	597869	1.15039e+06	2.44602e+06	1.2906e+06	713651	1.30289e+06	7.90311e+06	5.53628e+06	7.06911e+06	4.22959e+06	4.20709e+06	5.2078e+06	4.55287	0.000162856	0.0021645	0.00124968	0.00788284	1.64736	0.421682	up	156.051	0.8614	1-nitrosonaphthalene	Benzenoids	Naphthalenes	HMDB0062189	C14788	(map00980)Metabolism of xenobiotics by cytochrome P450
pos-M161T427	2.05242e+06	2.1152e+06	2.02681e+06	2.09831e+06	2.00706e+06	2.22182e+06	3.94165e+06	3.00111e+06	3.03728e+06	3.20627e+06	2.88834e+06	3.37272e+06	1.5531	9.86557e-05	0.0021645	0.000859229	0.00788284	1.05483	0.0333083	up	161.133	7.1153	Hexylbenzene	Benzenoids	Benzene and substituted derivatives	HMDB0061815	null	-
pos-M165T427	2.19259e+06	1.88067e+06	2.02111e+06	2.11691e+06	2.0386e+06	2.20957e+06	3.83722e+06	3.4637e+06	3.09822e+06	3.08761e+06	2.75945e+06	3.37261e+06	1.57461	3.64485e-05	0.0021645	0.000423133	0.00788284	1.07645	0.0450555	up	165.128	7.11528	2-Heptylfuran	Organoheterocyclic compounds	Heteroaromatic compounds	HMDB0036190	null	-
pos-M165T79	8.04828e+06	8.67205e+06	8.22679e+06	8.69447e+06	8.94224e+06	8.89807e+06	1.72175e+07	3.12726e+07	1.40207e+07	2.25828e+07	2.37611e+07	2.49189e+07	2.59846	0.000441942	0.0021645	0.00266513	0.00788284	1.63447	0.0484841	up	165.054	1.31275	L-3-Phenyllactic acid	Phenylpropanoids and polyketides	Phenylpropanoic acids	HMDB0000748	C05607	(map00360)Phenylalanine metabolism;(map00960)Tropane, piperidine and pyridine alkaloid biosynthesis;(map01064)Biosynthesis of alkaloids derived from ornithine, lysine and nicotinic acid
pos-M166T157	6.06841e+07	7.2686e+07	6.38512e+07	7.30845e+07	7.52873e+07	6.48777e+07	2.75801e+08	2.96188e+08	2.24226e+08	2.05536e+08	2.11175e+08	2.1866e+08	3.48767	1.21998e-07	0.0021645	8.85147e-06	0.00788284	1.82886	0.0368057	up	166.086	2.62115	1-Phenylethylamine	Organic nitrogen compounds	Organonitrogen compounds	HMDB0002017	C02455	-
pos-M169T239	2.00891e+07	2.55218e+07	1.97009e+07	2.2785e+07	2.55914e+07	2.16002e+07	1.32293e+07	1.65667e+07	1.02515e+07	1.03636e+07	1.05226e+07	1.14067e+07	0.534711	9.39714e-05	0.0021645	0.000833005	0.00788284	1.16461	0.0169502	down	169.049	3.98318	3,4-Dihydroxyphenylglycol	Benzenoids	Phenols	HMDB0000318	C05576	(map00350)Tyrosine metabolism;(map01100)Metabolic pathways
pos-M170T188	1.01288e+06	968749	945337	946774	1.0219e+06	850570	2.81776e+06	2.98924e+06	2.07049e+06	2.18179e+06	1.90772e+06	2.17233e+06	2.46063	1.90606e-05	0.0021645	0.000269475	0.00788284	1.38753	0.196529	up	170.06	3.13458	Metronidazole	Organoheterocyclic compounds	Azoles	HMDB0015052	C07203	-
pos-M175T427	797854	760771	1.05511e+06	814985	435369	838066	1.85707e+06	1.01452e+06	1.39295e+06	1.67004e+06	1.30536e+06	1.5616e+06	1.87181	0.00188594	0.004329	0.00791079	0.0136783	1.19515	0.138183	up	175.148	7.11992	1-Methyl-2-n-hexylbenzene	Benzenoids	Benzene and substituted derivatives	HMDB0061826	null	-
pos-M177T212	3.3263e+06	6.21696e+06	3.02946e+06	5.17225e+06	2.37198e+06	5.43285e+06	1.97908e+07	2.02305e+07	1.52002e+07	1.73063e+07	1.01322e+07	1.36357e+07	3.76895	5.90063e-05	0.0021645	0.000594354	0.00788284	1.62732	0.0504753	up	177.055	3.54163	4-Methoxycinnamic acid	Unknown	Unknown	-	-	-
pos-M177T314	1.521e+06	1.36375e+06	1.64337e+06	1.03835e+06	874252	1.15527e+06	1.93266e+06	2.06438e+06	2.76793e+06	1.92176e+06	2.9129e+06	2.39678e+06	1.8426	0.000626898	0.0021645	0.00348198	0.00788284	1.20851	0.0734258	up	177.055	5.22796	Benzofuran	Organoheterocyclic compounds	Benzofurans	HMDB0032929	C14512	-
pos-M177T490	715463	984516	858537	750111	905511	513071	2.22203e+06	3.02201e+06	2.02634e+06	2.0839e+06	1.89702e+06	2.56275e+06	2.92224	6.23962e-06	0.0021645	0.000125194	0.00788284	1.69212	0.0960524	up	177.055	8.16467	4-Methoxycinnamic acid	Unknown	Unknown	-	-	-
pos-M179T408	2.17482e+06	1.94088e+06	2.19133e+06	2.0854e+06	2.04573e+06	2.27913e+06	4.55082e+06	3.7433e+06	3.60172e+06	4.0004e+06	3.3913e+06	3.67194e+06	1.80538	2.13014e-06	0.0021645	6.15514e-05	0.00788284	1.3101	0.0395221	up	179.107	6.80427	Jasmolone	Organic oxygen compounds	Organooxygen compounds	HMDB0030039	null	-
pos-M179T427	9.29194e+06	8.88187e+06	8.94434e+06	8.97043e+06	9.08556e+06	9.99551e+06	1.65333e+07	1.3769e+07	1.32378e+07	1.35165e+07	1.22743e+07	1.41265e+07	1.51274	3.76563e-05	0.0021645	0.00043131	0.00788284	1.00757	0.027347	up	179.143	7.11528	2-trans-6-cis-Dodecadienal	Organic oxygen compounds	Organooxygen compounds	HMDB0032531	null	-
pos-M181T427	3.27168e+07	3.11616e+07	3.05745e+07	3.20845e+07	3.11576e+07	3.35297e+07	5.58358e+07	4.7977e+07	4.5966e+07	4.81074e+07	4.24425e+07	4.92814e+07	1.5145	2.76083e-05	0.0021645	0.000347208	0.00788284	1.00825	0.0221305	up	181.123	7.1153	2,2,7,7-Tetramethyl-1,6-dioxaspiro[4.4]non-3-ene	Organoheterocyclic compounds	Oxolanes	HMDB0030006	null	-
pos-M182T293	213746	266917	215927	137667	230550	169503	589717	922808	723091	525073	695627	638760	3.31771	2.93766e-06	0.0021645	7.53393e-05	0.00788284	1.69964	0.101016	up	182.027	4.88827	2S-Amino-4-phosphonobutyric acid	Unknown	Unknown	-	-	-
pos-M182T58	3.6642e+06	7.19385e+06	3.73426e+06	1.03929e+07	3.82273e+06	7.96079e+06	7.83506e+06	2.23629e+07	5.74011e+06	1.26358e+07	9.53722e+06	1.74562e+07	2.0552	0.0309346	0.0649351	0.0705622	0.122163	1.03034	0.315602	up	182.081	0.974304	4-Hydroxy-2,6-dimethylaniline	Benzenoids	Phenols	HMDB0060681	C16570	(map00982)Drug metabolism - cytochrome P450
pos-M182T79	4.25607e+07	4.62341e+07	4.33953e+07	4.6861e+07	4.63559e+07	4.57876e+07	9.09853e+07	1.04756e+08	7.36752e+07	7.53682e+07	7.70626e+07	8.00705e+07	1.85077	5.2194e-05	0.0021645	0.000542685	0.00788284	1.21569	0.0511804	up	182.081	1.31801	2-Hydroxyphenethylamine	Organic nitrogen compounds	Organonitrogen compounds	HMDB0001065	C02735	-
pos-M184T293	5.92915e+06	7.25362e+06	6.23962e+06	7.71372e+06	7.62187e+06	6.26928e+06	2.6152e+06	2.81746e+06	3.05841e+06	2.00368e+06	2.52708e+06	2.57341e+06	0.380119	2.13288e-07	0.0021645	1.24087e-05	0.00788284	1.49412	0.120896	down	184.061	4.87873	4-Hydroxydiphenylamine	Benzenoids	Benzene and substituted derivatives	HMDB0032597	null	-
pos-M185T267	1.5061e+06	1.24852e+06	1.41895e+06	523623	1.22933e+06	415215	101305	37755.3	985798	57786.9	371420	308134	0.293642	0.0182788	0.00865801	0.0466847	0.0239553	1.67805	0.0416763	down	185.045	4.44335	1,3,5-Trihydroxybenzene	Benzenoids	Benzene and substituted derivatives	HMDB0013675	C02183	(map00627)Aminobenzoate degradation;(map01120)Microbial metabolism in diverse environments
pos-M185T43	2.34321e+07	2.80102e+07	3.40224e+07	2.73928e+07	3.68548e+07	2.16364e+07	5.79203e+06	8.18399e+06	2.02809e+07	6.40211e+06	6.83069e+06	5.43585e+06	0.308876	0.000689734	0.0021645	0.00372014	0.00788284	1.44133	0.0667592	down	185.033	0.714605	Pyrocoll	Organoheterocyclic compounds	Pyrrolopyrazines	HMDB0033163	null	-
pos-M187T46	1.68065e+06	2.1012e+06	1.56387e+06	2.63519e+06	1.65642e+06	2.58437e+06	6.38488e+06	6.17198e+06	7.49623e+06	8.41345e+06	8.37166e+06	7.50139e+06	3.62794	2.44825e-06	0.0021645	6.69901e-05	0.00788284	1.78518	0.310453	up	187.108	0.77095	Leucyl-Glycine	Organic acids and derivatives	Carboxylic acids and derivatives	HMDB0028929	null	-
pos-M188T188	5.98979e+07	5.75539e+07	5.74956e+07	5.83745e+07	5.93878e+07	5.81012e+07	3.6543e+08	3.66084e+08	2.65905e+08	2.84514e+08	2.49965e+08	2.8397e+08	5.17621	1.72229e-06	0.0021645	5.29827e-05	0.00788284	2.36882	0.0264428	up	188.07	3.1399	Indole-3-propionic acid	Organoheterocyclic compounds	Indoles and derivatives	HMDB0002302	null	-
pos-M189T427	2.77605e+06	2.82254e+06	2.69959e+06	2.89102e+06	2.74016e+06	2.89697e+06	4.97443e+06	4.1006e+06	4.08031e+06	4.26588e+06	3.95182e+06	4.4673e+06	1.53571	1.82078e-05	0.0021645	0.000259992	0.00788284	1.03465	0.0478821	up	189.128	7.1153	3,5,8-Megastigmatrien-7-one	Organic oxygen compounds	Organooxygen compounds	HMDB0036572	null	-
pos-M191T220	2.14119e+06	2.54568e+06	2.08081e+06	2.78789e+06	3.2245e+06	2.42664e+06	1.53496e+06	1.84702e+06	1.01551e+06	1.52938e+06	1.11358e+06	1.24205e+06	0.544661	0.000405905	0.0021645	0.00250272	0.00788284	1.13617	0.112572	down	191.032	3.66628	6-Hydroxy-7-methoxycoumarin	Unknown	Unknown	-	-	-
pos-M195T36	921951	1.15377e+06	1.00106e+06	1.22656e+06	961286	841424	461066	616270	486566	319170	197941	477048	0.418939	0.00171774	0.0021645	0.00736389	0.00788284	1.21804	0.441644	down	195.053	0.591879	1,3-Dimethyluric acid	Unknown	Unknown	-	-	-
pos-M203T357	420203	413370	455346	438167	463749	448012	1.74589e+06	1.53172e+06	1.13988e+06	1.47035e+06	1.13704e+06	1.00875e+06	3.04437	3.51532e-05	0.0021645	0.000412569	0.00788284	1.46287	0.0299505	up	203.143	5.94325	2-Benzylidene-1-heptanol	Phenylpropanoids and polyketides	Cinnamyl alcohols	HMDB0036170	null	-
pos-M207T408	3.5888e+06	4.00944e+06	3.525e+06	3.34301e+06	3.1262e+06	3.57054e+06	6.79903e+06	7.25429e+06	7.14257e+06	6.10536e+06	5.42197e+06	7.10174e+06	1.88182	1.62943e-06	0.0021645	5.0672e-05	0.00788284	1.30346	0.108855	up	207.138	6.7996	Pregeijerene	Hydrocarbons	Unsaturated hydrocarbons	HMDB0036759	null	-
pos-M211T324	3.22061e+06	469225	1.52249e+06	1.05789e+06	1.05619e+06	1.58215e+06	5.78463e+06	2.86139e+06	3.44577e+06	4.24324e+06	4.66421e+06	3.46394e+06	2.74603	0.0051953	0.004329	0.0174586	0.0136783	1.65378	0.0303415	up	211.133	5.39588	xi-3,6-Dihydro-4-methyl-2-(2-methyl-1-propenyl)-2H-pyran	Organoheterocyclic compounds	Pyrans	HMDB0038557	null	-
pos-M219T337	329343	353723	290799	320452	401991	312402	1.65927e+06	1.56157e+06	1.07662e+06	1.54494e+06	1.31413e+06	1.23241e+06	4.17628	4.31811e-08	0.0021645	4.8046e-06	0.00788284	1.75843	0.0346106	up	219.138	5.61042	5,7alpha-Dihydro-1,4,4,7a-tetramethyl-4H-indene	Hydrocarbons	Unsaturated hydrocarbons	HMDB0036683	null	-
pos-M228T329	208979	181866	198420	290416	258015	248404	508540	852476	381761	544064	317348	451020	2.20418	0.00156009	0.0021645	0.00684034	0.00788284	1.1647	0.0693464	up	228.066	5.4896	Pteleine	Organoheterocyclic compounds	Quinolines and derivatives	HMDB0037614	null	-
pos-M231T427	1.29476e+07	1.22972e+07	1.17357e+07	1.29411e+07	1.18356e+07	1.28886e+07	2.20873e+07	1.92977e+07	1.7787e+07	1.88543e+07	1.63943e+07	1.82392e+07	1.50926	3.72044e-05	0.0021645	0.000427858	0.00788284	1.00334	0.0214678	up	231.211	7.1153	6-Phenylundecane	Benzenoids	Benzene and substituted derivatives	HMDB0061857	null	-
pos-M232T38	1.89222e+06	1.57823e+06	1.79617e+06	1.62329e+06	1.43748e+06	1.6212e+06	3.56631e+06	4.5274e+06	3.06174e+06	3.85471e+06	3.56905e+06	3.59344e+06	2.22872	4.74978e-07	0.0021645	2.18784e-05	0.00788284	1.45107	0.0786145	up	232.028	0.630352	3-Cyano-7-hydroxycoumarin	Unknown	Unknown	-	-	-
pos-M247T408	1.79111e+07	1.65476e+07	1.69214e+07	1.58537e+07	1.57251e+07	1.69435e+07	3.51194e+07	2.89822e+07	2.75851e+07	2.94605e+07	2.65759e+07	3.00345e+07	1.77931	2.40715e-06	0.0021645	6.62064e-05	0.00788284	1.29295	0.0259222	up	247.206	6.80305	Sterol	Lipids and lipid-like molecules	Sterol Lipids	HMDB0060512	null	-
pos-M247T474	1.01413e+06	1.04993e+06	998731	867707	769672	898567	2.06744e+06	1.31101e+06	1.4006e+06	2.04105e+06	1.6151e+06	1.97663e+06	1.85967	0.000199711	0.0021645	0.00145553	0.00788284	1.17314	0.0755526	up	247.206	7.90795	Sterol	Lipids and lipid-like molecules	Sterol Lipids	HMDB0060512	null	-
pos-M249T386	4.24477e+06	3.14489e+06	3.82324e+06	3.3377e+06	3.56015e+06	3.56026e+06	9.59675e+06	4.9542e+06	5.76968e+06	7.18394e+06	7.34515e+06	5.39533e+06	1.85709	0.00100675	0.0021645	0.00491308	0.00788284	1.17694	0.0450631	up	249.185	6.42733	2,7,10-Bisabolatriene	Lipids and lipid-like molecules	Prenol lipids	HMDB0035161	null	-
pos-M249T427	1.09637e+08	1.05717e+08	1.00398e+08	1.07328e+08	1.04186e+08	1.13853e+08	1.90539e+08	1.62572e+08	1.51573e+08	1.62162e+08	1.43995e+08	1.67758e+08	1.52639	2.56018e-05	0.0021645	0.000327378	0.00788284	1.02111	0.0205221	up	249.221	7.11532	(Z)-9-Cycloheptadecen-1-one	Organic oxygen compounds	Organooxygen compounds	HMDB0031336	null	-
pos-M257T408	3.20263e+07	2.91467e+07	3.084e+07	2.84488e+07	2.75859e+07	3.03354e+07	6.32205e+07	5.08572e+07	5.05695e+07	5.30943e+07	4.84917e+07	5.25929e+07	1.78731	9.11271e-07	0.0021645	3.39449e-05	0.00788284	1.29434	0.0309148	up	257.19	6.80375	2-Acetyl-3,5,5,6,8,8-hexamethyl-5,6,7,8- tetrahydronaphthalene	Benzenoids	Tetralins	HMDB0061860	null	-
pos-M257T474	1.44871e+06	1.66144e+06	1.4969e+06	1.39357e+06	1.10853e+06	1.27271e+06	3.24081e+06	2.11879e+06	2.33947e+06	3.19944e+06	2.48916e+06	3.22667e+06	1.98218	5.33113e-05	0.0021645	0.000549963	0.00788284	1.25326	0.0667927	up	257.19	7.90709	2-Acetyl-3,5,5,6,8,8-hexamethyl-5,6,7,8- tetrahydronaphthalene	Benzenoids	Tetralins	HMDB0061860	null	-
pos-M259T350	224125	138797	80258	243518	208901	210951	24407.5	29635.1	50990.7	46770.3	114887	13752.3	0.253439	0.00208137	0.004329	0.00851788	0.0136783	1.38041	0.0255233	down	259.097	5.83483	Monobenzone	Benzenoids	Phenols	HMDB0014738	C14244	-
pos-M263T210	4.25685e+06	4.06478e+06	3.44064e+06	4.82752e+06	4.79967e+06	5.40382e+06	1.37646e+07	1.34721e+07	9.74037e+06	1.20084e+07	1.37106e+07	1.10869e+07	2.75378	4.12739e-07	0.0021645	2.00861e-05	0.00788284	1.57172	0.0954609	up	263.139	3.50753	Phe-Val	Unknown	Unknown	-	-	-
pos-M272T76	2.15536e+06	2.66107e+06	1.96325e+06	2.97461e+06	2.57631e+06	3.01216e+06	5.31486e+06	5.22655e+06	3.96043e+06	5.54332e+06	5.5555e+06	4.82205e+06	1.98287	2.23048e-05	0.0021645	0.000302129	0.00788284	1.03788	0.115591	up	272.172	1.27007	Arg-Val	Unknown	Unknown	-	-	-
pos-M273T312	2.11962e+06	6.277e+06	1.34411e+06	811791	1.49896e+06	1.91667e+06	424948	567492	423133	584004	1.63931e+06	374207	0.287303	0.00865266	0.0151515	0.0258343	0.0376372	1.41761	0.0490868	down	273.087	5.19403	2,2'-Dihydroxy-4,4'-dimethoxybenzophenone	Unknown	Unknown	-	-	-
pos-M273T327	840442	538754	217325	756542	722486	770817	1.7289e+06	1.92803e+06	1.21865e+06	1.26121e+06	1.21155e+06	1.09098e+06	2.1941	0.00763978	0.0021645	0.0235149	0.00788284	1.11453	0.450734	up	273.185	5.44695	Nandrolone	Lipids and lipid-like molecules	Sterol Lipids	HMDB0002725	C07254	-
pos-M273T349	2.86923e+06	2.37155e+06	1.98312e+06	2.63685e+06	2.16996e+06	2.92968e+06	7.26727e+06	5.4566e+06	7.16985e+06	6.88122e+06	5.49894e+06	5.28815e+06	2.51077	1.1292e-06	0.0021645	3.95682e-05	0.00788284	1.55297	0.105952	up	273.185	5.81473	Nandrolone	Lipids and lipid-like molecules	Sterol Lipids	HMDB0002725	C07254	-
pos-M273T369	708142	337017	537584	443616	409474	572574	1.40669e+06	668168	831358	984741	1.03688e+06	722343	1.87813	0.00232572	0.004329	0.00929614	0.0136783	1.04325	0.146866	up	273.185	6.14317	Nandrolone	Lipids and lipid-like molecules	Sterol Lipids	HMDB0002725	C07254	-
pos-M274T252	22365	179978	85878.1	69810.1	176467	76967.9	318403	477637	107141	546143	265648	240642	3.19824	0.0108783	0.00865801	0.0309532	0.0239553	1.24631	0.365977	up	274.107	4.19503	Benzoylnorecgonine	Unknown	Unknown	-	-	-
pos-M275T336	2.10135e+06	3.15009e+06	3.26459e+06	3.00913e+06	2.72889e+06	3.20429e+06	1.25931e+07	4.40582e+06	4.45132e+06	1.57134e+07	4.23517e+06	7.46064e+06	2.79863	0.0113704	0.0021645	0.0320447	0.00788284	1.26069	0.498134	up	275.2	5.60617	19-Noretiocholanolone	Lipids and lipid-like molecules	Sterol Lipids	HMDB0005886	null	-
pos-M275T408	4.42477e+08	3.95961e+08	4.22348e+08	3.85438e+08	3.79805e+08	4.18289e+08	8.46833e+08	7.04614e+08	6.81945e+08	7.25087e+08	6.60508e+08	7.36934e+08	1.78206	3.51219e-07	0.0021645	1.79111e-05	0.00788284	1.29379	0.0198107	up	275.2	6.80352	17beta-hydroxy-5beta-estran-3-one	Lipids and lipid-like molecules	Sterol Lipids	HMDB0062677	null	-
pos-M275T421	1.95002e+08	1.74912e+08	1.85508e+08	1.76433e+08	1.71447e+08	1.93759e+08	3.31314e+08	3.15414e+08	3.11887e+08	3.22107e+08	3.01436e+08	3.34625e+08	1.7472	7.59725e-09	0.0021645	1.60715e-06	0.00788284	1.27564	0.0161864	up	275.2	7.02207	17beta-hydroxy-5beta-estran-3-one	Lipids and lipid-like molecules	Sterol Lipids	HMDB0062677	null	-
pos-M281T172	491786	366958	269185	318802	568889	549559	2.03753e+06	2.88821e+06	2.00883e+06	1.70173e+06	1.30006e+06	1.92595e+06	4.62436	3.65848e-06	0.0021645	8.91723e-05	0.00788284	2.17061	0.0440372	up	281.077	2.87017	5,6-Dimethoxyflavone	Phenylpropanoids and polyketides	Flavonoids	HMDB0030719	null	-
pos-M289T298	1.12345e+06	1.21985e+06	748528	1.26098e+06	835865	962804	176254	57590.3	4445.52	13452.9	258018	25922	0.0870819	0.00353693	0.0021645	0.0128975	0.00788284	2.32248	0.0548138	down	289.082	4.96808	2,3-Dihydro-2,3-dihydroxy-9-phenyl-1H-phenalen-1-one	Benzenoids	Naphthalenes	HMDB0034688	null	-
pos-M293T408	2.03279e+08	1.85226e+08	1.95635e+08	1.83168e+08	1.82348e+08	1.96498e+08	3.72449e+08	3.11998e+08	3.14924e+08	3.26993e+08	3.07153e+08	3.26735e+08	1.71029	1.30735e-07	0.0021645	9.1809e-06	0.00788284	1.2596	0.017989	up	293.211	6.80415	9-HOTE	Lipids and lipid-like molecules	Fatty Acyls	HMDB0010224	null	-
pos-M293T486	1.51395e+07	1.40871e+07	1.46473e+07	1.3093e+07	1.32957e+07	1.44255e+07	2.72628e+07	2.15849e+07	2.03734e+07	2.32781e+07	2.84645e+07	3.15493e+07	1.80088	0.000214808	0.0021645	0.00153684	0.00788284	1.21185	0.028362	up	293.211	8.10084	9(10)-EpODE	Lipids and lipid-like molecules	Fatty Acyls	HMDB0010220	null	-
pos-M299T362	381541	335788	386931	264590	354828	423739	1.52657e+06	1.21844e+06	898246	815062	885945	740716	2.83362	4.5163e-05	0.0021645	0.00048983	0.00788284	1.43666	0.137525	up	299.048	6.04035	Luteolin 7-methyl ether	Unknown	Unknown	-	-	-
pos-M309T329	2.57716e+07	1.39066e+07	1.40952e+07	1.47073e+07	1.47421e+07	1.46497e+07	4.13033e+07	3.56859e+07	2.12229e+07	3.51789e+07	3.28893e+07	2.06831e+07	1.91027	0.00209042	0.00865801	0.00854671	0.0239553	1.19339	0.228216	up	309.206	5.49034	9-Hydroperoxy-10E,12Z,15Z-octadecatrienoic acid	Unknown	Unknown	-	-	-
pos-M315T408	2.66324e+07	2.75025e+07	2.83364e+07	2.6862e+07	3.0707e+07	2.8473e+07	4.77254e+07	4.15611e+07	4.17043e+07	4.40444e+07	4.01766e+07	4.78365e+07	1.56099	8.41075e-07	0.0021645	3.19552e-05	0.00788284	1.0099	0.0861329	up	315.193	6.80417	Trilobinone	Lipids and lipid-like molecules	Prenol lipids	HMDB0038885	null	-
pos-M315T421	1.17415e+07	1.1793e+07	1.36065e+07	1.38793e+07	1.28426e+07	1.18765e+07	2.19028e+07	2.0287e+07	1.97643e+07	1.97826e+07	2.03502e+07	2.13597e+07	1.62988	8.60397e-07	0.0021645	3.24733e-05	0.00788284	1.09221	0.137298	up	315.193	7.01718	Trilobinone	Lipids and lipid-like molecules	Prenol lipids	HMDB0038885	null	-
pos-M317T41_2	1.29095e+07	1.04975e+07	1.14808e+07	7.40064e+06	1.03537e+07	7.9336e+06	5.89006e+06	2.58535e+06	6.39562e+06	3.00327e+06	6.55969e+06	5.06319e+06	0.486947	0.0039257	0.0021645	0.01395	0.00788284	1.11892	0.0564631	down	316.92	0.690303	Tiludronate	Organic acids and derivatives	Organic phosphonic acids and derivatives	HMDB0015265	C08141	-
pos-M317T532	3.28208e+06	1.84968e+06	3.20972e+06	1.82474e+06	2.30785e+06	2.84765e+06	243589	213343	375411	448756	478763	346773	0.137493	5.63099e-07	0.0021645	2.4677e-05	0.00788284	2.13599	0.0933584	down	317.247	8.87406	5-(8-Pentadecenyl)-1,3-benzenediol	Benzenoids	Benzene and substituted derivatives	HMDB0030983	C10770	-
pos-M321T490	7.2394e+06	5.07883e+06	7.49295e+06	6.72754e+06	6.46194e+06	7.44744e+06	1.99288e+07	1.22808e+07	1.43322e+07	1.97327e+07	2.03947e+07	1.37583e+07	2.48287	2.39461e-05	0.0021645	0.000313219	0.00788284	1.53904	0.0342981	up	321.243	8.16372	3,4-Dimethyl-5-pentyl-2-furannonanoic acid	Lipids and lipid-like molecules	Fatty Acyls	HMDB0061645	null	-
pos-M323T511	3.2821e+06	1.47107e+06	1.70272e+06	2.19275e+06	2.0508e+06	1.99498e+06	2.88209e+07	5.21463e+06	4.98669e+06	6.2623e+06	4.56446e+06	5.94952e+06	4.39551	0.00556433	0.0021645	0.0183744	0.00788284	1.6274	0.0369239	up	323.258	8.52362	2-Pentadecylfuran	Organoheterocyclic compounds	Heteroaromatic compounds	HMDB0033609	null	-
pos-M335T451	2.61677e+06	2.52242e+06	2.19423e+06	2.70352e+06	2.43501e+06	2.738e+06	9.42536e+06	1.06531e+07	8.96226e+06	5.45819e+06	5.3092e+06	9.37147e+06	3.23338	0.000146526	0.0021645	0.00116076	0.00788284	1.5848	0.0309722	up	335.258	7.51227	3-Methyl-5-pentyl-2-furanundecanoic acid	Lipids and lipid-like molecules	Fatty Acyls	HMDB0031005	null	-
pos-M335T516	6.99483e+06	6.65808e+06	6.88325e+06	1.60913e+06	6.5345e+06	7.25801e+06	1.84259e+07	1.31889e+07	9.67836e+06	1.44951e+07	1.41298e+07	9.2817e+06	2.2038	0.0138447	0.0021645	0.0376255	0.00788284	1.15089	0.440725	up	335.258	8.59882	3-Methyl-5-pentyl-2-furanundecanoic acid	Lipids and lipid-like molecules	Fatty Acyls	HMDB0031005	null	-
pos-M341T231	231095	404600	272292	339318	499919	269947	2.64191e+06	2.7618e+06	1.11258e+06	2.47179e+06	1.65004e+06	2.00722e+06	6.26885	2.31186e-06	0.0021645	6.45995e-05	0.00788284	2.19336	0.0386095	up	341.114	3.85599	Dictyoquinazol C	Organoheterocyclic compounds	Diazanaphthalenes	HMDB0040442	null	-
pos-M341T262	442696	811075	806544	539158	512617	538466	2.6627e+06	3.93115e+06	1.76007e+06	2.36108e+06	1.77318e+06	2.3136e+06	4.05466	6.59155e-06	0.0021645	0.000129184	0.00788284	1.86771	0.038929	up	341.114	4.36108	Clozapine N-oxide	Organoheterocyclic compounds	Benzodiazepines	HMDB0060900	null	-
pos-M345T198	1.1322e+07	1.90927e+07	1.07662e+07	1.13017e+07	1.40452e+07	1.12488e+07	2.17294e+06	3.57105e+06	3.26134e+06	2.34747e+06	2.25378e+06	3.74916e+06	0.223149	7.07774e-07	0.0021645	2.86031e-05	0.00788284	1.76736	0.202704	down	345.116	3.29522	9-(3,4-Dimethoxyphenyl)-2-methoxy-1H-phenalen-1-one	Benzenoids	Naphthalenes	HMDB0034692	null	-
pos-M349T527	4.53563e+07	4.08721e+07	4.88954e+07	4.28356e+07	4.2834e+07	4.56762e+07	1.31305e+08	1.07778e+08	1.14853e+08	1.35095e+08	1.15243e+08	1.19675e+08	2.71682	2.13524e-09	0.0021645	7.4668e-07	0.00788284	1.30662	0.0566093	up	349.274	8.78385	3,4-Dimethyl-5-pentyl-2-furanundecanoic acid	Lipids and lipid-like molecules	Fatty Acyls	HMDB0031126	null	-
pos-M363T360	703333	531515	637177	641470	625157	667479	3.58226e+06	2.76622e+06	2.57238e+06	2.06707e+06	2.07643e+06	2.22665e+06	4.01747	1.95553e-06	0.0021645	5.76093e-05	0.00788284	1.84815	0.0196636	up	363.101	5.99212	(S)-10-Hydroxycamptothecin	Unknown	Unknown	-	-	-
pos-M367T274	1.10522e+06	977387	388829	730427	1.01871e+06	790938	1.48781e+06	1.38366e+06	1.60783e+06	1.35156e+06	1.35125e+06	1.63554e+06	1.75948	0.0100684	0.0021645	0.0291323	0.00788284	1.12388	0.076981	up	367.209	4.56598	Methoxyfenozide	Unknown	-	NA	NA	-
pos-M731T557	1.2878e+07	6.29196e+06	2.73142e+06	4.95741e+06	7.91245e+06	5.89902e+06	2.28393e+06	2.04988e+06	1.40423e+06	2.18385e+06	2.04192e+06	1.93577e+06	0.292587	0.00202914	0.0021645	0.00835401	0.00788284	1.40876	0.309546	down	730.546	9.28916	GlcCer[AP] 34:1	Unknown	Unknown	-	-	-
pos-M73T171	425966	324618	382943	261530	312665	245625	861504	1.09071e+06	1.01735e+06	1.05282e+06	1.05119e+06	957732	3.08768	8.92776e-06	0.0021645	0.000159096	0.00788284	1.49742	0.0308969	up	73.0649	2.84863	1-hydroperoxy-8-carboxyoctyl 3,4-epoxynon-(2E)-enyl ether	Organic oxygen compounds	Organooxygen compounds	HMDB0062326	C13240	-
pos-M86T81	5.67287e+07	5.62283e+07	5.75513e+07	6.07307e+07	5.85555e+07	5.68539e+07	1.31272e+08	1.65666e+08	1.25392e+08	1.17085e+08	1.20871e+08	1.32394e+08	2.2867	8.05153e-06	0.0021645	0.000148349	0.00788284	1.51192	0.03569	up	86.0965	1.34333	2-Methylbutylamine	Organonitrogen compounds	Amines	HMDB0032392	null	-
pos-M87T41	674655	805757	779123	481155	1.15721e+06	280020	4.42425e+06	5.77957e+06	1.90123e+07	3.33388e+06	4.73303e+06	3.57579e+06	9.7797	8.76273e-05	0.0021645	0.000791093	0.00788284	2.08112	0.10449	up	87.0553	0.681277	Butyric acid	Lipids and lipid-like molecules	Fatty Acyls	HMDB0000039	C00246	(map00650)Butanoate metabolism;(map01100)Metabolic pathways;(map04973)Carbohydrate digestion and absorption;(map04974)Protein digestion and absorption
pos-M97T48	1.98289e+07	2.06884e+07	1.4416e+07	1.89985e+07	1.7254e+07	1.87455e+07	5.49325e+06	1.07159e+07	9.80387e+06	9.85775e+06	1.23449e+07	1.28011e+07	0.555045	0.0029169	0.0021645	0.011048	0.00788284	1.20487	0.114325	down	97.0284	0.80811	5-Hydroxy-4-pentenoic acid d-lactone	Organoheterocyclic compounds	Pyrans	HMDB0040145	null	-
