# Supplementary material for: Integrative Transcriptome and Metabolome Analysis Identifies Potential Pathways Associated with Cadmium Tolerance in Two Maize Inbred Lines
Source: Plants (Basel). 2025 Jun 16;14(12):1853. doi: 10.3390/plants14121853 (PMC12196682; doi:10.3390/plants14121853)
Supplement: Supplementary file 1 [file plants-14-01853-s001.zip › Table S5. KEGG pathway enrichment analysis for the DAMs in C7_2 and Z58 under control and Cd stress.xlsx]

## Sheet: C7_2
Table S5-1. KEGG pathway enrichment analysis for the DAMs of C7_2 under control and Cd stress
Level1	Level2	Pathway	Pathway ID	NumFeature	NumCompound	Background	P value	Compound	CompoundID	Feature
Metabolism	Glycan biosynthesis and metabolism	Glycosylphosphatidylinositol (GPI)-anchor biosynthesis	map00563	4	2	3	3.58452e-07	Phosphatidylethanolamine;1-Phosphatidyl-D-myo-inositol	C00350;C01194	neg-M739T573;neg-M743T574;neg-M832T574;neg-M834T492
Metabolism	Lipid metabolism	Glycerophospholipid metabolism	map00564	11	4	52	3.07295e-05	Phosphatidylethanolamine;1-Phosphatidyl-D-myo-inositol;1-Acyl-sn-glycero-3-phosphoethanolamine;Cardiolipin	C00350;C01194;C04438;C05980	neg-M739T573;neg-M743T574;neg-M832T574;neg-M834T492;neg-M436T388;neg-M438T405;neg-M450T394;neg-M464T417;neg-M492T466;neg-M481T367;neg-M509T395
Metabolism	Global and overview maps	Metabolic pathways	map01100	26	21	1681	0.000280127	L-Aspartate;L-Glutamine;Adenine;4-Hydroxybenzoate;Sarcosine;Pyridoxal;Phosphatidylethanolamine;Urate;Carnosine;Sinapate;beta-D-Glucosyl-(1<->1)-ceramide;1-Phosphatidyl-D-myo-inositol;Toluene;Ferulate;1-Methylnicotinamide;Sinapoyl aldehyde;Cardiolipin;p-Xylene;4-Methylbenzyl alcohol;m-Methylbenzoate;5-Aminopentanal	C00049;C00064;C00147;C00156;C00213;C00250;C00350;C00366;C00386;C00482;C01190;C01194;C01455;C01494;C02918;C05610;C05980;C06756;C06757;C07211;C12455	neg-M132T39;neg-M145T43;neg-M134T116;neg-M137T194;pos-M134T38;pos-M226T281;neg-M739T573;neg-M743T574;neg-M167T73;pos-M225T209;neg-M223T240;neg-M701T468;neg-M729T498;neg-M729T574;neg-M832T574;neg-M834T492;neg-M91T250;neg-M193T241;pos-M136T120;neg-M207T321;neg-M481T367;neg-M509T395;pos-M151T357;pos-M121T130;neg-M135T250;pos-M100T169
Metabolism	Amino acid metabolism	Arginine biosynthesis	map00220	2	2	23	0.000574893	L-Aspartate;L-Glutamine	C00049;C00064	neg-M132T39;neg-M145T43
Metabolism	Chemical structure transformation maps	Biosynthesis of phenylpropanoids	map01061	4	4	103	0.000797303	4-Hydroxybenzoate;Sinapate;Ferulate;Sinapoyl aldehyde	C00156;C00482;C01494;C05610	neg-M137T194;neg-M223T240;neg-M193T241;neg-M207T321
Metabolism	Amino acid metabolism	Alanine, aspartate and glutamate metabolism	map00250	2	2	28	0.00103745	L-Aspartate;L-Glutamine	C00049;C00064	neg-M132T39;neg-M145T43
Metabolism	Biosynthesis of other secondary metabolites	Phenylpropanoid biosynthesis	map00940	3	3	66	0.00124394	Sinapate;Ferulate;Sinapoyl aldehyde	C00482;C01494;C05610	neg-M223T240;neg-M193T241;neg-M207T321
Metabolism	Metabolism of other amino acids	beta-Alanine metabolism	map00410	2	2	32	0.00153997	L-Aspartate;Carnosine	C00049;C00386	neg-M132T39;pos-M225T209
Metabolism	Nucleotide metabolism	Purine metabolism	map00230	3	3	92	0.00422516	L-Glutamine;Adenine;Urate	C00064;C00147;C00366	neg-M145T43;neg-M134T116;neg-M167T73
Metabolism	Amino acid metabolism	Histidine metabolism	map00340	2	2	47	0.00467489	L-Aspartate;Carnosine	C00049;C00386	neg-M132T39;pos-M225T209
Metabolism	Amino acid metabolism	Glycine, serine and threonine metabolism	map00260	2	2	50	0.00556782	L-Aspartate;Sarcosine	C00049;C00213	neg-M132T39;pos-M134T38
Genetic Information Processing	Translation	Aminoacyl-tRNA biosynthesis	map00970	2	2	52	0.0062164	L-Aspartate;L-Glutamine	C00049;C00064	neg-M132T39;neg-M145T43
Metabolism	Metabolism of cofactors and vitamins	Nicotinate and nicotinamide metabolism	map00760	2	2	55	0.00727121	L-Aspartate;1-Methylnicotinamide	C00049;C02918	neg-M132T39;pos-M136T120
Metabolism	Energy metabolism	Nitrogen metabolism	map00910	1	1	19	0.00827446	L-Glutamine	C00064	neg-M145T43
Metabolism	Energy metabolism	Carbon fixation in photosynthetic organisms	map00710	1	1	23	0.0120217	L-Aspartate	C00049	neg-M132T39
Environmental Information Processing	Membrane transport	ABC transporters	map02010	3	3	126	0.0127339	L-Aspartate;L-Glutamine;Mannitol	C00049;C00064;C00392	neg-M132T39;neg-M145T43;neg-M181T45
Metabolism	Lipid metabolism	Sphingolipid metabolism	map00600	3	1	25	0.0141261	beta-D-Glucosyl-(1<->1)-ceramide	C01190	neg-M701T468;neg-M729T498;neg-M729T574
Metabolism	Amino acid metabolism	Phenylalanine metabolism	map00360	2	2	72	0.0152034	4-Hydroxybenzoate;N-Acetyl-L-phenylalanine	C00156;C03519	neg-M137T194;neg-M206T180
Metabolism	Lipid metabolism	Linoleic acid metabolism	map00591	1	1	28	0.0175583	12,13-DHOME	C14829	pos-M313T381
Metabolism	Metabolism of cofactors and vitamins	Pantothenate and CoA biosynthesis	map00770	1	1	28	0.0175583	L-Aspartate	C00049	neg-M132T39
Metabolism	Metabolism of cofactors and vitamins	Vitamin B6 metabolism	map00750	1	1	28	0.0175583	Pyridoxal	C00250	pos-M226T281
Environmental Information Processing	Signal transduction	Phosphatidylinositol signaling system	map04070	2	1	29	0.0187736	1-Phosphatidyl-D-myo-inositol	C01194	neg-M832T574;neg-M834T492
Metabolism	Amino acid metabolism	Lysine biosynthesis	map00300	1	1	35	0.0267759	L-Aspartate	C00049	neg-M132T39
Metabolism	Biosynthesis of other secondary metabolites	Monobactam biosynthesis	map00261	1	1	39	0.032749	L-Aspartate	C00049	neg-M132T39
Metabolism	Metabolism of terpenoids and polyketides	Zeatin biosynthesis	map00908	1	1	39	0.032749	Adenine	C00147	neg-M134T116
Metabolism	Carbohydrate metabolism	Inositol phosphate metabolism	map00562	2	1	44	0.0408773	1-Phosphatidyl-D-myo-inositol	C01194	neg-M832T574;neg-M834T492
Metabolism	Metabolism of other amino acids	Cyanoamino acid metabolism	map00460	1	1	45	0.0425864	L-Aspartate	C00049	neg-M132T39

## Sheet: Z58
Table S5-2. KEGG pathway enrichment analysis for the DAMs of Z58 under control and Cd stress
Level1	Level2	Pathway	Pathway ID	NumFeature	NumCompound	Background	P value	Compound	CompoundID	Feature
Metabolism	Chemical structure transformation maps	Biosynthesis of plant secondary metabolites	map01060	14	12	141	7.17109e-08	UDP-glucose;L-Glutamine;L-Serine;L-Tryptophan;L-Tyrosine;L-Histidine;L-Asparagine;Citrate;3,4-Dihydroxy-L-phenylalanine;Xanthine;Linoleate;(-)-Jasmonic acid	C00029;C00064;C00065;C00078;C00082;C00135;C00152;C00158;C00355;C00385;C01595;C08491	neg-M565T39;neg-M145T43;neg-M104T42;neg-M203T187;neg-M180T51;neg-M180T78;neg-M154T43;neg-M131T42;neg-M191T39;neg-M196T154;neg-M196T78;neg-M151T81;neg-M279T395;neg-M209T303
Genetic Information Processing	Translation	Aminoacyl-tRNA biosynthesis	map00970	7	6	52	8.25789e-06	L-Glutamine;L-Serine;L-Tryptophan;L-Tyrosine;L-Histidine;L-Asparagine	C00064;C00065;C00078;C00082;C00135;C00152	neg-M145T43;neg-M104T42;neg-M203T187;neg-M180T51;neg-M180T78;neg-M154T43;neg-M131T42
Metabolism	Global and overview maps	Metabolic pathways	map01100	55	39	1681	4.13597e-05	UDP-glucose;Glutathione;L-Glutamine;L-Serine;L-Tryptophan;L-Tyrosine;Sucrose;D-Ribose 5-phosphate;L-Histidine;L-Asparagine;Citrate;Oxalate;3,4-Dihydroxybenzoate;Butanoic acid;D-Glycerate;3,4-Dihydroxy-L-phenylalanine;dGMP;Urate;Xanthine;Phosphatidate;Allantoate;Indole-3-acetaldehyde;5-Hydroxy-L-tryptophan;alpha,alpha-Trehalose;(R)-3-Hydroxybutanoate;beta-D-Glucosyl-(1<->1)-ceramide;1-Phosphatidyl…	C00029;C00051;C00064;C00065;C00078;C00082;C00089;C00117;C00135;C00152;C00158;C00209;C00230;C00246;C00258;C00355;C00362;C00366;C00385;C00416;C00499;C00637;C00643;C01083;C01089;C01190;C01194;C01252;C01494;C01595;C03557;C05576;C05610;C05980;C06756;C06757;C07083;C08491;C13508	neg-M565T39;neg-M306T176;neg-M145T43;neg-M104T42;neg-M203T187;neg-M180T51;neg-M180T78;neg-M387T49;neg-M229T42;neg-M154T43;neg-M131T42;neg-M191T39;neg-M89T246;neg-M153T220;pos-M87T41;neg-M105T43;neg-M196T154;neg-M196T78;neg-M346T274;neg-M167T73;neg-M151T81;neg-M657T503;neg-M175T40;neg-M158T322;neg-M219T188;neg-M341T49;neg-M401T49;pos-M103T227;neg-M701T468;neg-M729T498;neg-M729T574;neg-M820T513;neg…
Metabolism	Global and overview maps	Biosynthesis of amino acids	map01230	9	8	127	7.89716e-05	L-Glutamine;L-Serine;L-Tryptophan;L-Tyrosine;D-Ribose 5-phosphate;L-Histidine;L-Asparagine;Citrate	C00064;C00065;C00078;C00082;C00117;C00135;C00152;C00158	neg-M145T43;neg-M104T42;neg-M203T187;neg-M180T51;neg-M180T78;neg-M229T42;neg-M154T43;neg-M131T42;neg-M191T39
Metabolism	Lipid metabolism	Glycerophospholipid metabolism	map00564	9	5	52	9.41563e-05	Phosphatidate;1-Phosphatidyl-D-myo-inositol;1-Acylglycerophosphoinositol;1-Acyl-sn-glycero-3-phosphoethanolamine;Cardiolipin	C00416;C01194;C03819;C04438;C05980	neg-M657T503;neg-M820T513;neg-M860T573;neg-M597T381;neg-M599T407;neg-M438T405;neg-M481T367;neg-M505T363;neg-M507T378
Metabolism	Lipid metabolism	Glycerolipid metabolism	map00561	10	4	35	0.000134256	UDP-glucose;D-Glycerate;Phosphatidate;Sulfoquinovosyldiacylglycerol	C00029;C00258;C00416;C13508	neg-M565T39;neg-M105T43;neg-M657T503;neg-M816T494;neg-M818T501;neg-M820T501;neg-M837T478;neg-M839T487;neg-M842T495;neg-M844T504
Metabolism	Carbohydrate metabolism	Glyoxylate and dicarboxylate metabolism	map00630	5	5	61	0.000231818	L-Glutamine;L-Serine;Citrate;Oxalate;D-Glycerate	C00064;C00065;C00158;C00209;C00258	neg-M145T43;neg-M104T42;neg-M191T39;neg-M89T246;neg-M105T43
Metabolism	Nucleotide metabolism	Purine metabolism	map00230	6	6	92	0.000342352	L-Glutamine;D-Ribose 5-phosphate;dGMP;Urate;Xanthine;Allantoate	C00064;C00117;C00362;C00366;C00385;C00499	neg-M145T43;neg-M229T42;neg-M346T274;neg-M167T73;neg-M151T81;neg-M175T40
Environmental Information Processing	Membrane transport	ABC transporters	map02010	8	7	126	0.000436964	Glutathione;L-Glutamine;L-Serine;Sucrose;L-Histidine;alpha,alpha-Trehalose;2-Aminoethylphosphonate	C00051;C00064;C00065;C00089;C00135;C01083;C03557	neg-M306T176;neg-M145T43;neg-M104T42;neg-M387T49;neg-M154T43;neg-M341T49;neg-M401T49;neg-M124T230
Metabolism	Glycan biosynthesis and metabolism	Glycosylphosphatidylinositol (GPI)-anchor biosynthesis	map00563	2	1	3	0.000632682	1-Phosphatidyl-D-myo-inositol	C01194	neg-M820T513;neg-M860T573
Metabolism	Amino acid metabolism	Alanine, aspartate and glutamate metabolism	map00250	3	3	28	0.000664752	L-Glutamine;L-Asparagine;Citrate	C00064;C00152;C00158	neg-M145T43;neg-M131T42;neg-M191T39
Metabolism	Amino acid metabolism	Phenylalanine, tyrosine and tryptophan biosynthesis	map00400	4	3	35	0.00157449	L-Tryptophan;L-Tyrosine;3,4-Dihydroxybenzoate	C00078;C00082;C00230	neg-M203T187;neg-M180T51;neg-M180T78;neg-M153T220
Metabolism	Chemical structure transformation maps	Biosynthesis of alkaloids derived from histidine and purine	map01065	3	3	35	0.00157449	L-Histidine;Citrate;Xanthine	C00135;C00158;C00385	neg-M154T43;neg-M191T39;neg-M151T81
Metabolism	Carbohydrate metabolism	Starch and sucrose metabolism	map00500	4	3	37	0.00194303	UDP-glucose;Sucrose;alpha,alpha-Trehalose	C00029;C00089;C01083	neg-M565T39;neg-M387T49;neg-M341T49;neg-M401T49
Metabolism	Lipid metabolism	Synthesis and degradation of ketone bodies	map00072	1	1	6	0.00307449	(R)-3-Hydroxybutanoate	C01089	pos-M103T227
Metabolism	Carbohydrate metabolism	Butanoate metabolism	map00650	3	3	42	0.0031179	Butanoic acid;Diacetyl;(R)-3-Hydroxybutanoate	C00246;C00741;C01089	pos-M87T41;pos-M145T45;pos-M103T227
Metabolism	Chemical structure transformation maps	Biosynthesis of phenylpropanoids	map01061	5	5	103	0.00370574	L-Tryptophan;Citrate;3,4-Dihydroxybenzoate;Ferulate;Sinapoyl aldehyde	C00078;C00158;C00230;C01494;C05610	neg-M203T187;neg-M191T39;neg-M153T220;neg-M193T241;neg-M207T321
Metabolism	Amino acid metabolism	Phenylalanine metabolism	map00360	5	4	72	0.00382157	L-Tyrosine;N-Acetyl-L-phenylalanine;Phenyllactate;trans-3-Hydroxycinnamate	C00082;C03519;C05607;C12621	neg-M180T51;neg-M180T78;neg-M206T180;pos-M165T79;neg-M163T78
Metabolism	Metabolism of other amino acids	Cyanoamino acid metabolism	map00460	4	3	45	0.0040167	L-Serine;L-Tyrosine;L-Asparagine	C00065;C00082;C00152	neg-M104T42;neg-M180T51;neg-M180T78;neg-M131T42
Metabolism	Biosynthesis of other secondary metabolites	Betalain biosynthesis	map00965	4	2	24	0.00491673	L-Tyrosine;3,4-Dihydroxy-L-phenylalanine	C00082;C00355	neg-M180T51;neg-M180T78;neg-M196T154;neg-M196T78
Metabolism	Lipid metabolism	Sphingolipid metabolism	map00600	4	2	25	0.00552931	L-Serine;beta-D-Glucosyl-(1<->1)-ceramide	C00065;C01190	neg-M104T42;neg-M701T468;neg-M729T498;neg-M729T574
Metabolism	Amino acid metabolism	Glycine, serine and threonine metabolism	map00260	3	3	50	0.00587933	L-Serine;L-Tryptophan;D-Glycerate	C00065;C00078;C00258	neg-M104T42;neg-M203T187;neg-M105T43
Metabolism	Amino acid metabolism	Tryptophan metabolism	map00380	4	4	81	0.00632894	L-Tryptophan;Indole-3-acetaldehyde;5-Hydroxy-L-tryptophan;4-(2-Aminophenyl)-2,4-dioxobutanoate	C00078;C00637;C00643;C01252	neg-M203T187;neg-M158T322;neg-M219T188;neg-M206T193
Metabolism	Lipid metabolism	Linoleic acid metabolism	map00591	2	2	28	0.0076337	Linoleate;9-OxoODE	C01595;C14766	neg-M279T395;neg-M293T427
Environmental Information Processing	Signal transduction	Phosphatidylinositol signaling system	map04070	3	2	29	0.00842651	Phosphatidate;1-Phosphatidyl-D-myo-inositol	C00416;C01194	neg-M657T503;neg-M820T513;neg-M860T573
Metabolism	Metabolism of other amino acids	beta-Alanine metabolism	map00410	2	2	32	0.0110877	L-Histidine;Malonate	C00135;C00383	neg-M154T43;neg-M103T45
Environmental Information Processing	Signal transduction	Plant hormone signal transduction	map04075	1	1	12	0.0127813	(-)-Jasmonic acid	C08491	neg-M209T303
Metabolism	Carbohydrate metabolism	Pentose phosphate pathway	map00030	2	2	35	0.0141831	D-Ribose 5-phosphate;D-Glycerate	C00117;C00258	neg-M229T42;neg-M105T43
Metabolism	Biosynthesis of other secondary metabolites	Phenylpropanoid biosynthesis	map00940	4	3	66	0.0154646	L-Tyrosine;Ferulate;Sinapoyl aldehyde	C00082;C01494;C05610	neg-M180T51;neg-M180T78;neg-M193T241;neg-M207T321
Metabolism	Chemical structure transformation maps	Biosynthesis of plant hormones	map01070	3	3	68	0.0171002	L-Tryptophan;Citrate;(-)-Jasmonic acid	C00078;C00158;C08491	neg-M203T187;neg-M191T39;neg-M209T303
Metabolism	Nucleotide metabolism	Pyrimidine metabolism	map00240	3	3	68	0.0171002	UDP-glucose;L-Glutamine;Malonate	C00029;C00064;C00383	neg-M565T39;neg-M145T43;neg-M103T45
Metabolism	Chemical structure transformation maps	Biosynthesis of alkaloids derived from shikimate pathway	map01063	7	5	143	0.0176069	L-Tryptophan;L-Tyrosine;Citrate;3,4-Dihydroxy-L-phenylalanine;5-Hydroxy-L-tryptophan	C00078;C00082;C00158;C00355;C00643	neg-M203T187;neg-M180T51;neg-M180T78;neg-M191T39;neg-M196T154;neg-M196T78;neg-M219T188
Metabolism	Biosynthesis of other secondary metabolites	Monobactam biosynthesis	map00261	3	2	39	0.019002	L-Serine;L-Tyrosine	C00065;C00082	neg-M104T42;neg-M180T51;neg-M180T78
Metabolism	Lipid metabolism	alpha-Linolenic acid metabolism	map00592	2	2	42	0.0231421	(-)-Jasmonic acid;Colnelenic acid	C08491;C16320	neg-M209T303;neg-M291T408
Metabolism	Global and overview maps	Carbon metabolism	map01200	4	4	112	0.0234741	L-Serine;D-Ribose 5-phosphate;Citrate;D-Glycerate	C00065;C00117;C00158;C00258	neg-M104T42;neg-M229T42;neg-M191T39;neg-M105T43
Metabolism	Amino acid metabolism	Tyrosine metabolism	map00350	5	3	78	0.0268849	L-Tyrosine;3,4-Dihydroxy-L-phenylalanine;3,4-Dihydroxyphenylethyleneglycol	C00082;C00355;C05576	neg-M180T51;neg-M180T78;neg-M196T154;neg-M196T78;pos-M169T239
Metabolism	Carbohydrate metabolism	Galactose metabolism	map00052	2	2	45	0.0277348	UDP-glucose;Sucrose	C00029;C00089	neg-M565T39;neg-M387T49
Metabolism	Energy metabolism	Nitrogen metabolism	map00910	1	1	19	0.0310074	L-Glutamine	C00064	neg-M145T43
Metabolism	Amino acid metabolism	Histidine metabolism	map00340	4	2	47	0.0310477	L-Histidine;Methylimidazole acetaldehyde	C00135;C05827	neg-M154T43;pos-M123T49;pos-M123T72;pos-M123T79
Metabolism	Carbohydrate metabolism	Citrate cycle (TCA cycle)	map00020	1	1	20	0.0341319	Citrate	C00158	neg-M191T39
Metabolism	Biosynthesis of other secondary metabolites	Caffeine metabolism	map00232	1	1	21	0.0373738	Xanthine	C00385	neg-M151T81
Metabolism	Amino acid metabolism	Lysine degradation	map00310	2	2	52	0.0402	5-Aminopentanoate;5-Acetamidopentanoate	C00431;C03087	neg-M116T50;neg-M158T80
Metabolism	Amino acid metabolism	Arginine biosynthesis	map00220	1	1	23	0.0441942	L-Glutamine	C00064	neg-M145T43
Metabolism	Energy metabolism	Carbon fixation in photosynthetic organisms	map00710	1	1	23	0.0441942	D-Ribose 5-phosphate	C00117	neg-M229T42
Human Diseases	Drug resistance: Antimicrobial	Vancomycin resistance	map01502	1	1	24	0.0477648	L-Serine	C00065	neg-M104T42
Metabolism	Metabolism of other amino acids	Phosphonate and phosphinate metabolism	map00440	2	2	56	0.0484012	D-Ribose 5-phosphate;2-Aminoethylphosphonate	C00117;C03557	neg-M229T42;neg-M124T230
