# Supplementary material for: Integrative Transcriptome and Metabolome Analysis Identifies Potential Pathways Associated with Cadmium Tolerance in Two Maize Inbred Lines
Source: Plants (Basel). 2025 Jun 16;14(12):1853. doi: 10.3390/plants14121853 (PMC12196682; doi:10.3390/plants14121853)
Supplement: Supplementary file 1 [file plants-14-01853-s001.zip › Table S6. Primers used for qRT-PCR verification.xlsx]

## Sheet: Table S1
Table S6. Primers used for qRT-PCR verification
Gene ID	Left primer	Right primer
Zm00001d012980	GGAGGTTTGCGGAGGAGAA	CCTTGTAGCAGGCGTAGGAGC
Zm00001d044339	ACATTGACATCGGGAAGCG	AAGAATCTGCGAAGCATTTGAC
Zm00001d013862	AGTTCCTGCCGTTCGGGT	ATCTCCGAGGGCTTCATTCC
Zm00001d002370	CGTTCGCGTCGTATCAGTTC	GCCTCCATCACCTCCACCA
Zm00001d003015	CCCGAGTACACGGACCACCT	CCTGTCCTGCTTTGGCTTCAT
Zm00001d003016	CCCCGCTCCATTTCCCTT	CCGTGTTGCTCGCCATTT
Zm00001d032103	GCTCGGACAGGGTTATGGG	CGATGATCTTTAGCTCGGCATT
Zm00001d012641	CCCGTGGCTGAACCTCTTC	GGGTCCCACCTGTGCTTGT
Zm00001d019250	CCTCCTCGGGTCTCATCCTCA	CGGGCCGATGTCGAACAC
Zm00001d000237	AGGGCAGCAAGCAGCGTTT	CCTGGTGAACTCGGACAGGAAC
Zm00001d013021	TCGACGCCACGGAGGTG	GCCCATGCTGCTGTACTCTTG
